# Supplementary material for: RNA Sequencing Characterizes Transcriptomes Differences in Cold Response Between Northern and Southern Alternanthera philoxeroides and Highlight Adaptations Associated With Northward Expansion
Source: Front Plant Sci. 2019 Jan 28;10:24. doi: 10.3389/fpls.2019.00024 (PMC6364329; doi:10.3389/fpls.2019.00024)
Supplement: TABLE S1 — Annotation and expression analysis of all assembled contigs from both the combined assembly and from the assembly of the transcriptome from the three plants collected from the northern and southern populations separately. [file Table_1.XLSX]

## Sheet: Sheet1
Functional analysis of differentially expressed contigs indicating top blastX hit against the nonredundant database.
Header key
gene_All_Alligator	component (gene) designator determined by assembly in Trinity
Contig_All_Alligator	contig (transcript) designator determined by assembly in Trinity
ORF	The designation of the open reading frame
AGI	The arabidopsis gene that is most similar to the designated contig
Transcription factor	Putative class of transcription factor as indicated by the function of the most similar arabidopsis gene
Function	The putative function of the most similar arabidopsis gene
NR hits	The putative function of the most similar protein in the non-redundant database
Kingdom	kingdom of origin of the most similar gene in the non-redundant databse
JN ave	The average number of transcripts per million for the Jinan population that mapped to the assembled gene.
SH ave	The average number of transcripts per million for the Shanghai population that mapped to the assembled gene.
JN1	The transcripts per million that mapped to the assembled gene from individual 1 of the Jinan population
JN2	The transcripts per million that mapped to the assembled gene from individual 2 of the Jinan population
JN3	The transcripts per million that mapped to the assembled gene from individual 3 of the Jinan population
SH1	The transcripts per million that mapped to the assembled gene from individual 1 of the Shanghai population
SH2	The transcripts per million that mapped to the assembled gene from individual 2 of the Shanghai population
SH3	The transcripts per million that mapped to the assembled gene from individual 3 of the Shanghai population
>10 TPM	Indication (good) that a given transcript had more than 10 transcript hits per million in all three of the individuals from at least one of the two populations.
SH_Alligator_hit_gene	The assembled components (genes) from the Shanghai population that were most similar to the combined assembly
SH_Alligator_hit_contig	The assembled contigs (transcripts) from the Shanghai population that were most similar to the combined assembly
JN_Alligator_hit_gene	The assembled components (genes) from the Jinan population that were most similar to the combined assembly
JN_Alligator_hit_contig	The assembled contigs (transcripts) from the Jinan population that were most similar to the combined assembly
Evalue.AGI	The e value from the blastX sequence comparison between the assembled alligatorweed contigs to the arabidopsis protein sequences
Evalue.ORF	The e value from the blastN sequence comparison between the assembled alligatorweed contigs to the sequence of the fragments containing open reading frames
SH_Evalue	The e value from the blastN sequence comparison between the assembled alligatorweed contigs to the sequence of the assembled contigs from the Jinan population
JN_Evalue	The e value from the blastN sequence comparison between the assembled alligatorweed contigs to the sequence of the assembled contigs from the Shanghai population
contigPPEE	The false discovery statistic returned by the EBseq program for the designated contig from the combined assembly
contigPostFC	The posterior fold change of the designated contig returned by the EBseq program for the designated contig from the combined assembly
contigRealFC	The real fold change of the designated contig returned by the EBseq program for the designated contig from the combined assembly
genePPEE	The false discovery statistic returned by the EBseq program for the designated gene from the combined assembly
genePostFC	The posterior fold change of the designated gene returned by the EBseq program for the designated contig from the combined assembly
geneRealFC	The real fold change of the designated gene returned by the EBseq program for the designated contig from the combined assembly
SH_PPEE_gene	The false discovery statistic returned by the EBseq program for the designated gene from the Shanghai assembly
SH_PostFC_gene	The posterior fold change of the designated gene returned by the EBseq program for the designated contig from the Shanghai assembly
SH_RealFC_gene	The real fold change of the designated gene returned by the EBseq program for the designated contig from the Shanghai assembly
JN_PPEE_gene	The false discovery statistic returned by the EBseq program for the designated gene from the Jinan assembly
JN_PostFC_gene	The posterior fold change of the designated gene returned by the EBseq program for the designated contig from the Jinan assembly
JN_RealFC	The real fold change of the designated gene returned by the EBseq program for the designated contig from the Jinan assembly
gene_All_Alligator	Contig_All_Alligator	ORF	AGI	Trannscription factor	Function	NR hits	Kingdom	JN ave	SH ave	JN1	JN2	JN3	SH1	SH2	SH3	>10 TPM	SH_Alligator_hit_gene	SH_Alligator_hit_contig	JN_Alligator_hit_gene	JN_Alligator_hit_contig	Evalue.AGI	Evalue.ORF	SH_Evalue	JN_Evalue	contigPPEE	contigPostFC	contigRealFC	genePPEE	genePostFC	geneRealFC	SH_PPEE_gene	SH_PostFC_gene	SH_RealFC_gene	JN_PPEE_gene	JN_PostFC_gene	JN_RealFC
comp184377_c2	comp184377_c2_seq7	m.163846	AT3G15095		HCF243 (high chlorophyll fluorescence), a chloroplast-localized protein involved in the D1 protein stability of the photosystem II complex1.	uncharacterized protein LOC101262936	Plantae	692.347	966.928	645.805	951.25	479.986	788.511	855.931	1256.34	Good	comp133654_c0	comp133654_c0_seq13	comp125850_c0	comp125850_c0_seq1	6e-21	0	0	0	0.00071314	0.197595	0.190667	0.998507	0.716111	0.71603	1	1.04409	1.04419
comp193852_c0	comp193852_c0_seq9	m.321636	AT1G24460		novel protein that co-immunoprecipitates with SYP41. It is involved in vacuolar trafficking and salt tolerance, potentially via a role in vesicle fusion and in maintaining TGN structure or identity. Mutants display delayed formation of the Brefeldin A (BFA) compartment in cotyledons upon application of BFA.	uncharacterized protein LOC100257864 [Vitis vinifera]		726.86	726.833	702.172	752.879	725.531	732.875	687.398	760.226	Good			comp145873_c0	comp145873_c0_seq14	1e-110	0		0	6.1e-07	0.00952181	0.00233148	1	1.00004	1.00004
comp193852_c0	comp193852_c0_seq17	m.321644	AT1G24460		novel protein that co-immunoprecipitates with SYP41. It is involved in vacuolar trafficking and salt tolerance, potentially via a role in vesicle fusion and in maintaining TGN structure or identity. Mutants display delayed formation of the Brefeldin A (BFA) compartment in cotyledons upon application of BFA.	uncharacterized protein LOC100257864 [Vitis vinifera]		726.86	726.833	702.172	752.879	725.531	732.875	687.398	760.226	Good			comp145873_c0	comp145873_c0_seq9	4e-55	0		0	4.38e-07	33.4638	73.0701	1	1.00004	1.00004
comp193852_c0	comp193852_c0_seq19	m.321646	AT1G24460		novel protein that co-immunoprecipitates with SYP41. It is involved in vacuolar trafficking and salt tolerance, potentially via a role in vesicle fusion and in maintaining TGN structure or identity. Mutants display delayed formation of the Brefeldin A (BFA) compartment in cotyledons upon application of BFA.	hypothetical protein CICLE_v10030479mg [Citrus clementina]		726.86	726.833	702.172	752.879	725.531	732.875	687.398	760.226	Good			comp145719_c0	comp145719_c0_seq2	9e-30	0		0	0.044155	3.75081	3.99243	1	1.00004	1.00004
comp193852_c0	comp193852_c0_seq2	m.321629	AT1G24460		novel protein that co-immunoprecipitates with SYP41. It is involved in vacuolar trafficking and salt tolerance, potentially via a role in vesicle fusion and in maintaining TGN structure or identity. Mutants display delayed formation of the Brefeldin A (BFA) compartment in cotyledons upon application of BFA.	uncharacterized protein LOC100257864 [Vitis vinifera]		726.86	726.833	702.172	752.879	725.531	732.875	687.398	760.226	Good			comp145873_c0	comp145873_c0_seq14	5e-107	0		0	8.78e-09	0.0181482	0.00199461	1	1.00004	1.00004
comp177624_c1	comp177624_c1_seq6	m.91961	AT5G44650		nucleus-encoded thylakoid protein, cooperates with the plastid-encoded Ycf3 protein in photosystem i assembly. Also induces tolerance to multiple environmental stresses and reduces photooxidative damage.	uncharacterized protein LOC100267182	Plantae	1133.34	1353.1	1019.03	1330.43	1050.54	1363	1344.05	1352.24	Good	comp126882_c0	comp126882_c0_seq1	comp126271_c0	comp126271_c0_seq4	4e-54	0	0	0	0	0.0114814	0.00502326	0.952683	0.837615	0.837586	0.980416	0.918533	0.918524
comp177624_c1	comp177624_c1_seq2	m.91953	AT5G44650		nucleus-encoded thylakoid protein, cooperates with the plastid-encoded Ycf3 protein in photosystem i assembly. Also induces tolerance to multiple environmental stresses and reduces photooxidative damage.	uncharacterized protein LOC100267182	Plantae	1133.34	1353.1	1019.03	1330.43	1050.54	1363	1344.05	1352.24	Good	comp126882_c0	comp126882_c0_seq1	comp126271_c0	comp126271_c0_seq2	2e-69	0	0	0	0	0.0155643	0.00498026	0.952683	0.837615	0.837586	0.980416	0.918533	0.918524
comp177624_c1	comp177624_c1_seq3	m.91953	AT5G44650		nucleus-encoded thylakoid protein, cooperates with the plastid-encoded Ycf3 protein in photosystem i assembly. Also induces tolerance to multiple environmental stresses and reduces photooxidative damage.	uncharacterized protein LOC100267182	Plantae	1133.34	1353.1	1019.03	1330.43	1050.54	1363	1344.05	1352.24	Good	comp126882_c0	comp126882_c0_seq1	comp133645_c0	comp133645_c0_seq3	2e-69	0	0	0	2.31e-10	6.12469	6.3753	0.952683	0.837615	0.837586	0.980416	0.918533	0.918524
comp177624_c1	comp177624_c1_seq4	m.91961	AT5G44650		nucleus-encoded thylakoid protein, cooperates with the plastid-encoded Ycf3 protein in photosystem i assembly. Also induces tolerance to multiple environmental stresses and reduces photooxidative damage.	uncharacterized protein LOC100267182	Plantae	1133.34	1353.1	1019.03	1330.43	1050.54	1363	1344.05	1352.24	Good	comp137160_c1	comp137160_c1_seq4	comp126271_c0	comp126271_c0_seq4	4e-54	0	0	0	0.0424296	0.795462	0.795291	0.952683	0.837615	0.837586
comp190360_c0	comp190360_c0_seq4	m.248573	AT5G13190		plasma membrane localized LITAF domain protein that interacts with LSD1 and acts as a negative regulation of hypersensitive cell death.	hypothetical protein POPTR_0003s16430g	Plantae	666.958	639.13	781.509	614.706	604.657	587.708	655.051	674.631	Good	comp124403_c0	comp124403_c0_seq3	comp124675_c0	comp124675_c0_seq7	3e-49	0	0	0	0.0245411	6.30812	6.51847	0.998391	1.04352	1.04354	1	0.903786	0.903525
comp190360_c0	comp190360_c0_seq13	m.248572	AT5G13190		plasma membrane localized LITAF domain protein that interacts with LSD1 and acts as a negative regulation of hypersensitive cell death.	hypothetical protein POPTR_0003s16430g	Plantae	666.958	639.13	781.509	614.706	604.657	587.708	655.051	674.631	Good	comp134275_c0	comp134275_c0_seq5	comp126463_c0	comp126463_c0_seq2	2e-48	0	0	0	4.52e-12	6.28972	6.80247	0.998391	1.04352	1.04354	0.997297	0.968275	0.968259
comp190360_c0	comp190360_c0_seq2	m.248572	AT5G13190		plasma membrane localized LITAF domain protein that interacts with LSD1 and acts as a negative regulation of hypersensitive cell death.	hypothetical protein POPTR_0003s16430g	Plantae	666.958	639.13	781.509	614.706	604.657	587.708	655.051	674.631	Good	comp124403_c0	comp124403_c0_seq5	comp124675_c0	comp124675_c0_seq7	2e-48	0	0	0	1.81e-06	0.29015	0.28529	0.998391	1.04352	1.04354	1	0.903786	0.903525
comp160284_c0	comp160284_c0_seq2	m.24036	AT1G10522		PRIN2 (plastid redox insensitive 2). PRIN2 mutants are impaired in PEP (plastid-encoded RNA polymerase) activity and high light-dependent plastid redox signalling to the nucleus.	Serine/threonine-protein kinase YNR047W	Plantae	115.509	159.958	89.7039	158.844	97.978	168.024	181.881	129.971	Good	comp130292_c0	comp130292_c0_seq3	comp135946_c0	comp135946_c0_seq1	7e-53	0	0	0	0.00882055	16.2251	35.1767	0.968561	0.722554	0.722134	0.993464	0.985451	0.985388	0.00352516	0.831248	0.831173
comp180013_c1	comp180013_c1_seq11	m.114334	AT1G76690		12-oxophytodienoate reductase 2	12-oxophytodienoate reductase 2-like isoform X2	Plantae	235.46	272.64	217.338	299.193	189.85	294.699	250.902	272.32	Good	comp125912_c0	comp125912_c0_seq1	comp129122_c1	comp129122_c1_seq1	1e-166	0	0	0	0.00200515	0.170699	0.145348	0.993718	0.863773	0.863635	0.000515257	1.94762	1.95294
comp188549_c1	comp188549_c1_seq6	m.219508	AT1G76690		12-oxophytodienoate reductase 2	12-oxophytodienoate reductase 2	Plantae	106.124	138.611	88.74	107.71	121.923	129.538	121.254	165.042	Good	comp122206_c0	comp122206_c0_seq2	comp125288_c0	comp125288_c0_seq2	1e-42	0	0	0	0.00116587	0.0814637	0.0187883	0.931307	0.766129	0.765641
comp183716_c0	comp183716_c0_seq5	m.155757	AT5G46420		16S rRNA processing protein RimM family	uncharacterized protein LOC100251997	Plantae	740.705	849.61	624.629	889.845	707.642	945.411	815.199	788.221	Good	comp139588_c1	comp139588_c1_seq2	comp138444_c0	comp138444_c0_seq5	5e-150	0	0	0	0.00011396	1.63368	1.63787	0.997354	0.871855	0.871819
comp186541_c1	comp186541_c1_seq17	m.191696	AT4G11280		1-aminocyclopropane-1-carboxylic acid (acc) synthase 6	1-aminocyclopropane-1-carboxylate synthase 3	Plantae	526.57	700.175	617.098	500.306	462.307	659.94	563.942	876.642	Good	comp139647_c0	comp139647_c0_seq5	comp140798_c0	comp140798_c0_seq1	2e-136	0	0	0	6.76e-11	7.304	8.16847	0.994706	0.752161	0.752059	0.555413	0.478048	0.473763
comp182090_c1	comp182090_c1_seq9	m.136561	AT5G62790		1-deoxy-D-xylulose 5-phosphate reductoisomerase	1-deoxy-D-xylulose 5-phosphate reductoisomerase family protein		2437.95	2440.54	2274.53	2574.96	2464.38	2808.7	2283.57	2229.35	Good	comp137929_c0	comp137929_c0_seq2	comp135226_c1	comp135226_c1_seq3	0	0	0	0	2.19e-06	0.0212635	0.000342256	0.999624	0.99894	0.99894	0.99896	1.00064	1.00064
comp180334_c0	comp180334_c0_seq3	m.77001	AT5G51720		2 iron, 2 sulfur cluster binding	hypothetical protein ARALYDRAFT_495239	Plantae	174.418	265.225	143.49	196.88	182.884	222.974	301.372	271.329	Good	comp140475_c1	comp140475_c1_seq7	comp129159_c0	comp129159_c0_seq5	8e-35	0	0	0	0.000671862	0.441379	0.439714	0.111446	0.657948	0.657636	0.959341	0.966207	0.953123	0.0489764	0.602194	0.601534
comp164694_c0	comp164694_c0_seq4	m.29714	AT3G22110		20S proteasome alpha subunit C1	Proteasome subunit alpha type-4		227.125	239.085	202.219	238.31	240.847	212.142	256.499	248.615	Good	comp131353_c0	comp131353_c0_seq3	comp131216_c1	comp131216_c1_seq13	1e-133	0	0	0	0.000127025	0.550967	0.548489	0.996352	0.950039	0.949979	0.979909	0.88344	0.883337
comp182189_c0	comp182189_c0_seq5	m.137730	AT3G14290		20S proteasome alpha subunit E2	unnamed protein product	Plantae	965.831	1020.26	992.696	874.82	1029.98	1009.02	993.48	1058.29	Good	comp134606_c0	comp134606_c0_seq6	comp135335_c0	comp135335_c0_seq6	6e-83	0	0	0	0.0135368	0.0397296	0.0094643	0.996779	0.946665	0.94665
comp187847_c0	comp187847_c0_seq5	m.209610	AT3G61140		26S proteasome, regulatory subunit Rpn7;Proteasome component (PCI) domain	COP9 signalosome complex subunit 1	Plantae	679.794	661.371	723.83	606.003	709.551	656.138	694.635	633.339	Good	comp140212_c0	comp140212_c0_seq13	comp138937_c1	comp138937_c1_seq23	0	0	0	0	0.00453772	0.474722	0.472607	0.997818	1.02784	1.02786	0.997381	1.26599	1.2662
comp187847_c0	comp187847_c0_seq4	m.209609	AT3G61140		26S proteasome, regulatory subunit Rpn7;Proteasome component (PCI) domain	COP9 signalosome complex subunit 1	Plantae	679.794	661.371	723.83	606.003	709.551	656.138	694.635	633.339	Good	comp140212_c0	comp140212_c0_seq13	comp138937_c1	comp138937_c1_seq15	0	0	0	0	0.0158708	13.8786	16.7948	0.997818	1.02784	1.02786	0.997381	1.26599	1.2662
comp191341_c1	comp191341_c1_seq2	m.25829	AT1G60950		2Fe-2S ferredoxin-like superfamily protein	adrenodoxin, mitochondrial	Plantae	339.789	382.911	334.493	351.057	333.819	365.438	408.392	374.904	Good	comp126248_c0	comp126248_c0_seq2	comp140432_c0	comp140432_c0_seq1	4e-50	2e-58	1e-102	4e-127	0.00246285	0.626331	0.625813	1	0.887458	0.887387	0.996777	0.958906	0.95885
comp174465_c0	comp174465_c0_seq3	m.67873	AT1G34430		2-oxoacid dehydrogenases acyltransferase family protein	hypothetical protein POPTR_0013s11870g	Plantae	298.613	364.638	309.187	359.826	226.826	265.647	351.636	476.632	Good	comp145427_c0	comp145427_c0_seq2	comp130759_c0	comp130759_c0_seq5	6e-175	0	0	0	2.88e-05	0.323024	0.312496	0.998296	0.819055	0.818935	0.993045	1.13538	1.13704
comp177480_c0	comp177480_c0_seq19	m.94514	AT1G06620		2-oxoglutarate (2OG) and Fe(II)-dependent oxygenase superfamily protein	hypothetical protein VITISV_026363	Plantae	2120.65	2045.4	2188.46	2064.85	2108.65	2148.2	2095.62	1892.37	Good	comp122168_c1	comp122168_c1_seq5	comp131432_c1	comp131432_c1_seq14	2e-51	3e-11	0	0	0.00111194	4.63818	4.96896	0.998361	1.03679	1.03679				0.00812797	1.57375	1.57585
comp177480_c0	comp177480_c0_seq22	m.94524	AT1G06620		2-oxoglutarate (2OG) and Fe(II)-dependent oxygenase superfamily protein	hypothetical protein VITISV_026363	Plantae	2120.65	2045.4	2188.46	2064.85	2108.65	2148.2	2095.62	1892.37	Good	comp122168_c0	comp122168_c0_seq5	comp131432_c1	comp131432_c1_seq13	9e-95	0	0	0	1.67e-05	3.99131	4.17448	0.998361	1.03679	1.03679	0.996651	1.02115	1.02117	0.00812797	1.57375	1.57585
comp173552_c0	comp173552_c0_seq5	m.234695	AT5G20400		2-oxoglutarate (2OG) and Fe(II)-dependent oxygenase superfamily protein	codeine O-demethylase	Plantae	551.239	646.618	566.231	581.806	505.68	693.695	593.221	652.938	Good	comp137757_c0	comp137757_c0_seq10	comp132286_c2	comp132286_c2_seq12	2e-81	3e-127	0	0	0.00277541	0.0462058	0.0150434	0.820898	0.852553	0.852498	0.963156	0.655308	0.65524
comp177370_c1	comp177370_c1_seq3	m.111396	AT5G20400		2-oxoglutarate (2OG) and Fe(II)-dependent oxygenase superfamily protein	hypothetical protein PHAVU_009G003500g	Plantae	338.463	354.014	294.824	373.176	347.39	384.944	329.158	347.94	Good	comp130169_c0	comp130169_c0_seq11	comp129015_c0	comp129015_c0_seq21	3e-91	0	0	0	0.0018772	4.16836	4.51466	0.997002	0.956105	0.956075	1	0.910666	0.910568
comp172162_c0	comp172162_c0_seq10	m.54479	AT1G06620		2-oxoglutarate (2OG) and Fe(II)-dependent oxygenase superfamily protein	deacetoxyvindoline 4-hydroxylase-like	Plantae	187.706	87.2372	113.394	171.9	277.824	131.415	113.792	16.5042	Good	comp128156_c0	comp128156_c0_seq6	comp130598_c1	comp130598_c1_seq12	9e-97	4e-128	0	0	0.00265345	13.9315	58.4596	0.990626	2.14835	2.15154	1	1.03373	1.03397
comp154896_c0	comp154896_c0_seq4	m.19452	AT5G20400		2-oxoglutarate (2OG) and Fe(II)-dependent oxygenase superfamily protein	unnamed protein product	Plantae	175.601	153.385	185.21	130.557	211.036	119.213	160.428	180.515	Good	comp110695_c0	comp110695_c0_seq1	comp144035_c0	comp144035_c0_seq19	6e-82	0	0	0	0.0390465	0.300019	0.278378	0.99518	1.14455	1.14483	0.907721	2.82759	3.41854
comp177116_c2	comp177116_c2_seq7	m.87587	AT5G20400		2-oxoglutarate (2OG) and Fe(II)-dependent oxygenase superfamily protein	oxidoreductase family protein	Plantae	100.826	101.92	68.0362	129.469	104.974	145.496	103.532	56.7333	Good	comp192265_c0	comp192265_c0_seq1	comp129015_c0	comp129015_c0_seq11	9e-93	0	0	0	0.0383206	3.53153	3.98352	0.997316	0.989297	0.989267	1	4.80492	100.758
comp179717_c0	comp179717_c0_seq3	m.17969	AT5G20400		2-oxoglutarate (2OG) and Fe(II)-dependent oxygenase superfamily protein	salt-induced protein	Plantae	59.6611	61.9547	56.6968	78.3343	43.9522	72.2784	47.5688	66.0169	Good	comp105932_c0	comp105932_c0_seq3	comp124106_c1	comp124106_c1_seq3	2e-58	2e-126	0	0	0.000440606	0.220198	0.203249	0.993996	0.963149	0.962985	1	0.727736	0.725207
comp174469_c2	comp174469_c2_seq2	m.67906	AT5G20550		2-oxoglutarate (2OG) and Fe(II)-dependent oxygenase superfamily protein	SRG1-like	Plantae	45.6385	76.2317	78.4306	55.4868	2.9981	61.953	32.6453	134.097	Good	comp116476_c0	comp116476_c0_seq3	comp143185_c1	comp143185_c1_seq6	4e-75	0	0	0	0.0330367	0.0945106	0.079231	0.997119	0.600004	0.598734	1	0.782575	0.776615
comp175036_c2	comp175036_c2_seq2	m.71783	AT1G06620		2-oxoglutarate (2OG) and Fe(II)-dependent oxygenase superfamily protein	1-aminocyclopropane-1-carboxylate oxidase homolog		816.021	522.67	823.956	639.73	984.377	650.534	637.935	279.54	Good	comp126573_c0	comp126573_c0_seq5	comp129470_c0	comp129470_c0_seq3	9e-84	0	0	0	0.0065173	5.02923	5.20506	0.994466	1.56098	1.56124	0.988853	1.14694	1.14825
comp173552_c0	comp173552_c0_seq26	m.234695	AT5G20400		2-oxoglutarate (2OG) and Fe(II)-dependent oxygenase superfamily protein	No Hits		551.239	646.618	566.231	581.806	505.68	693.695	593.221	652.938	Good	comp126067_c1	comp126067_c1_seq14	comp132286_c3	comp132286_c3_seq25	2e-81	0	0	0	0.000105679	4.71749	4.96189	0.820898	0.852553	0.852498	0.993746	1.02199	1.02207
comp173552_c0	comp173552_c0_seq17	m.234695	AT5G20400		2-oxoglutarate (2OG) and Fe(II)-dependent oxygenase superfamily protein	No Hits		551.239	646.618	566.231	581.806	505.68	693.695	593.221	652.938	Good	comp137757_c0	comp137757_c0_seq34	comp132286_c3	comp132286_c3_seq16	2e-81	6e-159	0	0	0.0478053	0.0654274	0.00316954	0.820898	0.852553	0.852498	0.963156	0.655308	0.65524
comp178390_c0	comp178390_c0_seq3	m.98319	AT3G19000		2-oxoglutarate (2OG) and Fe(II)-dependent oxygenase superfamily protein	2-oxoglutarate (2OG) and Fe(II)-dependent oxygenase superfamily		347.996	321.416	332.773	345.247	365.968	328.538	346.04	289.67	Good	comp105236_c0	comp105236_c0_seq2	comp133568_c0	comp133568_c0_seq6	2e-111	0	0	0	0.00017812	8.34573	11.3434	0.996366	1.08262	1.08269	1	1.04232	1.04252
comp176340_c0	comp176340_c0_seq13	m.80754	AT1G06620		2-oxoglutarate (2OG) and Fe(II)-dependent oxygenase superfamily protein	1-aminocyclopropane-1-carboxylate oxidase homolog		273.174	297.236	320.904	275.149	223.468	334.124	281.262	276.322	Good	comp127653_c0	comp127653_c0_seq3	comp138502_c0	comp138502_c0_seq1	6e-126	0	0	0	0.0202203	0.131654	0.0924919	0.996501	0.919129	0.91905	0.996887	1.03029	1.03032
comp185734_c0	comp185734_c0_seq8	m.180999	AT3G14160		2-oxoglutarate-dependent dioxygenase family protein	2-oxoglutarate-dependent dioxygenase family protein, putative		591.387	559.847	633.597	524.404	616.16	606.341	580.107	493.094	Good	comp138996_c1	comp138996_c1_seq4	comp136731_c0	comp136731_c0_seq5	4e-88	0	0	0	0.00451837	0.268672	0.245977	0.997902	1.05631	1.05634
comp181475_c0	comp181475_c0_seq3	m.129784	AT5G36700		2-phosphoglycolate phosphatase 1	4-nitrophenylphosphatase, putative	Plantae	2398.51	3448.19	1989.6	3424.82	1781.12	3841.64	2911.17	3591.76	Good	comp135425_c0	comp135425_c0_seq1	comp135689_c0	comp135689_c0_seq4	5e-11	9e-157	0	0	0.0347274	0.637485	0.636548	0.998489	0.695611	0.695587	0.778586	1.36996	1.3712
comp187639_c1	comp187639_c1_seq17	m.206871	AT5G24340		3'-5' exonuclease domain-containing protein	exonuclease mut-7 homolog	Plantae	183.523	192.731	172.925	194.759	182.884	183.052	213.593	181.546	Good	comp139299_c0	comp139299_c0_seq7	comp138716_c1	comp138716_c1_seq23	7e-89	0	0	0	0.0261624	0.290278	0.275277	1	0.952298	0.952226	0.964884	1.41564	1.45607
comp174288_c0	comp174288_c0_seq4	m.66688	AT3G07750		3'-5'-exoribonuclease family protein	3'-5'-exoribonuclease family protein isoform 2	Plantae	105.319	127.971	127.558	91.39	97.0086	110.764	128.706	144.443	Good	comp132541_c0	comp132541_c0_seq2	comp133387_c0	comp133387_c0_seq3	4e-126	0	0	0	0.0287506	6.95776	7.72742	0.982181	0.823338	0.823004	0.989725	0.901556	0.901383
comp174288_c0	comp174288_c0_seq1	m.66688	AT3G07750		3'-5'-exoribonuclease family protein	3'-5'-exoribonuclease family protein isoform 2	Plantae	105.319	127.971	127.558	91.39	97.0086	110.764	128.706	144.443	Good	comp132541_c0	comp132541_c0_seq2	comp133387_c0	comp133387_c0_seq3	4e-126	0	0	0	4.42e-07	0.0177278	0.00559269	0.982181	0.823338	0.823004	0.989725	0.901556	0.901383
comp191426_c0	comp191426_c0_seq9	m.269450	AT2G43420		3-beta hydroxysteroid dehydrogenase/isomerase family protein	3-beta hydroxysteroid dehydrogenase/isomerase family protein,		250.466	269.1	275.348	224.21	251.841	242.18	283.538	281.583	Good	comp142904_c3	comp142904_c3_seq10	comp143470_c0	comp143470_c0_seq8	1e-52	0	0	0	0.0144462	28.1317	368.504	0.995656	0.930832	0.930757
comp186521_c1	comp186521_c1_seq29	m.191508	AT2G26260		3beta-hydroxysteroid-dehydrogenase/decarboxylase isoform 2	3beta-hydroxysteroid-dehydrogenase/decarboxylase isoform		207.848	212.944	213.757	196.924	212.865	209.326	193.288	236.217	Good	comp139807_c1	comp139807_c1_seq11	comp127042_c0	comp127042_c0_seq1	6e-78	0	0	0	0.00465033	0.237504	0.205498	1	0.976102	0.976074
comp186521_c1	comp186521_c1_seq19	m.191497	AT2G26260		3beta-hydroxysteroid-dehydrogenase/decarboxylase isoform 2	3beta-hydroxysteroid-dehydrogenase/decarboxylase isoform		207.848	212.944	213.757	196.924	212.865	209.326	193.288	236.217	Good	comp139807_c1	comp139807_c1_seq11	comp130708_c0	comp130708_c0_seq2	0	0	0	0	0.041216	1.70263	1.71181	1	0.976102	0.976074
comp186675_c0	comp186675_c0_seq5	m.193088	AT5G46290		3-ketoacyl-acyl carrier protein synthase I	3-oxoacyl-		563.271	702.068	549.563	670.509	469.743	663.901	722.738	719.563	Good	comp139970_c0	comp139970_c0_seq2	comp139437_c1	comp139437_c1_seq2	0	0	0	0	0.00763351	0.698011	0.697324	0.911234	0.802388	0.802306	0.989429	1.12632	1.12806
comp156375_c0	comp156375_c0_seq2	m.20543	AT1G01120		3-ketoacyl-CoA synthase 1	3-ketoacyl-CoA synthase 11-like	Plantae	18.7093	39.3952	13.2293	35.9032	6.99557	38.4859	36.3762	43.3236	Good	comp109946_c0	comp109946_c0_seq1	comp110025_c0	comp110025_c0_seq1	4e-83	0	0	0	0.016919	0.389519	0.384621	0.516966	0.478876	0.475047	0.961259	1.48	1.48605
comp187673_c1	comp187673_c1_seq8	m.207216	AT2G26640		3-ketoacyl-CoA synthase 11	3-ketoacyl-CoA synthase 11-like	Plantae	167.439	205.114	174.815	181.605	145.898	219.651	194.948	200.743	Good	comp139489_c0	comp139489_c0_seq3	comp137881_c0	comp137881_c0_seq5	0	0	0	0	1e-05	0.43841	0.434025	1	0.816548	0.816331	0.955544	0.884433	0.884385
comp180056_c0	comp180056_c0_seq1	m.114711	AT1G07720		3-ketoacyl-CoA synthase 3	hypothetical protein CICLE_v10028377mg	Plantae	676.887	993.773	876.902	644.082	509.677	845.986	806.805	1328.53	Good	comp134004_c2	comp134004_c2_seq2	comp134874_c2	comp134874_c2_seq2	2e-34	0	0	0	1.14e-06	0.161634	0.137919	0.997955	0.681224	0.681132
comp187537_c0	comp187537_c0_seq28	m.205106	AT1G68530		3-ketoacyl-CoA synthase 6	3-ketoacyl-CoA synthase 6-like	Plantae	1753.47	2857.88	2330.75	1738.63	1191.02	2359.81	2177.71	4036.14	Good	comp143259_c0	comp143259_c0_seq6	comp141182_c2	comp141182_c2_seq6	3e-139	0	0	0	0.000160943	0.280803	0.279205	0.999537	0.613588	0.613555	0.994885	1.37801	1.37814
comp187537_c0	comp187537_c0_seq3	m.205090	AT1G68530		3-ketoacyl-CoA synthase 6	3-ketoacyl-CoA synthase 6	Plantae	1753.47	2857.88	2330.75	1738.63	1191.02	2359.81	2177.71	4036.14	Good	comp141295_c0	comp141295_c0_seq31	comp141182_c2	comp141182_c2_seq6	2e-96	0	0	0	0	0.013041	0.000208186	0.999537	0.613588	0.613555	1	0.733925	0.733407
comp187537_c0	comp187537_c0_seq38	m.205111	AT1G68530		3-ketoacyl-CoA synthase 6	3-ketoacyl-CoA synthase 6-like	Plantae	1753.47	2857.88	2330.75	1738.63	1191.02	2359.81	2177.71	4036.14	Good	comp143259_c0	comp143259_c0_seq6	comp141182_c2	comp141182_c2_seq6	3e-136	0	0	0	0	84.1681	5278.48	0.999537	0.613588	0.613555	0.994885	1.37801	1.37814
comp177147_c0	comp177147_c0_seq13	m.87931	AT1G68530		3-ketoacyl-CoA synthase 6	3-ketoacyl-CoA synthase 6-like	Plantae	57.7776	151.754	70.8711	43.519	58.9427	141.741	97.9358	215.586	Good	comp138201_c0	comp138201_c0_seq4	comp84484_c0	comp84484_c0_seq1	2e-158	0	0	0	9.89e-05	0.463909	0.460115	0.567344	0.381951	0.380772	0.996916	0.946687	0.946663
comp177147_c1	comp177147_c1_seq6	m.87931	AT1G68530		3-ketoacyl-CoA synthase 6	3-ketoacyl-CoA synthase 6-like	Plantae	45.4783	146.933	71.816	32.6393	31.9797	111.093	84.8777	244.83	Good	comp138201_c1	comp138201_c1_seq6	comp84484_c0	comp84484_c0_seq1	2e-158	0	0	0	0.00295437	0.41004	0.407957	0.951995	0.310921	0.309564
comp184960_c0	comp184960_c0_seq3	m.171233	AT3G10540		3-phosphoinositide-dependent protein kinase	3-phosphoinositide-dependent protein kinase 2-like		405.536	495.471	387.05	424.724	404.834	492.808	500.872	492.733	Good	comp136468_c3	comp136468_c3_seq2	comp144167_c3	comp144167_c3_seq1	0	0	0	0	0.0398238	0.69346	0.692317	0.999864	0.818578	0.81849
comp189801_c0	comp189801_c0_seq11	m.239385	AT2G26930		4-(cytidine 5'-phospho)-2-C-methyl-D-erithritol kinase	4-diphosphocytidyl-2-C-methyl-D-erythritol kinase	Plantae	239.695	308.826	272.646	266.554	179.886	274.527	285.6	366.352	Good	comp142545_c0	comp142545_c0_seq4	comp140229_c0	comp140229_c0_seq1	3e-153	0	0	0	8.64e-07	0.259746	0.249048	0.985431	0.776356	0.776157	0.995684	0.929075	0.929064
comp138201_c0	comp138201_c0_seq1	m.12543	AT3G04770		40s ribosomal protein SA B	40S ribosomal protein SA-like	Animalia	0.333122	21.9294	0	0	0.999367	5.63209	26.1162	34.04		comp102792_c0	comp102792_c0_seq1	comp294197_c0	comp294197_c0_seq1	6e-81	0	0	1e-101	0.00114632	0.0260677	0.0156713	0.00276109	0.0284583	0.0156395
comp106535_c0	comp106535_c0_seq1	m.12543	AT3G04770		40s ribosomal protein SA B	40S ribosomal protein SA-like	Animalia	0.999367	16.0327	0	0	2.9981	3.75472	19.5872	24.7563		comp102792_c0	comp102792_c0_seq1	comp294197_c0	comp294197_c0_seq1	6e-81	0	0	1e-101	0.0384467	0.0765062	0.0630255	0.0812029	0.0795264	0.0629174
comp187571_c0	comp187571_c0_seq4	m.205713	AT3G21240		4-coumarate:CoA ligase 2	unnamed protein product	Plantae	777.071	673.955	903.332	660.108	767.774	734.978	704.112	582.774	Good	comp130536_c0	comp130536_c0_seq3	comp139640_c0	comp139640_c0_seq10	2e-45	0	0	0	0.000272528	2.17952	2.19103	0.997279	1.15294	1.153	0.997635	0.966321	0.966305
comp192996_c1	comp192996_c1_seq31	m.303304	AT3G28030		5'-3' exonuclease family protein	DNA-repair protein UVH3, putative isoform 3	Plantae	1120.92	1026.63	1105.65	1194.35	1062.77	967.78	1043.86	1068.25	Good			comp145236_c0	comp145236_c0_seq27	1e-87	0		0	0.00628533	20.5822	409.889	0.97943	1.09182	1.09185
comp184720_c0	comp184720_c0_seq5	m.168236	AT1G75660		5'-3' exoribonuclease 3	5'-3' exoribonuclease 3-like	Plantae	2787.38	2793.77	2755.51	2721.97	2884.64	2368	2863.77	3149.52	Good	comp144097_c0	comp144097_c0_seq12	comp143138_c0	comp143138_c0_seq5	0	0	0	0	0.00138201	0.0425084	0.0261342	0.999674	0.997714	0.997713	0.982621	0.881031	0.880881
comp186995_c0	comp186995_c0_seq3	m.168233	AT1G75660		5'-3' exoribonuclease 3	5'-3' exoribonuclease 3-like	Plantae	1769.64	1815.04	1692.47	1781.93	1834.51	1621.86	1826.49	1996.76	Good	comp144097_c0	comp144097_c0_seq12	comp143138_c0	comp143138_c0_seq5	0	0	0	0	0.0030737	0.658293	0.657449	0.999206	0.974988	0.974984	0.982621	0.881031	0.880881
comp182566_c1	comp182566_c1_seq34	m.142004	AT1G75660		5'-3' exoribonuclease 3	5'-3' exoribonuclease 3-like	Plantae	1093.29	1022.34	1189.69	915.064	1175.13	1006.28	1042.56	1018.17	Good	comp140457_c0	comp140457_c0_seq13	comp126168_c0	comp126168_c0_seq5	2e-160	0	0	0	0.000674084	0.0248684	0.00253561	0.998545	1.06939	1.06941	0.997994	0.968533	0.96853
comp175677_c0	comp175677_c0_seq4	m.75865	AT5G21170		5'-AMP-activated protein kinase beta-2 subunit protein	SNF1-related protein kinase regulatory subunit beta-1		676.473	642.42	694.565	629.002	705.853	609.739	684.161	633.36	Good	comp135348_c0	comp135348_c0_seq11	comp136241_c1	comp136241_c1_seq7	3e-77	0	0	0	0.0182409	1.73412	1.74351	0.996041	1.05298	1.05301	0.993851	0.920667	0.920573
comp169260_c0	comp169260_c0_seq1	m.41884	AT2G44050		6,7-dimethyl-8-ribityllumazine synthase / DMRL synthase / lumazine synthase / riboflavin synthase	6,7-dimethyl-8-ribityllumazine synthase	Plantae	227.765	342.625	230.567	257.85	194.877	296.773	343.242	387.859	Good	comp126126_c0	comp126126_c0_seq3	comp125135_c0	comp125135_c0_seq3	7e-72	0	0	0	0.000107477	0.684594	0.68407	0.0199882	0.665044	0.664774	1	1.60496	1.62875	0.00449446	0.675107	0.674805
comp186881_c0	comp186881_c0_seq7	m.195647	AT5G24510		60S acidic ribosomal protein family	hypothetical protein PRUPE_ppa013661mg	Plantae	2032.44	2179.63	2147.62	1868.99	2080.71	2153.02	2310.75	2075.11	Good	comp131897_c0	comp131897_c0_seq4	comp124305_c0	comp124305_c0_seq9	5e-34	7e-175	0	0	0.000348193	49.1967	110.432	0.997046	0.932481	0.932472	0.998639	0.966289	0.965939
comp186881_c0	comp186881_c0_seq10	m.195648	AT5G24510		60S acidic ribosomal protein family	hypothetical protein PRUPE_ppa013661mg	Plantae	2032.44	2179.63	2147.62	1868.99	2080.71	2153.02	2310.75	2075.11	Good	comp131897_c0	comp131897_c0_seq3	comp145386_c0	comp145386_c0_seq15	1e-33	0	0	0	0.000450417	0.0158672	0.00751193	0.997046	0.932481	0.932472	0.998639	0.966289	0.965939
comp194916_c0	comp194916_c0_seq1	m.335154	AT3G44590		60S acidic ribosomal protein family	LP06614p	Animalia	0.981227	21.6619	0.944947	0	1.99873	1.87736	17.7217	45.3866				comp256479_c0	comp256479_c0_seq1	3e-14	0		3e-119	0.0209979	0.0560147	0.0458212	0.0480195	0.0583161	0.0457379
comp49600_c0	comp49600_c0_seq1	m.2172	AT3G44590		60S acidic ribosomal protein family	LP06614p	Animalia	0.333122	17.0254	0	0	0.999367	0.938681	23.3181	26.8194		comp43589_c0	comp43589_c0_seq1	comp256479_c0	comp256479_c0_seq1	3e-14	0	0	4e-119	0.0298003	0.0334548	0.0201733	0.0683745	0.0338718	0.0201418	1	1.02532	1.02817
comp185137_c0	comp185137_c0_seq5	m.173331	AT2G41540		6-phosphogluconate dehydrogenase family protein	glycerol-3-phosphate dehydrogenase, putative	Plantae	243.05	261.101	256.081	252.41	220.66	225.058	251.844	306.401	Good	comp136041_c0	comp136041_c0_seq7	comp138626_c0	comp138626_c0_seq3	0	0	0	0	1.14e-06	0.0199161	0.000320134	0.996208	0.930943	0.93087	0.998465	0.988348	0.988345
comp186199_c0	comp186199_c0_seq20	m.187512	AT1G64190		6-phosphogluconate dehydrogenase family protein	6PGD2_SPIOL RecName: Full=6-phosphogluconate dehydrogenase, decarboxylating		1805.43	1612.61	1927.78	1548.09	1940.41	1518.11	1686.94	1632.77	Good	comp138856_c0	comp138856_c0_seq13	comp136502_c1	comp136502_c1_seq6	4e-131	0	0	0	1.65e-11	0.0343248	0.00188724	0.996884	1.11955	1.11957	0.95252	0.912124	0.912103
comp186199_c0	comp186199_c0_seq11	m.187518	AT1G64190		6-phosphogluconate dehydrogenase family protein	6PGD2_SPIOL RecName: Full=6-phosphogluconate dehydrogenase, decarboxylating		1805.43	1612.61	1927.78	1548.09	1940.41	1518.11	1686.94	1632.77	Good	comp138856_c0	comp138856_c0_seq4	comp133333_c1	comp133333_c1_seq1	0	0	0	0	0.000547098	1.41266	1.414	0.996884	1.11955	1.11957	0.95252	0.912124	0.912103
comp193436_c0	comp193436_c0_seq10	m.312828	AT4G02480		AAA-type ATPase family protein	uncharacterized protein LOC102620169	Plantae	2741.9	2544.49	2817.89	2544.99	2862.83	2455.57	2619.67	2558.23	Good			comp145454_c0	comp145454_c0_seq4	3e-88	0		0	5e-08	2.9653	3.03435	0.990406	1.07758	1.07758
comp189849_c0	comp189849_c0_seq24	m.240555	AT3G16290		AAA-type ATPase family protein	ATP-dependent zinc metalloprotease FtsH 3-like	Plantae	605.006	683.272	564.134	709.197	541.687	650.872	640.78	758.163	Good	comp145510_c0	comp145510_c0_seq4	comp141538_c0	comp141538_c0_seq2	2e-75	0	0	0	0.023697	0.259795	0.235933	0.995543	0.885505	0.885456	0.999342	0.880136	0.88011
comp189212_c0	comp189212_c0_seq7	m.229197	AT3G16290		AAA-type ATPase family protein	EMB2083	Plantae	571.2	680.204	557.519	643.407	512.675	696.483	621.781	722.348	Good	comp145510_c0	comp145510_c0_seq1	comp144897_c1	comp144897_c1_seq23	0	0	0	0	0.0278409	0.81798	0.817882	0.929525	0.839808	0.839751	0.999342	0.880136	0.88011
comp193691_c0	comp193691_c0_seq25	m.318334	AT1G02890		AAA-type ATPase family protein	AAA-type ATPase family protein [Populus trichocarpa]		2733.51	2561.37	2793.36	2650	2757.16	2477.04	2606.61	2600.45	Good			comp145454_c0	comp145454_c0_seq4	0	0		0	0.0205673	0.0227942	0.000367459	0.69423	1.0672	1.06721
comp188414_c0	comp188414_c0_seq7	m.217141	AT4G04910		AAA-type ATPase family protein	N-ethylmaleimide sensitive fusion proteins; contains		1106.6	1000.01	1115.98	992.375	1211.43	955.399	1036.24	1008.41	Good	comp126568_c1	comp126568_c1_seq1	comp125076_c2	comp125076_c2_seq7	3e-28	6e-155	0	0	0.000393278	5.27046	5.85512	0.99016	1.10655	1.10658	0.969958	1.21744	1.21828
comp187402_c0	comp187402_c0_seq8	m.202937	AT1G66510		AAR2 protein family	uncharacterized protein C20orf4 homolog	Plantae	178.598	171.904	200.329	181.561	153.903	156.76	187.72	171.231	Good	comp137638_c0	comp137638_c0_seq6	comp138512_c0	comp138512_c0_seq3	4e-92	0	0	0	2.47e-07	50.185	3122.06	0.99651	1.03887	1.03894	0.989158	0.896904	0.896088
comp187402_c0	comp187402_c0_seq5	m.202935	AT1G66510		AAR2 protein family	uncharacterized protein C20orf4 homolog	Plantae	178.598	171.904	200.329	181.561	153.903	156.76	187.72	171.231	Good	comp137638_c0	comp137638_c0_seq7	comp138512_c0	comp138512_c0_seq3	1e-51	0	0	0	0.000527694	0.285916	0.271694	0.99651	1.03887	1.03894	0.989158	0.896904	0.896088
comp188690_c0	comp188690_c0_seq4	m.221451	AT1G51965		ABA Overly-Sensitive 5	hypothetical protein PRUPE_ppa002515mg	Plantae	104.815	105.693	101.119	128.381	84.9462	106.071	101.667	109.34	Good	comp139687_c0	comp139687_c0_seq1	comp135187_c0	comp135187_c0_seq6	0	0	0	0	0.0341541	6.40957	11.538	0.996175	0.991722	0.9917	0.990885	0.926786	0.925562
comp175768_c0	comp175768_c0_seq6	m.76407	AT3G56850	bZIP	ABA-responsive element binding protein 3	ABA-responsive element binding protein 3 isoform 1	Plantae	297.406	308.542	291.989	277.434	322.796	292.869	336.713	296.044	Good	comp133120_c0	comp133120_c0_seq1	comp145913_c0	comp145913_c0_seq2	4e-35	0	0	0	0.0415097	16.6704	26.2695	0.997797	0.963938	0.963909	0.997949	0.966367	0.966315
comp187496_c1	comp187496_c1_seq15	m.204256	AT5G58270		ABC transporter of the mitochondrion 3	Transporter ATM1, mitochondrial precursor, putative	Plantae	462.021	469.58	439.401	498.957	447.706	472.495	474.737	461.51	Good	comp141259_c0	comp141259_c0_seq6	comp139580_c0	comp139580_c0_seq8	0	0	0	0	0.00286569	2.21796	2.24738	1	0.983911	0.983903	1	1.07834	1.085
comp189594_c0	comp189594_c0_seq1	m.235812	AT3G47780		ABC2 homolog 6	ABC2 isoform 1	Plantae	411.81	263.493	371.364	388.407	475.659	296.623	275.153	218.702	Good	comp142327_c0	comp142327_c0_seq5	comp140770_c0	comp140770_c0_seq3	0	0	0	0	0.045392	6.58173	7.96036	0.0136798	1.56228	1.56287	0.997986	0.974717	0.97471
comp183740_c0	comp183740_c0_seq3	m.155978	AT2G01320		ABC-2 type transporter family protein	unnamed protein product	Plantae	2790.65	3580.39	2658.85	3187.8	2525.29	3574.67	3482.36	3684.14	Good	comp135992_c0	comp135992_c0_seq2	comp138279_c0	comp138279_c0_seq3	0	0	0	0	0.0289337	0.701868	0.701783	0.027058	0.77944	0.779425	1	1.31969	1.33611	0.000112253	0.736468	0.736446
comp187993_c3	comp187993_c3_seq5	m.211613	AT2G37360		ABC-2 type transporter family protein	ABC-2 type transporter family protein	Plantae	434.551	417.629	436.566	461.345	405.743	505.151	397.023	350.715	Good	comp127961_c0	comp127961_c0_seq1	comp129886_c0	comp129886_c0_seq3	0	0	0	0	0.0484273	9.78309	11.2295	0.998161	1.04049	1.04052	0.990391	0.87662	0.876295
comp187993_c3	comp187993_c3_seq16	m.211615	AT2G37360		ABC-2 type transporter family protein	ABC-2 type transporter family protein	Plantae	434.551	417.629	436.566	461.345	405.743	505.151	397.023	350.715	Good	comp128227_c0	comp128227_c0_seq2	comp129886_c0	comp129886_c0_seq2	0	0	0	0	0.0457691	0.263144	0.247679	0.998161	1.04049	1.04052	1	1.10036	1.10094
comp187993_c3	comp187993_c3_seq3	m.211613	AT2G37360		ABC-2 type transporter family protein	ABC-2 type transporter family protein	Plantae	434.551	417.629	436.566	461.345	405.743	505.151	397.023	350.715	Good	comp127961_c0	comp127961_c0_seq1	comp129886_c0	comp129886_c0_seq3	0	0	0	0	0.00800095	14.3145	17.4915	0.998161	1.04049	1.04052	0.990391	0.87662	0.876295
comp191400_c0	comp191400_c0_seq4	m.268809	AT2G13610		ABC-2 type transporter family protein	ABC-2 type transporter family protein	Plantae	422.507	744.121	386.455	535.284	345.781	590.43	613.731	1028.2	Good	comp146490_c0	comp146490_c0_seq18	comp139003_c0	comp139003_c0_seq8	2e-169	0	0	0	0.00867833	0.0441404	0.00252931	0.987158	0.567939	0.567799	1	0.578107	0.495457
comp190406_c0	comp190406_c0_seq2	m.249293	AT5G11040		aberrant lateral root formation 4	trafficking protein particle complex subunit 9-like		653.431	665.652	687.922	605.012	667.357	615.043	695.783	686.132	Good	comp144198_c0	comp144198_c0_seq3	comp143581_c0	comp143581_c0_seq11	0	0	0	0	0.00534711	1.58505	1.58926	0.998268	0.981646	0.981639	1	2.0462	2.29298
comp183634_c0	comp183634_c0_seq3	m.154449	AT5G42560		Abscisic acid-responsive (TB2/DP1, HVA22) family protein	Abscisic acid-responsive isoform 2	Plantae	402.371	508.312	410.532	421.199	375.382	445.939	510.479	568.519	Good	comp133167_c0	comp133167_c0_seq3	comp132959_c1	comp132959_c1_seq3	3e-82	0	0	0	0.0279025	0.640628	0.639456	0.643573	0.791686	0.791587	0.996532	0.988597	0.988586	0.0180483	0.751926	0.751781
comp179495_c3	comp179495_c3_seq12	m.109637	AT5G42560		Abscisic acid-responsive (TB2/DP1, HVA22) family protein	hypothetical protein POPTR_0006s22170g	Plantae	199.688	178.321	239.081	162.108	197.875	183.015	163.273	188.674	Good	comp127723_c2	comp127723_c2_seq7	comp90492_c0	comp90492_c0_seq1	3e-53	0	0	0	0.000296004	2.38348	2.42985	0.992965	1.11963	1.11982
comp189593_c0	comp189593_c0_seq30	m.235776	AT1G62960		ACC synthase 10	acc synthase, putative	Plantae	592.63	615.173	467.749	674.545	635.597	632.202	552.199	661.118	Good	comp141525_c1	comp141525_c1_seq2	comp139895_c0	comp139895_c0_seq19	2e-70	0	0	0	0.00631803	0.0648711	0.0444697	0.998913	0.963371	0.963356	0.938389	0.781671	0.781595
comp189593_c0	comp189593_c0_seq21	m.182245	AT1G62960		ACC synthase 10	ACC synthase 10 isoform 1	Plantae	592.63	615.173	467.749	674.545	635.597	632.202	552.199	661.118	Good	comp140182_c0	comp140182_c0_seq14	comp139895_c0	comp139895_c0_seq9	4e-121	6e-25	0	0	2.62e-12	58.8377	3671.13	0.998913	0.963371	0.963356	1	0.990104	0.990089
comp194377_c0	comp194377_c0_seq13	m.334360	AT1G36160		acetyl-CoA carboxylase 1	acetyl-CoA carboxylase 1-like	Plantae	1237.88	1124.83	1366.64	1120.63	1226.37	1154.3	1075.31	1144.88	Good			comp146192_c0	comp146192_c0_seq20	0	0		0	0.0394895	1.80493	1.81401	0.992909	1.10048	1.10051
comp191764_c0	comp191764_c0_seq20	m.275815	AT5G36880		acetyl-CoA synthetase	acetyl-CoA synthetase, putative	Plantae	2316.84	2461.15	2129.01	2546.61	2274.89	2441.93	2328.3	2613.23	Good	comp144219_c0	comp144219_c0_seq23	comp142878_c0	comp142878_c0_seq10	0	0	0	0	1.83e-13	0.0162237	0.00025982	0.99894	0.94137	0.941364	0.99834	0.852739	0.852718
comp183908_c0	comp183908_c0_seq5	m.157849	AT1G24350		Acid phosphatase/vanadium-dependent haloperoxidase-related protein	uncharacterized membrane protein YuiD-like	Plantae	361.639	273.832	400.516	270.482	413.918	301.852	296.867	222.776	Good	comp124652_c1	comp124652_c1_seq4	comp135786_c0	comp135786_c0_seq6	2e-64	0	0	0	3.78e-05	0.308257	0.299104	0.984108	1.32031	1.32065	0.991481	0.774412	0.774266
comp189248_c0	comp189248_c0_seq5	m.229634	AT3G12685		Acid phosphatase/vanadium-dependent haloperoxidase-related protein	hypothetical protein CICLE_v10005602mg	Plantae	248.152	304.281	219.228	252.4	272.827	284.73	327.488	300.624	Good	comp129266_c0	comp129266_c0_seq2	comp128567_c0	comp128567_c0_seq3	1e-51	2e-155	0	0	0.019255	0.0516234	0.00289838	0.531388	0.815716	0.81554	0.99289	0.935948	0.935648
comp164657_c0	comp164657_c0_seq2	m.29679	AT3G21610		Acid phosphatase/vanadium-dependent haloperoxidase-related protein	uncharacterized membrane protein yuiD	Plantae	142.694	110.808	147.062	125.117	155.901	119.213	110.061	103.151	Good	comp125387_c1	comp125387_c1_seq1	comp123204_c0	comp123204_c0_seq1	5e-63	0	0	0	0.0264295	1.48004	1.48387	1	1.28698	1.28772
comp184458_c1	comp184458_c1_seq7	m.164960	AT2G31810		ACT domain-containing small subunit of acetolactate synthase protein	hypothetical protein POPTR_0008s07820g	Plantae	418.845	471.853	368.53	473.269	414.737	452.454	413.196	549.91	Good	comp138651_c0	comp138651_c0_seq2	comp134379_c0	comp134379_c0_seq5	6e-70	0	0	0	0.000277364	36.0192	288.843	0.996686	0.88772	0.887663	0.99245	0.888518	0.888315
comp186894_c1	comp186894_c1_seq10	m.195883	AT5G07740		actin binding	Formin-like protein 20	Plantae	742.445	725.824	787.264	758.352	681.718	731.749	732.131	713.591	Good	comp141874_c0	comp141874_c0_seq1	comp141174_c0	comp141174_c0_seq3	3e-170	0	0	0	2.41e-05	0.477635	0.475948	0.998349	1.02289	1.0229	0.358164	0.835455	0.835408
comp186894_c1	comp186894_c1_seq14	m.195886	AT5G07740		actin binding	formin-like protein 20-like	Plantae	742.445	725.824	787.264	758.352	681.718	731.749	732.131	713.591	Good	comp141874_c0	comp141874_c0_seq1	comp141174_c0	comp141174_c0_seq3	1e-104	0	0	0	0.00136978	10.798	11.9567	0.998349	1.02289	1.0229	0.358164	0.835455	0.835408
comp186894_c1	comp186894_c1_seq15	m.195883	AT5G07740		actin binding	Formin-like protein 20	Plantae	742.445	725.824	787.264	758.352	681.718	731.749	732.131	713.591	Good	comp141151_c0	comp141151_c0_seq8	comp141174_c0	comp141174_c0_seq9	3e-170	0	0	0	5.98e-10	2.10739	2.11656	0.998349	1.02289	1.0229	1	0.949953	0.949929
comp186894_c1	comp186894_c1_seq20	m.195886	AT5G07740		actin binding	formin-like protein 20-like	Plantae	742.445	725.824	787.264	758.352	681.718	731.749	732.131	713.591	Good	comp141874_c0	comp141874_c0_seq8	comp141865_c0	comp141865_c0_seq7	1e-104	0	0	0	0	0.202069	0.197806	0.998349	1.02289	1.0229	0.358164	0.835455	0.835408
comp180451_c0	comp180451_c0_seq2	m.118832	AT1G27100		Actin cross-linking protein	Actin cross-linking protein, putative	Plantae	421.691	389.065	435.621	416.695	412.759	419.59	391.743	355.862	Good	comp135137_c1	comp135137_c1_seq2	comp135265_c0	comp135265_c0_seq3	1e-127	0	0	0	3.22e-11	0.0174223	0.000279349	1	1.08379	1.08386
comp180451_c1	comp180451_c1_seq7	m.118857	AT1G27100		Actin cross-linking protein	Actin cross-linking protein, putative	Plantae	375.065	377.33	368.53	369.912	386.755	412.081	399.14	320.77	Good	comp135137_c0	comp135137_c0_seq2	comp135265_c1	comp135265_c1_seq7	2e-126	0	0	0	0.0388648	1.57311	1.57895	0.99755	0.994003	0.993998	1	1.06173	1.06179
comp181924_c1	comp181924_c1_seq10	m.89972	AT5G59890		actin depolymerizing factor 4	Actin depolymerizing factor 4	Plantae	2139.19	2165.08	2267.1	1946.9	2203.58	2169.25	2164.97	2161.02	Good	comp139732_c0	comp139732_c0_seq4	comp106534_c0	comp106534_c0_seq1	2e-69	5e-143	0	0	0.0305611	0.733115	0.732675	0.999106	0.988045	0.988043	0.998934	0.87662	0.876612
comp171579_c0	comp171579_c0_seq4	m.51315	AT2G31200		actin depolymerizing factor 6	hypothetical protein CICLE_v10006173mg	Plantae	1719.44	1623.52	1691.5	1811.08	1655.74	1775.98	1586.38	1508.19	Good	comp126486_c0	comp126486_c0_seq1	comp125806_c0	comp125806_c0_seq2	3e-62	0	0	0	0	0.00995795	0.000158481	0.998156	1.05907	1.05908	1	1.04771	1.0482
comp179150_c1	comp179150_c1_seq11	m.105877	AT3G12110		actin-11	Os03g0718100	Plantae	1218.8	1286.44	1199.77	1180.94	1275.67	1313.66	1379.01	1166.64	Good	comp136984_c1	comp136984_c1_seq4	comp134293_c1	comp134293_c1_seq3	0	0	0	0	0.000918898	0.19799	0.182467	0.997371	0.947432	0.94742	0.675096	0.786614	0.786351
comp187188_c0	comp187188_c0_seq15	m.199601	AT3G12110		actin-11	actin-1-like isoform X2	Plantae	173.181	263.178	165.366	201.276	152.903	245.934	263.028	280.572	Good	comp136126_c0	comp136126_c0_seq1	comp134293_c1	comp134293_c1_seq1	0	0	0	0	1.55e-09	4.00285	4.21056	3.87e-07	0.658428	0.658053	0.997547	0.9843	0.98429
comp187188_c0	comp187188_c0_seq18	m.199603	AT3G12110		actin-11	Os03g0718100	Plantae	173.181	263.178	165.366	201.276	152.903	245.934	263.028	280.572	Good	comp123201_c0	comp123201_c0_seq1	comp134293_c0	comp134293_c0_seq4	6e-137	0	0	1e-149	0.0468993	0.404609	0.39583	3.87e-07	0.658428	0.658053	0.75385	0.583944	0.58053
comp169937_c0	comp169937_c0_seq1	m.44343	AT3G12110		actin-11	Os03g0718100	Plantae	18.1239	43.6934	9.44947	23.9355	20.9867	50.6888	29.8471	50.5442	Good	comp135054_c1	comp135054_c1_seq1	comp129054_c0	comp129054_c0_seq1	2e-91	0	0	0	0.027017	0.42126	0.418151	0.0591768	0.418154	0.414931	1	0.873215	0.872899	0.00605394	0.764604	0.764381
comp177987_c0	comp177987_c0_seq3	m.94911	AT3G60830		actin-related protein 7	actin-related protein 7-like isoform X2	Plantae	769.505	756.825	766.352	741.989	800.173	733.852	774.355	762.268	Good	comp133186_c0	comp133186_c0_seq2	comp132839_c0	comp132839_c0_seq1	1e-47	0	0	0	3.44e-09	0.0181359	0.000290999	1	1.01675	1.01675	0.955137	0.860774	0.86067
comp188662_c1	comp188662_c1_seq10	m.221096	AT3G60830		actin-related protein 7	actin-related protein 7	Plantae	305.042	260.799	340.124	248.058	326.943	317.162	243.459	221.775	Good	comp134825_c1	comp134825_c1_seq7	comp140812_c2	comp140812_c2_seq11	8e-165	0	0	0	0.0219971	4.4643	5.2279	0.994728	1.16945	1.16964
comp186180_c0	comp186180_c0_seq7	m.187194	AT5G56180		actin-related protein 8	actin-related protein 8-like		1072.55	945.781	1059.65	1001.86	1156.13	975.553	917.286	944.506	Good	comp145074_c0	comp145074_c0_seq18	comp142059_c2	comp142059_c2_seq23	2e-173	0	0	0	2.68e-06	0.288946	0.276091	0.729815	1.13399	1.13403	0.966665	0.882252	0.882166
comp183842_c0	comp183842_c0_seq3	m.157095	AT2G36840		ACT-like superfamily protein	hypothetical protein VITISV_004035	Plantae	986.484	766.407	1116.31	796.322	1046.82	682.149	770.652	846.419	Good	comp138926_c1	comp138926_c1_seq9	comp137310_c0	comp137310_c0_seq6	4e-72	0	0	0	0.0464352	1.55352	1.55627	0.978296	1.28706	1.28715
comp179802_c0	comp179802_c0_seq4	m.112423	AT1G33270		Acyl transferase/acyl hydrolase/lysophospholipase superfamily protein	conserved hypothetical protein	Plantae	114.917	133.657	113.394	128.381	102.975	132.354	112.859	155.759	Good	comp132534_c2	comp132534_c2_seq2	comp134629_c2	comp134629_c2_seq5	2e-83	0	0	0	0.00103572	0.135945	0.106796	0.986761	0.860098	0.859795
comp179802_c0	comp179802_c0_seq3	m.112422	AT1G33270		Acyl transferase/acyl hydrolase/lysophospholipase superfamily protein	conserved hypothetical protein	Plantae	114.917	133.657	113.394	128.381	102.975	132.354	112.859	155.759	Good	comp132534_c2	comp132534_c2_seq4	comp134629_c2	comp134629_c2_seq6	6e-132	0	0	0	4.64e-07	0.403749	0.399169	0.986761	0.860098	0.859795
comp194142_c0	comp194142_c0_seq6	m.328869	AT5G23050		acyl-activating enzyme 17	acyl-activating enzyme 17	Plantae	1142.69	889.58	1044.14	1071.6	1312.34	897.379	886.095	885.266	Good			comp143462_c0	comp143462_c0_seq12	0	0		0	5.22e-08	4.08905	4.11538	0.587866	1.28445	1.28453
comp188458_c0	comp188458_c0_seq17	m.218141	AT1G55320		acyl-activating enzyme 18	acetyl-coenzyme A synthetase	Plantae	1575.6	1411.96	1570.81	1393.07	1762.94	1472.7	1443.32	1319.86	Good	comp144259_c0	comp144259_c0_seq27	comp140756_c0	comp140756_c0_seq23	7e-114	0	0	0	0.00173138	1.34467	1.34559	0.99647	1.11587	1.1159	0.999378	1.00643	1.00643
comp193681_c1	comp193681_c1_seq29	m.318137	AT1G55320		acyl-activating enzyme 18	acetyl-coenzyme A synthetase [Vitis vinifera]		1156.48	1052.92	1108.36	1038.74	1322.34	1078.3	1093.36	987.097	Good			comp140756_c0	comp140756_c0_seq23	2e-51	0		0	4.5e-05	70.5707	458.026	0.997883	1.09834	1.09836
comp181886_c0	comp181886_c0_seq2	m.134477	AT3G16910		acyl-activating enzyme 7	Acetate/butyrate--CoA ligase AAE7	Plantae	908.057	966.364	798.736	849.056	1076.38	1028.79	1019.3	850.999	Good	comp136051_c0	comp136051_c0_seq3	comp131380_c0	comp131380_c0_seq1	0	0	0	0	1.56e-05	1.47027	1.47221	0.999004	0.939682	0.939664	0.957963	1.60457	1.71933
comp189536_c0	comp189536_c0_seq7	m.234831	AT4G14570		acylaminoacyl-peptidase-related	acylamino-acid-releasing enzyme-like	Plantae	958.754	1080.35	836.505	1126.29	913.462	1074.03	1120.02	1046.99	Good	comp141439_c0	comp141439_c0_seq33	comp141011_c1	comp141011_c1_seq34	2e-88	0	0	0	0.00189418	27.5484	226.246	0.994937	0.887482	0.887452
comp189536_c0	comp189536_c0_seq14	m.234838	AT4G14570		acylaminoacyl-peptidase-related	acylamino-acid-releasing enzyme-like isoform 1	Plantae	958.754	1080.35	836.505	1126.29	913.462	1074.03	1120.02	1046.99	Good	comp130454_c1	comp130454_c1_seq1	comp141011_c1	comp141011_c1_seq19	1e-142	0	0	0	0.00338193	0.0383794	0.0153662	0.994937	0.887482	0.887452
comp189536_c0	comp189536_c0_seq19	m.234841	AT4G14570		acylaminoacyl-peptidase-related	acylamino-acid-releasing enzyme-like isoform 1	Plantae	958.754	1080.35	836.505	1126.29	913.462	1074.03	1120.02	1046.99	Good	comp130454_c1	comp130454_c1_seq1	comp141011_c1	comp141011_c1_seq25	1e-155	0	0	0	0	61.6067	116.464	0.994937	0.887482	0.887452
comp189536_c0	comp189536_c0_seq20	m.194577	AT4G14570		acylaminoacyl-peptidase-related	acylamino-acid-releasing enzyme-like isoform X1	Plantae	958.754	1080.35	836.505	1126.29	913.462	1074.03	1120.02	1046.99	Good	comp140870_c0	comp140870_c0_seq12	comp143640_c1	comp143640_c1_seq9	2e-121	1e-69	0	0	0.0113094	2.94499	3.10375	0.994937	0.887482	0.887452	1	0.463583	0.435217
comp189536_c0	comp189536_c0_seq25	m.234848	AT4G14570		acylaminoacyl-peptidase-related	acylamino-acid-releasing enzyme-like isoform X2	Plantae	958.754	1080.35	836.505	1126.29	913.462	1074.03	1120.02	1046.99	Good	comp141439_c0	comp141439_c0_seq3	comp141011_c1	comp141011_c1_seq25	0	0	0	0	7.23e-10	0.336084	0.334308	0.994937	0.887482	0.887452
comp189536_c0	comp189536_c0_seq56	m.234868	AT4G14570		acylaminoacyl-peptidase-related	acylamino-acid-releasing enzyme-like isoform 1	Plantae	958.754	1080.35	836.505	1126.29	913.462	1074.03	1120.02	1046.99	Good	comp130454_c1	comp130454_c1_seq1	comp141011_c1	comp141011_c1_seq25	0	0	0	0	0	0.116183	0.111832	0.994937	0.887482	0.887452
comp191895_c0	comp191895_c0_seq15	m.278599	AT3G06810		acyl-CoA dehydrogenase-related	with unknown function	Plantae	2089.32	1927.94	2151.55	1961.94	2154.47	1904.59	1988.1	1891.14	Good	comp144560_c0	comp144560_c0_seq16	comp144236_c0	comp144236_c0_seq27	0	0	0	0	1.23e-10	1.8094	1.81125	0.930857	1.08369	1.0837	0.991001	1.09556	1.09565
comp192171_c0	comp192171_c0_seq14	m.284090	AT3G06810		acyl-CoA dehydrogenase-related	with unknown function	Plantae	1915.38	1867.13	1952.76	1812.67	1980.71	1847.74	2015.63	1738.02	Good	comp144560_c0	comp144560_c0_seq16	comp144236_c0	comp144236_c0_seq16	0	0	0	0	0.0111776	6.71242	7.1438	0.9991	1.02584	1.02584	0.991001	1.09556	1.09565
comp192171_c0	comp192171_c0_seq19	m.278599	AT3G06810		acyl-CoA dehydrogenase-related	with unknown function	Plantae	1915.38	1867.13	1952.76	1812.67	1980.71	1847.74	2015.63	1738.02	Good	comp144560_c0	comp144560_c0_seq1	comp144236_c0	comp144236_c0_seq29	0	0	0	0	0.0392092	1.27668	1.27749	0.9991	1.02584	1.02584	0.991001	1.09556	1.09565
comp192171_c0	comp192171_c0_seq25	m.284090	AT3G06810		acyl-CoA dehydrogenase-related	with unknown function	Plantae	1915.38	1867.13	1952.76	1812.67	1980.71	1847.74	2015.63	1738.02	Good	comp144560_c0	comp144560_c0_seq16	comp144236_c0	comp144236_c0_seq25	0	7e-138	0	0	3.87e-11	0.0148431	0.000797138	0.9991	1.02584	1.02584	0.991001	1.09556	1.09565
comp191895_c0	comp191895_c0_seq19	m.278599	AT3G06810		acyl-CoA dehydrogenase-related	acyl-CoA dehydrogenase family member 10 isoform 2		2089.32	1927.94	2151.55	1961.94	2154.47	1904.59	1988.1	1891.14	Good	comp144560_c0	comp144560_c0_seq18	comp144236_c0	comp144236_c0_seq27	0	0	0	0	0.00764474	0.0570054	0.0366547	0.930857	1.08369	1.0837	0.991001	1.09556	1.09565
comp188489_c0	comp188489_c0_seq6	m.218695	AT1G24040		Acyl-CoA N-acyltransferases (NAT) superfamily protein	Acyl-CoA N-acyltransferases superfamily protein isoform 2	Plantae	339.208	410.684	329.569	397.22	290.836	382.916	426.235	422.9	Good	comp139178_c1	comp139178_c1_seq2	comp138534_c0	comp138534_c0_seq21	9e-78	0	0	0	7.96e-05	0.432424	0.428782	0.928642	0.826067	0.825964	1	1.15542	1.15588
comp182273_c2	comp182273_c2_seq5	m.138685	AT5G16800		Acyl-CoA N-acyltransferases (NAT) superfamily protein	N-alpha-acetyltransferase 60-like	Plantae	236.209	204.716	281.623	198.969	228.036	213.118	202.093	198.938	Good	comp145969_c0	comp145969_c0_seq11	comp136045_c0	comp136045_c0_seq7	2e-89	0	0	0	0.0297617	1.4336	1.43621	0.989249	1.15365	1.15383	1	0.953736	0.953719
comp182273_c2	comp182273_c2_seq4	m.138685	AT5G16800		Acyl-CoA N-acyltransferases (NAT) superfamily protein	N-alpha-acetyltransferase 60-like	Plantae	236.209	204.716	281.623	198.969	228.036	213.118	202.093	198.938	Good	comp145969_c0	comp145969_c0_seq9	comp136045_c0	comp136045_c0_seq11	2e-89	0	0	0	0.0067817	7.93254	10.0176	0.989249	1.15365	1.15383	1	0.953736	0.953719
comp188489_c1	comp188489_c1_seq3	m.218709	AT1G24040		Acyl-CoA N-acyltransferases (NAT) superfamily protein	hypothetical protein L484_027821	Plantae	112.877	140.035	98.2556	142.427	97.948	141.638	152.23	126.237	Good	comp139178_c1	comp139178_c1_seq44	comp138534_c0	comp138534_c0_seq21	3e-78	0	0	0	4.27e-06	0.329568	0.319681	0.961278	0.806412	0.806078	1	1.15542	1.15588
comp179977_c1	comp179977_c1_seq1	m.114052	AT1G18335		Acyl-CoA N-acyltransferases (NAT) superfamily protein	N-alpha-acetyltransferase 40-like	Plantae	34.9006	38.1917	35.908	34.8152	33.9785	35.6699	37.6447	41.2605	Good	comp127989_c0	comp127989_c0_seq3	comp126756_c0	comp126756_c0_seq2	2e-64	0	0	0	0.00188854	10.8514	24.5076	1	0.914391	0.913849	0.841453	0.682618	0.682463
comp184499_c0	comp184499_c0_seq4	m.165448	AT5G65110		acyl-CoA oxidase 2	acyl-coenzyme A oxidase 2, peroxisomal-like	Plantae	222.681	167.647	234.423	182.78	250.841	172.896	183.569	146.475	Good	comp139595_c1	comp139595_c1_seq4	comp137849_c0	comp137849_c0_seq10	0	0	0	0	0.0371825	12.4811	24.9474	0.768842	1.32769	1.32826
comp184499_c0	comp184499_c0_seq13	m.165445	AT5G65110		acyl-CoA oxidase 2	acyl-coenzyme A oxidase 2, peroxisomal-like	Plantae	222.681	167.647	234.423	182.78	250.841	172.896	183.569	146.475	Good	comp139595_c1	comp139595_c1_seq4	comp137849_c0	comp137849_c0_seq14	3e-124	0	0	0	0.0443497	6.02446	7.00922	0.768842	1.32769	1.32826
comp183595_c0	comp183595_c0_seq1	m.153893	AT1G06290		acyl-CoA oxidase 3	Acyl-coenzyme A oxidase 3	Plantae	1029.64	829.058	1059.62	849.948	1179.35	818.07	807.737	861.366	Good	comp139600_c0	comp139600_c0_seq4	comp144731_c0	comp144731_c0_seq7	0	0	0	0	0.00279657	4.19915	4.28906	0.970663	1.24186	1.24194	0.998908	1.2946	1.2946
comp176821_c0	comp176821_c0_seq2	m.85075	AT3G51840		acyl-CoA oxidase 4	Acyl-CoA oxidase 4	Plantae	1352.83	862.485	1365.12	847.522	1845.84	826.133	1142.56	618.764	Good	comp132561_c0	comp132561_c0_seq4	comp132925_c2	comp132925_c2_seq10	2e-133	0	0	0	2.78e-06	3.07048	3.12933	0.998994	1.56836	1.56852	0.839474	4.37579	7.58391
comp187550_c0	comp187550_c0_seq19	m.205277	AT1G01710		Acyl-CoA thioesterase family protein	acyl-coenzyme A thioesterase 8	Plantae	788.722	737.846	898.607	705.041	762.517	724.887	698.749	789.902	Good	comp141600_c0	comp141600_c0_seq1	comp139468_c0	comp139468_c0_seq54	3e-57	0	0	0	0.0297334	5.57457	7.97299	0.997924	1.06893	1.06895	0.999052	0.94871	0.9487
comp188062_c0	comp188062_c0_seq5	m.212460	AT1G01710		Acyl-CoA thioesterase family protein	acyl-coenzyme A thioesterase 8	Plantae	629.497	618.628	698.316	564.692	625.484	593.246	599.022	663.614	Good	comp141600_c0	comp141600_c0_seq1	comp139468_c0	comp139468_c0_seq46	9e-96	9e-108	0	0	7.25e-05	0.0239455	0.0121216	0.998042	1.01756	1.01757	0.999052	0.94871	0.9487
comp187005_c0	comp187005_c0_seq2	m.197251	AT5G11490		adaptin family protein	Adaptin family protein	Plantae	792.243	745.709	826.177	755.055	795.496	721.846	749.899	765.383	Good	comp144569_c0	comp144569_c0_seq6	comp143510_c0	comp143510_c0_seq9	4e-141	0	0	0	0.0105669	0.0352957	0.000751914	1	1.06238	1.0624	0.999999	0.882969	0.882935
comp192552_c0	comp192552_c0_seq14	m.292143	AT1G60070		Adaptor protein complex AP-1, gamma subunit	Adaptor protein complex AP-1, gamma subunit isoform 2	Plantae	499.465	490.282	511.887	480.776	505.73	463.417	509.835	497.592	Good	comp145875_c0	comp145875_c0_seq8	comp144857_c0	comp144857_c0_seq17	0	0	0	0	0.0465777	7.90616	9.4668	1	1.01872	1.01873	0.998225	0.965239	0.965233
comp192552_c0	comp192552_c0_seq6	m.292135	AT1G60070		Adaptor protein complex AP-1, gamma subunit	hypothetical protein PRUPE_ppa001231mg	Plantae	499.465	490.282	511.887	480.776	505.73	463.417	509.835	497.592	Good	comp144627_c0	comp144627_c0_seq6	comp144857_c0	comp144857_c0_seq16	0	0	0	0	1.4e-07	8.86756	9.76843	1	1.01872	1.01873	1	0.949369	0.949359
comp177996_c0	comp177996_c0_seq2	m.94981	AT2G47710		Adenine nucleotide alpha hydrolases-like superfamily protein	universal stress protein	Plantae	6116.49	4683.87	5550.39	6002.99	6796.1	5242.94	4867.65	3941.01	Good	comp131512_c0	comp131512_c0_seq6	comp131877_c1	comp131877_c1_seq8	9e-68	0	0	0	2.21e-10	1.36778	1.36788	0.976492	1.30584	1.30586	0.995618	0.850364	0.850294
comp164243_c0	comp164243_c0_seq2	m.29084	AT3G11930		Adenine nucleotide alpha hydrolases-like superfamily protein	universal stress protein A-like protein	Plantae	1350.31	680.21	1057.8	1387.17	1605.97	812.907	746.234	481.49	Good	comp120077_c0	comp120077_c0_seq3	comp129034_c2	comp129034_c2_seq22	9e-45	0	0	0	0.00287858	1.83522	1.83611	0.173019	1.98478	1.98513	1	1.11371	1.11617	0.0424698	1.9192	1.91952
comp163423_c0	comp163423_c0_seq1	m.27881	AT3G11930		Adenine nucleotide alpha hydrolases-like superfamily protein	universal stress protein A-like protein	Plantae	1316.97	618.497	1028.01	1335.79	1587.09	724.896	649.939	480.654	Good	comp120077_c0	comp120077_c0_seq3	comp129034_c2	comp129034_c2_seq22	9e-45	0	0	0	0.000919508	1.79824	1.79887	0.015797	2.12884	2.12928	1	1.11371	1.11617	0.0424698	1.9192	1.91952
comp163423_c0	comp163423_c0_seq2	m.27882	AT3G58450		Adenine nucleotide alpha hydrolases-like superfamily protein	universal stress protein A-like protein	Plantae	1316.97	618.497	1028.01	1335.79	1587.09	724.896	649.939	480.654	Good	comp116223_c0	comp116223_c0_seq1	comp129034_c2	comp129034_c2_seq24	5e-45	0	0	0	0.017965	2.4666	2.46767	0.015797	2.12884	2.12928	1	0.873655	0.87329	0.0424698	1.9192	1.91952
comp176675_c2	comp176675_c2_seq7	m.83659	AT1G11360		Adenine nucleotide alpha hydrolases-like superfamily protein	universal stress protein	Plantae	1024.6	878.035	1049.85	901.823	1122.13	905.621	922.397	806.087	Good	comp131213_c0	comp131213_c0_seq5	comp145342_c1	comp145342_c1_seq16	9e-28	0	0	0	0.0338946	2.74644	2.8081	0.974327	1.16687	1.16692	1	1.41895	1.44955
comp176675_c2	comp176675_c2_seq13	m.83663	AT1G11360		Adenine nucleotide alpha hydrolases-like superfamily protein	uncharacterized protein C167.05-like isoform 4	Plantae	1024.6	878.035	1049.85	901.823	1122.13	905.621	922.397	806.087	Good	comp129500_c0	comp129500_c0_seq4	comp134656_c0	comp134656_c0_seq4	7e-80	0	0	0	0.00115339	1.24194	1.24206	0.974327	1.16687	1.16692	0.973702	0.899228	0.899206
comp168709_c0	comp168709_c0_seq2	m.39907	AT3G62550		Adenine nucleotide alpha hydrolases-like superfamily protein	hypothetical protein CICLE_v10002689mg	Plantae	235.601	126.399	217.319	200.666	288.817	117.335	161.361	100.5	Good	comp124104_c0	comp124104_c0_seq1	comp124453_c0	comp124453_c0_seq3	2e-30	0	0	0	0.0450034	1.76747	1.7693	0.0508756	1.86191	1.86388	0.99998	2.07435	2.08903
comp184046_c0	comp184046_c0_seq5	m.227425	AT3G24560		Adenine nucleotide alpha hydrolases-like superfamily protein	uncharacterized protein LOC100242283	Plantae	333.806	486.053	319.232	395.349	286.838	439.359	480.371	538.43	Good	comp143126_c1	comp143126_c1_seq9	comp138043_c0	comp138043_c0_seq15	3e-148	0	0	0	2.96e-10	0.431676	0.428324	0.024046	0.686962	0.686776	1	1.0338	1.03381	0.000100975	0.658575	0.6584
comp171595_c1	comp171595_c1_seq1	m.51361	AT3G62550		Adenine nucleotide alpha hydrolases-like superfamily protein	hypothetical protein CICLE_v10002689mg	Plantae	167.349	101.795	166.311	155.711	180.026	85.42	124.033	95.9308	Good	comp124104_c0	comp124104_c0_seq1	comp132933_c0	comp132933_c0_seq7	5e-30	0	0	0	3.52e-05	1.6505	1.65203	8.02e-06	1.6424	1.64392	0.99998	2.07435	2.08903
comp164302_c0	comp164302_c0_seq1	m.29155	AT2G47710		Adenine nucleotide alpha hydrolases-like superfamily protein	universal stress protein	Plantae	105.807	54.6189	98.2745	113.215	105.933	73.2171	59.6942	30.9454	Good	comp115508_c1	comp115508_c1_seq1	comp121211_c0	comp121211_c0_seq2	8e-55	0	0	0	0.0315458	1.81178	1.82326	0.00250596	1.93208	1.93702
comp165623_c0	comp165623_c0_seq1	m.31869	AT2G47710		Adenine nucleotide alpha hydrolases-like superfamily protein	universal stress protein	Plantae	89.8548	46.4558	83.127	104.489	81.9481	61.0143	39.1557	39.1975	Good	comp116050_c0	comp116050_c0_seq2	comp121658_c0	comp121658_c0_seq2	3e-44	0	0	0	0.00317809	2.24802	2.26758	0.000325866	1.92821	1.934	1	0.932356	0.92865	0.00298775	1.7945	1.79864
comp177240_c1	comp177240_c1_seq1	m.88833	AT1G27450		adenine phosphoribosyl transferase 1	hypothetical protein POPTR_0014s01740g	Plantae	1560.5	1627.11	1723.56	1417.9	1540.04	1527.15	1670.79	1683.39	Good	comp136618_c0	comp136618_c0_seq18	comp133118_c1	comp133118_c1_seq4	3e-82	0	0	0	0.00213069	0.701891	0.701276	0.999108	0.959071	0.959065	0.835953	0.8944	0.894374
comp172399_c1	comp172399_c1_seq3	m.55923	AT2G37250		adenosine kinase	adenylate kinase 1, mitochondrial-like	Plantae	232.367	286.956	226.23	240.356	230.514	277.746	268.624	314.498	Good	comp129909_c1	comp129909_c1_seq2	comp128869_c1	comp128869_c1_seq2	3e-108	0	0	0	0.00123911	0.644123	0.643119	0.999999	0.80993	0.80977
comp175164_c0	comp175164_c0_seq4	m.72462	AT5G47840		adenosine monophosphate kinase	adenylate kinase 2, chloroplastic-like isoform X1		556.617	653.382	492.289	732.284	445.278	678.892	636.704	644.552	Good	comp128404_c0	comp128404_c0_seq1	comp126556_c0	comp126556_c0_seq1	2e-101	0	0	0	0.0059581	0.327635	0.326036	0.997298	0.851969	0.851903	0.99028	0.926858	0.926822
comp175164_c0	comp175164_c0_seq1	m.72459	AT5G47840		adenosine monophosphate kinase	adenylate kinase 2, chloroplastic-like isoform X1		556.617	653.382	492.289	732.284	445.278	678.892	636.704	644.552	Good	comp128741_c1	comp128741_c1_seq3	comp128161_c0	comp128161_c0_seq2	2e-101	0	0	0	0.0467963	0.260733	0.257042	0.997298	0.851969	0.851903
comp185804_c0	comp185804_c0_seq8	m.149473	AT4G04880		adenosine/AMP deaminase family protein	hypothetical protein CICLE_v10015698mg	Plantae	354.078	412.903	340.143	380.367	341.724	369.756	393.683	475.27	Good	comp143528_c2	comp143528_c2_seq9	comp144896_c2	comp144896_c2_seq5	7e-96	0	0	0	0.00137939	0.222394	0.200324	0.980431	0.857636	0.857537
comp146733_c0	comp146733_c0_seq4	m.149474	AT4G04880		adenosine/AMP deaminase family protein	No Hits		421.941	375.789	398.012	431.698	436.114	331.467	396.705	399.196	Good	comp134622_c1	comp134622_c1_seq3	comp136382_c1	comp136382_c1_seq6	3e-41	5e-32	0	0	0.00431734	0.0387659	0.00121014	0.976269	1.12272	1.12281
comp146733_c0	comp146733_c0_seq2	m.149474	AT4G04880		adenosine/AMP deaminase family protein	No Hits		421.941	375.789	398.012	431.698	436.114	331.467	396.705	399.196	Good	comp146053_c1	comp146053_c1_seq17	comp126432_c1	comp126432_c1_seq25	3e-41	2e-25	0	0	8.88e-05	6.32186	7.64917	0.976269	1.12272	1.12281	0.997835	0.956702	0.956695
comp190895_c0	comp190895_c0_seq1	m.258432	AT5G57590		adenosylmethionine-8-amino-7-oxononanoate transaminases	uncharacterized protein LOC100259784	Plantae	287.231	349.035	243.796	356.562	261.335	329.712	359.993	357.399	Good	comp142566_c0	comp142566_c0_seq4	comp142483_c0	comp142483_c0_seq2	2e-87	0	0	0	0.000602063	32.5726	1505.08	0.976289	0.823058	0.822935	1	0.915769	0.915721
comp187535_c0	comp187535_c0_seq21	m.204999	AT5G35170		adenylate kinase family protein	adenylate kinase 2	Plantae	1768.51	2118.2	1666.43	2076.11	1563	2007	1971.35	2376.24	Good	comp140309_c0	comp140309_c0_seq37	comp142410_c1	comp142410_c1_seq31	2e-90	0	0	0	0.0401166	3.76669	4.13327	0.995867	0.834938	0.834915	0.996122	0.979992	0.979968
comp187535_c0	comp187535_c0_seq30	m.205052	AT5G35170		adenylate kinase family protein	adenylate kinase 2	Plantae	1768.51	2118.2	1666.43	2076.11	1563	2007	1971.35	2376.24	Good	comp140309_c0	comp140309_c0_seq5	comp133724_c0	comp133724_c0_seq18	1e-57	0	0	0	0.0222341	0.0473235	0.0385537	0.995867	0.834938	0.834915	0.996122	0.979992	0.979968
comp187535_c0	comp187535_c0_seq4	m.204999	AT5G35170		adenylate kinase family protein	adenylate kinase 2	Plantae	1768.51	2118.2	1666.43	2076.11	1563	2007	1971.35	2376.24	Good	comp140309_c0	comp140309_c0_seq37	comp142410_c1	comp142410_c1_seq31	2e-90	0	0	0	0.00934561	2.85391	2.88376	0.995867	0.834938	0.834915	0.996122	0.979992	0.979968
comp187535_c0	comp187535_c0_seq9	m.205000	AT5G35170		adenylate kinase family protein	unnamed protein product	Plantae	1768.51	2118.2	1666.43	2076.11	1563	2007	1971.35	2376.24	Good	comp140309_c0	comp140309_c0_seq57	comp142410_c1	comp142410_c1_seq28	3e-90	0	0	0	0.00924993	0.415936	0.413456	0.995867	0.834938	0.834915	0.996122	0.979992	0.979968
comp178470_c0	comp178470_c0_seq54	m.98934	AT5G35170		adenylate kinase family protein	adenylate kinase, putative	Plantae	1428.39	1601.58	1338.47	1613.45	1333.25	1629.12	1573.34	1602.28	Good	comp140309_c0	comp140309_c0_seq64	comp133724_c0	comp133724_c0_seq2	1e-65	0	0	0	0.00846014	0.228746	0.206637	0.983725	0.89188	0.891862	0.996122	0.979992	0.979968
comp178470_c0	comp178470_c0_seq35	m.98934	AT5G35170		adenylate kinase family protein	Adenylate kinase family protein isoform 1	Plantae	1428.39	1601.58	1338.47	1613.45	1333.25	1629.12	1573.34	1602.28	Good	comp135853_c0	comp135853_c0_seq7	comp142410_c1	comp142410_c1_seq66	1e-65	0	0	0	0.0251912	20.3331	404.6	0.983725	0.89188	0.891862	1	1.02274	1.0228
comp183021_c0	comp183021_c0_seq6	m.147262	AT1G74910		ADP-glucose pyrophosphorylase family protein	hypothetical protein PRUPE_ppa006436mg	Plantae	170.089	201.279	183.169	175.164	151.934	208.387	183.979	211.471	Good	comp138054_c0	comp138054_c0_seq21	comp138068_c1	comp138068_c1_seq14	0	3e-17	0	0	0.0467785	6.45827	8.67749	1	0.84527	0.845047	1	1.61407	1.75893
comp183021_c0	comp183021_c0_seq11	m.147262	AT1G74910		ADP-glucose pyrophosphorylase family protein	hypothetical protein PRUPE_ppa006436mg	Plantae	170.089	201.279	183.169	175.164	151.934	208.387	183.979	211.471	Good	comp138054_c0	comp138054_c0_seq22	comp138068_c1	comp138068_c1_seq2	0	0	0	0	0.0457889	3.83648	4.16731	1	0.84527	0.845047	1	1.61407	1.75893
comp185006_c0	comp185006_c0_seq4	m.171907	AT2G25530		AFG1-like ATPase family protein	lactation elevated protein 1	Plantae	205.838	186.029	182.375	209.283	225.857	212.414	187.85	157.822	Good	comp145494_c0	comp145494_c0_seq34	comp138642_c0	comp138642_c0_seq18	4e-156	0	0	0	0.000716608	0.0555162	0.00468053	0.993865	1.10632	1.10648	0.960837	0.864303	0.864269
comp185006_c0	comp185006_c0_seq11	m.171905	AT2G25530		AFG1-like ATPase family protein	AFG1-like ATPase family protein	Plantae	205.838	186.029	182.375	209.283	225.857	212.414	187.85	157.822	Good	comp145494_c0	comp145494_c0_seq51	comp138318_c1	comp138318_c1_seq7	4e-144	0	0	0	0.000856016	0.0367563	0.0137988	0.993865	1.10632	1.10648	0.960837	0.864303	0.864269
comp185006_c0	comp185006_c0_seq3	m.171905	AT2G25530		AFG1-like ATPase family protein	AFG1-like ATPase family protein	Plantae	205.838	186.029	182.375	209.283	225.857	212.414	187.85	157.822	Good	comp145494_c0	comp145494_c0_seq51	comp138642_c0	comp138642_c0_seq6	4e-144	0	0	0	0.000104167	4.20678	4.49148	0.993865	1.10632	1.10648	0.960837	0.864303	0.864269
comp174027_c3	comp174027_c3_seq6	m.65066	AT1G65300	MADS	AGAMOUS-like 38	pheres1, partial	Plantae	270.597	268.459	305.218	269.742	236.83	241.241	263.028	301.109	Good	comp100592_c0	comp100592_c0_seq1	comp138861_c0	comp138861_c0_seq1	9e-31	0	0	0	0.0095271	3.21714	3.2324	0.997453	1.00795	1.00796	1	2.26713	2.34897	0.0555803	2.93235	2.94795
comp180161_c0	comp180161_c0_seq5	m.115746	AT1G65300	MADS	AGAMOUS-like 38	pheres1, partial	Plantae	180.629	104.468	188.999	135.986	216.903	91.9907	90.474	130.94	Good	comp100592_c0	comp100592_c0_seq1	comp138861_c0	comp138861_c0_seq1	7e-31	0	0	0	0.0161909	3.49669	3.52494	0.289922	1.72728	1.72896	1	2.26713	2.34897	0.0555803	2.93235	2.94795
comp190987_c0	comp190987_c0_seq22	m.260028	AT3G23310		AGC (cAMP-dependent, cGMP-dependent and protein kinase C) kinase family protein	serine/threonine-protein kinase tricorner	Plantae	2056.73	2013.9	1946.8	2031.05	2192.34	2036.91	2094.39	1910.4	Good	comp144175_c0	comp144175_c0_seq13	comp144127_c0	comp144127_c0_seq8	0	0	0	0	0	168.893	10654.8	0.998955	1.02126	1.02127	1	1.95743	1.99139
comp190987_c0	comp190987_c0_seq3	m.260100	AT4G14350		AGC (cAMP-dependent, cGMP-dependent and protein kinase C) kinase family protein	serine/threonine-protein kinase tricorner	Plantae	2056.73	2013.9	1946.8	2031.05	2192.34	2036.91	2094.39	1910.4	Good	comp145046_c0	comp145046_c0_seq21	comp144127_c0	comp144127_c0_seq19	0	0	0	0	0	74.1158	4640.6	0.998955	1.02126	1.02127	0.980385	0.889016	0.888981
comp190987_c0	comp190987_c0_seq38	m.260093	AT4G14350		AGC (cAMP-dependent, cGMP-dependent and protein kinase C) kinase family protein	hypothetical protein AMTR_s00032p00012280	Plantae	2056.73	2013.9	1946.8	2031.05	2192.34	2036.91	2094.39	1910.4	Good	comp145046_c0	comp145046_c0_seq26	comp143206_c0	comp143206_c0_seq30	4e-88	3e-111	0	0	0.0291391	2.30539	2.35802	0.998955	1.02126	1.02127	0.980385	0.889016	0.888981
comp190987_c0	comp190987_c0_seq59	m.260093	AT4G14350		AGC (cAMP-dependent, cGMP-dependent and protein kinase C) kinase family protein	Ser/Thr protein kinase	Plantae	2056.73	2013.9	1946.8	2031.05	2192.34	2036.91	2094.39	1910.4	Good	comp144175_c0	comp144175_c0_seq24	comp143206_c0	comp143206_c0_seq16	4e-88	0	0	0	0.00217842	35.675	96.5213	0.998955	1.02126	1.02127	1	1.95743	1.99139
comp191329_c0	comp191329_c0_seq59	m.267401	AT4G14350		AGC (cAMP-dependent, cGMP-dependent and protein kinase C) kinase family protein	serine/threonine-protein kinase tricorner	Plantae	2016.08	1948.79	2009.43	1948.01	2090.79	2021.48	2004.23	1820.66	Good	comp145046_c0	comp145046_c0_seq9	comp143206_c0	comp143206_c0_seq18	0	0	0	0	0.000115966	50.5452	467.321	0.998277	1.03452	1.03453	0.980385	0.889016	0.888981
comp191329_c0	comp191329_c0_seq15	m.267386	AT4G14350		AGC (cAMP-dependent, cGMP-dependent and protein kinase C) kinase family protein	serine/threonine-protein kinase tricorner	Plantae	2016.08	1948.79	2009.43	1948.01	2090.79	2021.48	2004.23	1820.66	Good	comp145046_c0	comp145046_c0_seq20	comp143206_c0	comp143206_c0_seq31	9e-175	9e-59	0	0	7.82e-06	0.0353779	0.00828235	0.998277	1.03452	1.03453	0.980385	0.889016	0.888981
comp191329_c0	comp191329_c0_seq29	m.267376	AT4G14350		AGC (cAMP-dependent, cGMP-dependent and protein kinase C) kinase family protein	serine/threonine-protein kinase tricorner	Plantae	2016.08	1948.79	2009.43	1948.01	2090.79	2021.48	2004.23	1820.66	Good	comp144175_c0	comp144175_c0_seq22	comp143206_c0	comp143206_c0_seq18	0	0	0	0	0.0165632	14.7068	17.5642	0.998277	1.03452	1.03453	1	1.95743	1.99139
comp191329_c0	comp191329_c0_seq3	m.267376	AT4G14350		AGC (cAMP-dependent, cGMP-dependent and protein kinase C) kinase family protein	serine/threonine-protein kinase tricorner	Plantae	2016.08	1948.79	2009.43	1948.01	2090.79	2021.48	2004.23	1820.66	Good	comp144175_c0	comp144175_c0_seq14	comp143206_c0	comp143206_c0_seq18	0	0	0	0	0.00260156	9.96891	11.4694	0.998277	1.03452	1.03453	1	1.95743	1.99139
comp191329_c0	comp191329_c0_seq4	m.267393	AT4G14350		AGC (cAMP-dependent, cGMP-dependent and protein kinase C) kinase family protein	serine/threonine-protein kinase tricorner	Plantae	2016.08	1948.79	2009.43	1948.01	2090.79	2021.48	2004.23	1820.66	Good	comp145046_c0	comp145046_c0_seq5	comp143206_c0	comp143206_c0_seq18	0	0	0	0	3.33e-15	0.0334258	0.00791963	0.998277	1.03452	1.03453	0.980385	0.889016	0.888981
comp191329_c0	comp191329_c0_seq54	m.267393	AT4G14350		AGC (cAMP-dependent, cGMP-dependent and protein kinase C) kinase family protein	serine/threonine-protein kinase tricorner	Plantae	2016.08	1948.79	2009.43	1948.01	2090.79	2021.48	2004.23	1820.66	Good	comp145046_c0	comp145046_c0_seq9	comp143206_c0	comp143206_c0_seq18	0	0	0	0	0.000389232	3.27679	3.46704	0.998277	1.03452	1.03453	0.980385	0.889016	0.888981
comp180253_c0	comp180253_c0_seq2	m.116597	AT2G26700		AGC (cAMP-dependent, cGMP-dependent and protein kinase C) kinase family protein	AGC	Plantae	354.642	437.729	359.089	422.015	282.821	413.348	392.312	507.525	Good	comp138359_c0	comp138359_c0_seq13	comp133533_c1	comp133533_c1_seq1	1e-114	0	0	0	0.000347593	0.48983	0.486374	0.991253	0.810296	0.810191	0.892712	0.894017	0.894001
comp180253_c0	comp180253_c0_seq10	m.116601	AT2G26700		AGC (cAMP-dependent, cGMP-dependent and protein kinase C) kinase family protein	AGC	Plantae	354.642	437.729	359.089	422.015	282.821	413.348	392.312	507.525	Good	comp138359_c0	comp138359_c0_seq13	comp133533_c1	comp133533_c1_seq1	6e-116	0	0	0	5.2e-07	0.434847	0.432392	0.991253	0.810296	0.810191	0.892712	0.894017	0.894001
comp182161_c1	comp182161_c1_seq5	m.137201	AT5G62310		AGC (cAMP-dependent, cGMP-dependent and protein kinase C) kinase family protein	uncharacterized protein LOC100806311 isoform X1	Plantae	104.089	80.8441	109.037	90.302	112.928	79.7879	80.2234	82.5211	Good	comp128347_c2	comp128347_c2_seq7	comp129220_c0	comp129220_c0_seq16	5e-167	0	0	0	0.000219776	12.153	35.0819	1	1.28664	1.2875
comp174529_c2	comp174529_c2_seq7	m.68270	AT2G24390		AIG2-like (avirulence induced gene) family protein	unknown	Plantae	151.35	172.304	144.577	155.57	153.903	192.42	171.798	152.695	Good	comp133246_c0	comp133246_c0_seq1	comp131336_c0	comp131336_c0_seq1	2e-46	0	0	0	0.0439615	0.0514742	0.0171721	1	0.878587	0.878393	1	1.38622	1.39421
comp190237_c0	comp190237_c0_seq6	m.246530	AT2G13360		alanine:glyoxylate aminotransferase	Alanine:glyoxylate aminotransferase isoform 1	Plantae	8377.07	9277.54	6606.93	9973.25	8551.04	10135.6	10259.8	7437.23	Good	comp141124_c0	comp141124_c0_seq40	comp140364_c1	comp140364_c1_seq6	0	0	0	0	0.0135414	1.8181	1.82311	0.999948	0.902944	0.902942	0.99639	0.930705	0.930665
comp181072_c0	comp181072_c0_seq6	m.125405	AT1G77120		alcohol dehydrogenase 1	alcohol dehydrogenase 1	Plantae	6777.34	5101.24	6692.36	7437.58	6202.07	5071.99	4244.93	5986.81	Good	comp133606_c0	comp133606_c0_seq1	comp136129_c1	comp136129_c1_seq3	1e-58	0	2e-154	0	1.18e-13	3.77295	3.79978	0.97209	1.32855	1.32857	0.978187	1.32438	1.3259
comp181072_c0	comp181072_c0_seq11	m.125412	AT1G77120		alcohol dehydrogenase 1	alcohol dehydrogenase	Plantae	6777.34	5101.24	6692.36	7437.58	6202.07	5071.99	4244.93	5986.81	Good	comp133606_c0	comp133606_c0_seq1	comp134989_c0	comp134989_c0_seq4	5e-87	0	0	0	2.38e-11	3.28561	3.29709	0.97209	1.32855	1.32857	0.978187	1.32438	1.3259
comp187354_c0	comp187354_c0_seq40	m.202260	AT2G14170		aldehyde dehydrogenase 6B2	unnamed protein product	Plantae	261.576	271.657	257.971	261.147	265.612	260.756	263.102	291.114	Good	comp144377_c0	comp144377_c0_seq75	comp144237_c0	comp144237_c0_seq12	3e-93	0	0	0	0.0491772	0.0593617	0.00810607	1	0.962932	0.962892
comp187354_c0	comp187354_c0_seq9	m.201995	AT2G14170		aldehyde dehydrogenase 6B2	methylmalonate-semialdehyde dehydrogenase		261.576	271.657	257.971	261.147	265.612	260.756	263.102	291.114	Good	comp144377_c0	comp144377_c0_seq83	comp140641_c1	comp140641_c1_seq30	1e-100	0	0	0	6.52e-05	5.92894	7.10624	1	0.962932	0.962892
comp187354_c0	comp187354_c0_seq48	m.202112	AT2G14170		aldehyde dehydrogenase 6B2	methylmalonate-semialdehyde dehydrogenase		261.576	271.657	257.971	261.147	265.612	260.756	263.102	291.114	Good	comp144377_c0	comp144377_c0_seq62	comp140641_c1	comp140641_c1_seq6	5e-147	0	0	0	3.7e-05	0.0433731	0.0288975	1	0.962932	0.962892
comp187290_c0	comp187290_c0_seq5	m.200908	AT3G66658		aldehyde dehydrogenase 22A1	aldehyde dehydrogenase 22A1	Plantae	277.602	293.302	280.649	264.378	287.778	278.741	284.49	316.675	Good	comp139847_c0	comp139847_c0_seq8	comp140618_c1	comp140618_c1_seq2	0	0	0	0	0.000253432	0.0440554	0.0193544	1	0.946526	0.946473	0.998653	0.978989	0.978983
comp184846_c0	comp184846_c0_seq2	m.169937	AT1G44170		aldehyde dehydrogenase 3H1	fatty aldehyde dehydrogenase	Plantae	201.219	259.046	181.43	203.364	218.861	267.524	272.355	237.258	Good	comp139444_c0	comp139444_c0_seq2	comp137719_c1	comp137719_c1_seq1	0	0	0	0	0.0414577	0.78857	0.788376	0.0291338	0.777026	0.776777	0.980076	0.643969	0.643788	0.00311516	0.749006	0.748725
comp175951_c1	comp175951_c1_seq4	m.77696	AT3G49640		Aldolase-type TIM barrel family protein	TRNA-dihydrouridine synthase	Plantae	247.509	185.807	267.373	213.08	262.074	205.571	194.006	157.842	Good	comp127514_c0	comp127514_c0_seq4	comp130934_c1	comp130934_c1_seq3	8e-143	0	0	0	0	92.1398	5784.33	0.452065	1.33154	1.33206	0.684695	0.500348	0.499545
comp193377_c0	comp193377_c0_seq25	m.311511	AT1G79470		Aldolase-type TIM barrel family protein	inosine-5'-monophosphate dehydrogenase-like		1799.32	1673.94	1918.44	1615.47	1864.06	1594.85	1752.49	1674.47	Good			comp145012_c0	comp145012_c0_seq17	0	0		0	7.99e-06	0.0210186	0.000338231	0.997234	1.07489	1.07491
comp184188_c0	comp184188_c0_seq4	m.161572	AT2G44660		ALG6, ALG8 glycosyltransferase family	hypothetical protein CICLE_v10014906mg	Plantae	314.43	313.071	322.227	263.29	357.773	317.237	319.793	302.182	Good	comp135705_c1	comp135705_c1_seq1	comp138200_c1	comp138200_c1_seq5	1e-121	0	0	0	0.0108334	0.197863	0.171322	0.997626	1.00434	1.00434
comp179571_c0	comp179571_c0_seq71	m.110371	AT5G14850		Alg9-like mannosyltransferase family	GPI mannosyltransferase 3-like	Plantae	194.476	158.589	222.053	191.484	169.892	155.821	156.968	162.979	Good	comp129453_c0	comp129453_c0_seq1	comp138301_c1	comp138301_c1_seq1	2e-116	0	0	0	0.0226911	23.5949	50.2081	0.848976	1.22593	1.22628	0.984095	0.404117	0.403621
comp179571_c0	comp179571_c0_seq63	m.110373	AT5G14850		Alg9-like mannosyltransferase family	GPI mannosyltransferase 3-like	Plantae	194.476	158.589	222.053	191.484	169.892	155.821	156.968	162.979	Good	comp129453_c0	comp129453_c0_seq1	comp138301_c1	comp138301_c1_seq1	1e-116	0	0	0	0.000424315	10.2279	11.9747	0.848976	1.22593	1.22628	0.984095	0.404117	0.403621
comp187006_c0	comp187006_c0_seq2	m.197269	AT5G22510		alkaline/neutral invertase	neutral invertase	Plantae	75.1215	50.5103	51.0272	91.39	82.9475	55.3822	46.6361	49.5127	Good	comp132728_c0	comp132728_c0_seq1	comp135246_c1	comp135246_c1_seq2	0	0	0	0	0.00288566	4.33131	4.88814	0.925008	1.48483	1.48715	0.989024	0.789019	0.788449
comp192808_c0	comp192808_c0_seq40	m.298656	AT5G17250		Alkaline-phosphatase-like family protein	GPI ethanolamine phosphate transferase 3-like	Plantae	327.975	333.416	340.191	316.1	327.633	310.788	319.084	370.375	Good			comp144808_c0	comp144808_c0_seq10	4e-53	0		0	4.59e-06	19.0133	605.64	0.998538	0.983692	0.983681
comp192808_c0	comp192808_c0_seq8	m.298603	AT5G17250		Alkaline-phosphatase-like family protein	GPI ethanolamine phosphate transferase 3-like	Plantae	327.975	333.416	340.191	316.1	327.633	310.788	319.084	370.375	Good			comp144808_c0	comp144808_c0_seq7	6e-56	0		0	0.0317924	0.0612265	0.00745523	0.998538	0.983692	0.983681
comp192830_c0	comp192830_c0_seq20	m.299265	AT5G17250		Alkaline-phosphatase-like family protein	GPI ethanolamine phosphate transferase 3-like	Plantae	298.452	308.094	322.7	289.837	282.821	268.782	294.759	360.741	Good			comp144808_c0	comp144808_c0_seq7	5e-47	0		0	0.00463582	0.045293	0.000974774	0.997609	0.968731	0.968707
comp192830_c0	comp192830_c0_seq42	m.299177	AT5G17250		Alkaline-phosphatase-like family protein	hypothetical protein L484_001472	Plantae	298.452	308.094	322.7	289.837	282.821	268.782	294.759	360.741	Good			comp144808_c0	comp144808_c0_seq7	1e-133	0		0	6.42e-10	19.1237	53.9095	0.997609	0.968731	0.968707
comp192808_c0	comp192808_c0_seq19	m.298601	AT5G17250		Alkaline-phosphatase-like family protein	GPI ethanolamine phosphate transferase 3-like isoform		327.975	333.416	340.191	316.1	327.633	310.788	319.084	370.375	Good			comp144808_c0	comp144808_c0_seq7	4e-117	0		0	0.0371258	0.0418133	0.0208192	0.998538	0.983692	0.983681
comp191905_c0	comp191905_c0_seq8	m.278734	AT3G20440		Alpha amylase family protein	1,4-alpha-glucan-branching enzyme-like isoform 2	Plantae	564.894	733.443	547.106	623.998	523.578	758.595	751.56	690.176	Good	comp145639_c0	comp145639_c0_seq31	comp143547_c0	comp143547_c0_seq20	0	0	0	0	0.0221294	0.604251	0.602592	2.97e-05	0.770288	0.770197	0.996705	0.873248	0.873207
comp190570_c0	comp190570_c0_seq10	m.252860	AT3G62860		alpha/beta-Hydrolases superfamily protein	monoglyceride lipase isoform 2	Plantae	3445.87	3454.72	3628.38	3164.5	3544.74	3316	3694.95	3353.2	Good	comp144050_c1	comp144050_c1_seq17	comp138415_c2	comp138415_c2_seq9	1e-148	0	0	0	0	0.0121259	0.0001934	0.999629	0.997439	0.997439
comp186366_c2	comp186366_c2_seq1	m.189590	AT3G63010		alpha/beta-Hydrolases superfamily protein	hypothetical protein POPTR_0002s22840g	Plantae	2341.69	1608.06	2504.53	1816.91	2703.64	1720.8	1700.82	1402.56	Good	comp139540_c0	comp139540_c0_seq5	comp143166_c3	comp143166_c3_seq1	2e-161	0	0	0	0.0055317	15.8193	16.4063	0.949053	1.45614	1.45622	0.99561	0.957296	0.957246
comp181175_c0	comp181175_c0_seq2	m.126451	AT1G73480		alpha/beta-Hydrolases superfamily protein	monoglyceride lipase	Plantae	1327.87	915.043	1569.64	730.456	1683.5	1149.84	1034.14	561.154	Good	comp139302_c0	comp139302_c0_seq28	comp131968_c0	comp131968_c0_seq20	5e-80	0	0	0	2.34e-10	50.9853	3172.84	0.999453	1.45101	1.45115	0.965797	0.845992	0.845886
comp190046_c0	comp190046_c0_seq16	m.243658	AT3G48090		alpha/beta-Hydrolases superfamily protein	uncharacterized protein LOC102597661 isoform X1	Plantae	1010.43	682.058	1258.45	644.343	1128.5	753.226	827.716	465.233	Good	comp138559_c1	comp138559_c1_seq2	comp140087_c1	comp140087_c1_seq4	5e-114	6e-159	0	0	0.0244749	6.96738	7.3616	0.998312	1.48126	1.48144
comp185429_c0	comp185429_c0_seq42	m.176803	AT5G38520		alpha/beta-Hydrolases superfamily protein	hypothetical protein PHAVU_007G113800g	Plantae	1353.46	1697.76	1341.8	1611.36	1107.24	1558.61	1577.2	1957.48	Good	comp142239_c0	comp142239_c0_seq38	comp135527_c0	comp135527_c0_seq1	2e-84	2e-117	0	0	8.66e-05	0.191795	0.166164	0.995694	0.797238	0.797205	0.90786	0.777373	0.777295
comp185429_c0	comp185429_c0_seq25	m.176805	AT5G38520		alpha/beta-Hydrolases superfamily protein	uncharacterized hydrolase YugF-like	Plantae	1353.46	1697.76	1341.8	1611.36	1107.24	1558.61	1577.2	1957.48	Good	comp137601_c0	comp137601_c0_seq40	comp141476_c1	comp141476_c1_seq11	9e-112	2e-61	0	3e-171	6.51e-05	0.143382	0.111051	0.995694	0.797238	0.797205	0.996861	1.28561	1.28566
comp185046_c0	comp185046_c0_seq4	m.172414	AT2G36290		alpha/beta-Hydrolases superfamily protein	uncharacterized protein LOC100500491	Plantae	994.46	803.361	1177.81	717.259	1088.31	861.672	812.448	735.964	Good	comp136483_c1	comp136483_c1_seq5	comp140088_c0	comp140088_c0_seq11	1e-126	0	0	0	5.19e-06	22.87	28.3179	0.998083	1.2378	1.23787
comp187101_c0	comp187101_c0_seq5	m.198399	AT3G48080		alpha/beta-Hydrolases superfamily protein	uncharacterized protein LOC102597661 isoform X1	Plantae	915.703	600.782	1136.76	561.352	1049	672.086	723.811	406.447	Good	comp138559_c0	comp138559_c0_seq8	comp140087_c1	comp140087_c1_seq6	6e-54	0	0	0	0.000629302	0.0225924	0.000364132	0.998018	1.52397	1.52418	0.983239	0.835577	0.835545
comp185177_c0	comp185177_c0_seq40	m.173803	AT5G19850		alpha/beta-Hydrolases superfamily protein	unnamed protein product	Plantae	851.938	970.245	747.935	910.048	897.831	1123.55	926.165	861.015	Good	comp144541_c0	comp144541_c0_seq8	comp141311_c0	comp141311_c0_seq8	1e-136	0	0	0	0.0431157	0.68989	0.688783	0.996843	0.878103	0.878067
comp185055_c0	comp185055_c0_seq26	m.172510	AT5G19850		alpha/beta-Hydrolases superfamily protein	hypothetical protein VITISV_022866	Plantae	759.211	978.411	686.637	819.224	771.771	1198.15	847.928	889.154	Good	comp139086_c0	comp139086_c0_seq19	comp141311_c0	comp141311_c0_seq11	5e-81	0	0	0	0.00457187	0.591761	0.589016	0.991894	0.77602	0.775965	0.995508	1.17975	1.17992
comp185055_c0	comp185055_c0_seq11	m.172501	AT5G19850		alpha/beta-Hydrolases superfamily protein	unnamed protein product	Plantae	759.211	978.411	686.637	819.224	771.771	1198.15	847.928	889.154	Good	comp144541_c0	comp144541_c0_seq12	comp144568_c0	comp144568_c0_seq15	4e-135	0	0	0	0.000118276	0.122163	0.100894	0.991894	0.77602	0.775965
comp183723_c0	comp183723_c0_seq11	m.155847	AT3G09690		alpha/beta-Hydrolases superfamily protein	uncharacterized protein LOC100248201	Plantae	682.36	665.121	685.276	616.175	745.628	599.601	674.806	720.956	Good	comp138603_c0	comp138603_c0_seq3	comp140683_c0	comp140683_c0_seq4	2e-154	0	0	0	3.2e-06	0.0402737	0.0172118	0.998239	1.02591	1.02592	0.99928	1.00753	1.00753
comp187983_c0	comp187983_c0_seq9	m.211446	AT1G51440		alpha/beta-Hydrolases superfamily protein	phospholipase A1-Igamma3, chloroplastic	Plantae	831.502	1906.34	1045	745.263	704.244	1711.93	1265.73	2741.36	Good	comp141790_c1	comp141790_c1_seq1	comp140649_c0	comp140649_c0_seq6	1e-76	0	0	0	2.77e-05	0.00855235	0.000740561	0.989912	0.436252	0.43618
comp187983_c0	comp187983_c0_seq12	m.211448	AT1G51440		alpha/beta-Hydrolases superfamily protein	phospholipase A1-Igamma3, chloroplastic	Plantae	831.502	1906.34	1045	745.263	704.244	1711.93	1265.73	2741.36	Good	comp142101_c0	comp142101_c0_seq1	comp140649_c0	comp140649_c0_seq6	2e-73	0	0	0	3.15e-13	0.147866	0.14635	0.989912	0.436252	0.43618	0.988955	0.91157	0.910885
comp187983_c0	comp187983_c0_seq8	m.211445	AT1G51440		alpha/beta-Hydrolases superfamily protein	Phospholipase A1-Igamma3	Plantae	831.502	1906.34	1045	745.263	704.244	1711.93	1265.73	2741.36	Good	comp114466_c0	comp114466_c0_seq1	comp91665_c0	comp91665_c0_seq1	1e-30	0	0	0	1.52e-07	0.089684	0.0711817	0.989912	0.436252	0.43618	0.935189	1.97906	2.03843
comp180436_c0	comp180436_c0_seq12	m.79351	AT5G19290		alpha/beta-Hydrolases superfamily protein	monoglyceride lipase-like	Plantae	708.252	985.31	724.813	777.108	622.836	870.439	854.411	1231.08	Good	comp134889_c3	comp134889_c3_seq7	comp133018_c1	comp133018_c1_seq9	6e-134	0	0	0	0.0239679	0.601256	0.600097	0.983485	0.718897	0.718814
comp183216_c1	comp183216_c1_seq8	m.149610	AT5G18630		alpha/beta-Hydrolases superfamily protein	Alpha/beta-Hydrolases superfamily protein	Plantae	543.978	530.399	520.307	523.338	588.287	519.682	563.206	508.309	Good	comp137345_c1	comp137345_c1_seq12	comp137008_c0	comp137008_c0_seq4	1e-124	0	0	0	5.78e-08	47.9578	2980.73	0.998093	1.02559	1.0256	0.997045	2.19382	2.19494
comp183216_c1	comp183216_c1_seq34	m.149630	AT5G18640		alpha/beta-Hydrolases superfamily protein	Alpha/beta-Hydrolases superfamily protein	Plantae	543.978	530.399	520.307	523.338	588.287	519.682	563.206	508.309	Good	comp137345_c1	comp137345_c1_seq7	comp134881_c0	comp134881_c0_seq12	4e-124	0	0	0	1.09e-05	5.39374	6.06476	0.998093	1.02559	1.0256	0.997045	2.19382	2.19494
comp183216_c1	comp183216_c1_seq40	m.149633	AT5G18630		alpha/beta-Hydrolases superfamily protein	Alpha/beta-Hydrolases superfamily protein	Plantae	543.978	530.399	520.307	523.338	588.287	519.682	563.206	508.309	Good	comp137345_c1	comp137345_c1_seq7	comp134881_c0	comp134881_c0_seq12	3e-124	0	0	0	0.0262885	0.338107	0.327716	0.998093	1.02559	1.0256	0.997045	2.19382	2.19494
comp189523_c0	comp189523_c0_seq9	m.234554	AT5G36210		alpha/beta-Hydrolases superfamily protein	uncharacterized protein LOC100262703	Plantae	616.791	669.484	601.686	665.047	583.64	654.824	641.759	711.868	Good	comp143708_c0	comp143708_c0_seq2	comp141966_c0	comp141966_c0_seq1	3e-95	0	0	0	0.0122373	0.0704885	0.0386968	0.987479	0.921327	0.921295	0.998838	0.916035	0.916027
comp189523_c0	comp189523_c0_seq15	m.234568	AT5G36210		alpha/beta-Hydrolases superfamily protein	hypothetical protein CICLE_v10003676mg	Plantae	616.791	669.484	601.686	665.047	583.64	654.824	641.759	711.868	Good	comp143708_c0	comp143708_c0_seq1	comp141966_c0	comp141966_c0_seq5	7e-170	0	0	0	1.99e-07	1.68556	1.68859	0.987479	0.921327	0.921295	0.998838	0.916035	0.916027
comp189523_c0	comp189523_c0_seq18	m.234568	AT5G36210		alpha/beta-Hydrolases superfamily protein	hypothetical protein CICLE_v10003676mg	Plantae	616.791	669.484	601.686	665.047	583.64	654.824	641.759	711.868	Good	comp142512_c0	comp142512_c0_seq2	comp141966_c0	comp141966_c0_seq5	7e-170	0	0	0	7.73e-12	0.18752	0.174798	0.987479	0.921327	0.921295	0.99286	0.913378	0.913239
comp189523_c0	comp189523_c0_seq2	m.234548	AT5G36210		alpha/beta-Hydrolases superfamily protein	hypothetical protein CICLE_v10003676mg	Plantae	616.791	669.484	601.686	665.047	583.64	654.824	641.759	711.868	Good	comp143708_c0	comp143708_c0_seq4	comp141966_c0	comp141966_c0_seq3	1e-169	0	0	0	0.000863257	0.442641	0.440785	0.987479	0.921327	0.921295	0.998838	0.916035	0.916027
comp182944_c0	comp182944_c0_seq7	m.313980	AT1G52510		alpha/beta-Hydrolases superfamily protein	Alpha/beta-Hydrolases superfamily protein isoform 1	Plantae	648.544	771.85	548.769	842.093	554.769	870.383	647.561	797.608	Good	comp132808_c0	comp132808_c0_seq3	comp132843_c2	comp132843_c2_seq4	6e-115	0	0	0	8.47e-05	47.9701	2981.52	0.998538	0.840297	0.840247	0.996648	0.835337	0.835318
comp190856_c0	comp190856_c0_seq5	m.257783	AT1G80280		alpha/beta-Hydrolases superfamily protein	uncharacterized protein LOC100242968	Plantae	485.807	454.605	486.922	509.271	461.228	432.845	411.088	519.883	Good	comp143516_c0	comp143516_c0_seq18	comp142381_c0	comp142381_c0_seq6	8e-113	0	0	0	0.0255787	4.09227	4.4846	0.99647	1.0686	1.06863
comp178220_c1	comp178220_c1_seq16	m.96975	AT5G51180		alpha/beta-Hydrolases superfamily protein	Alpha/beta-Hydrolases superfamily protein isoform 1	Plantae	447.713	414.235	506.492	393.956	442.69	415.836	399.205	427.666	Good	comp129949_c0	comp129949_c0_seq3	comp132386_c0	comp132386_c0_seq2	2e-97	0	0	0	0.0290076	0.0922693	0.043523	0.994691	1.08076	1.08081	0.996332	1.25952	1.2599
comp178220_c1	comp178220_c1_seq21	m.96975	AT5G51180		alpha/beta-Hydrolases superfamily protein	Alpha/beta-Hydrolases superfamily protein isoform 1	Plantae	447.713	414.235	506.492	393.956	442.69	415.836	399.205	427.666	Good	comp129949_c0	comp129949_c0_seq3	comp132386_c0	comp132386_c0_seq13	2e-97	0	0	0	0.000782465	0.069258	0.0344458	0.994691	1.08076	1.08081	0.996332	1.25952	1.2599
comp178220_c1	comp178220_c1_seq3	m.96975	AT5G51180		alpha/beta-Hydrolases superfamily protein	Alpha/beta-Hydrolases superfamily protein isoform 1	Plantae	447.713	414.235	506.492	393.956	442.69	415.836	399.205	427.666	Good	comp129949_c0	comp129949_c0_seq7	comp132386_c0	comp132386_c0_seq8	2e-97	0	0	0	0.000879279	7.81581	9.00113	0.994691	1.08076	1.08081	0.996332	1.25952	1.2599
comp178220_c1	comp178220_c1_seq9	m.96975	AT5G51180		alpha/beta-Hydrolases superfamily protein	Alpha/beta-Hydrolases superfamily protein isoform 1	Plantae	447.713	414.235	506.492	393.956	442.69	415.836	399.205	427.666	Good	comp129949_c0	comp129949_c0_seq3	comp132386_c0	comp132386_c0_seq15	2e-97	0	0	0	0.000535705	0.0516207	0.0186594	0.994691	1.08076	1.08081	0.996332	1.25952	1.2599
comp187339_c1	comp187339_c1_seq38	m.201515	AT4G14290		alpha/beta-Hydrolases superfamily protein	uncharacterized protein LOC101262250	Plantae	397.409	398.835	391.208	362.426	438.592	385.798	397.069	413.637	Good	comp137375_c2	comp137375_c2_seq20	comp137301_c0	comp137301_c0_seq41	0	0	0	0	0.0113862	13.9506	127.573	0.998289	0.996428	0.996425
comp178220_c0	comp178220_c0_seq1	m.96965	AT5G51180		alpha/beta-Hydrolases superfamily protein	Alpha/beta-Hydrolases superfamily protein isoform 1	Plantae	412.588	387.564	420.521	389.495	427.749	387.516	359.434	415.741	Good	comp129949_c0	comp129949_c0_seq5	comp132386_c0	comp132386_c0_seq18	7e-144	0	0	0	0.0023215	2.73272	2.76894	0.999908	1.06452	1.06457	0.996332	1.25952	1.2599
comp181988_c4	comp181988_c4_seq1	m.135449	AT3G03990		alpha/beta-Hydrolases superfamily protein	Alpha/beta-Hydrolases superfamily protein	Plantae	331.841	459.721	328.87	322.063	344.592	414.54	455.075	509.547	Good	comp132734_c1	comp132734_c1_seq6	comp143963_c0	comp143963_c0_seq5	2e-51	0	0	0	0.00308767	0.729116	0.728851	0.000125001	0.722014	0.721839	0.99798	0.914439	0.91437
comp189170_c2	comp189170_c2_seq31	m.228520	AT3G02410		alpha/beta-Hydrolases superfamily protein	Prenylcysteine methylesterase	Plantae	329.315	299.667	342.071	356.258	289.617	250.44	305.065	343.494	Good	comp139493_c1	comp139493_c1_seq13	comp137872_c2	comp137872_c2_seq7	7e-94	0	0	0	0.0213371	2.92431	3.02205	0.996105	1.09886	1.09894
comp183479_c0	comp183479_c0_seq12	m.152627	AT5G37710		alpha/beta-Hydrolases superfamily protein	hypothetical protein L484_027187	Plantae	240.652	285.013	271.776	227.322	222.859	260.916	287.969	306.153	Good	comp145398_c0	comp145398_c0_seq5	comp136401_c1	comp136401_c1_seq6	2e-176	0	0	0	0.0299036	0.443669	0.438002	0.940347	0.844494	0.844362	0.99709	1.03539	1.03541
comp186855_c1	comp186855_c1_seq3	m.195377	AT5G53050		alpha/beta-Hydrolases superfamily protein	carboxylesterase np, putative	Plantae	208.174	206.259	205.063	203.506	215.953	223.847	227.463	167.466	Good	comp143398_c0	comp143398_c0_seq3	comp142690_c2	comp142690_c2_seq5	2e-142	0	0	0	0.0259441	0.320431	0.312714	0.996904	1.00927	1.00929	1	0.991032	0.991024
comp188766_c0	comp188766_c0_seq12	m.222581	AT1G77420		alpha/beta-Hydrolases superfamily protein	monoglyceride lipase-like	Plantae	188.461	191.782	197.522	184.488	183.374	201.647	192.141	181.557	Good	comp138840_c0	comp138840_c0_seq10	comp137149_c1	comp137149_c1_seq5	4e-126	0	0	0	0.0450193	0.20573	0.17756	1	0.982714	0.982688	1	0.897988	0.89623
comp188766_c0	comp188766_c0_seq14	m.222583	AT1G77420		alpha/beta-Hydrolases superfamily protein	hypothetical protein CARUB_v10020464mg	Plantae	188.461	191.782	197.522	184.488	183.374	201.647	192.141	181.557	Good	comp138840_c0	comp138840_c0_seq6	comp137149_c1	comp137149_c1_seq1	1e-84	0	0	0	0.00555947	4.53468	4.95523	1	0.982714	0.982688	1	0.897988	0.89623
comp190702_c3	comp190702_c3_seq14	m.255008	AT3G49050		alpha/beta-Hydrolases superfamily protein	hypothetical protein CICLE_v10020127mg	Plantae	172.492	191.484	187.1	166.46	163.916	187.736	186.591	200.124	Good	comp128605_c1	comp128605_c1_seq1	comp145315_c1	comp145315_c1_seq6	6e-99	0	0	0	0.0104009	12.2681	15.4443	1	0.900948	0.900823
comp190702_c3	comp190702_c3_seq1	m.255002	AT3G49050		alpha/beta-Hydrolases superfamily protein	hypothetical protein CICLE_v10020127mg	Plantae	172.492	191.484	187.1	166.46	163.916	187.736	186.591	200.124	Good	comp128605_c1	comp128605_c1_seq1	comp145315_c1	comp145315_c1_seq6	2e-108	0	0	0	1.13e-14	0.191156	0.181256	1	0.900948	0.900823
comp185058_c0	comp185058_c0_seq10	m.172530	AT4G10955		alpha/beta-Hydrolases superfamily protein	lipase class 3 family protein	Plantae	140.116	97.6092	155.916	105.534	158.899	107.948	95.1377	89.7417	Good	comp136231_c0	comp136231_c0_seq9	comp135295_c2	comp135295_c2_seq1	4e-77	0	0	0	0.000514246	0.0508867	0.0071252	0.732354	1.43436	1.43544	1	1.00219	1.0022
comp182360_c1	comp182360_c1_seq43	m.243240	AT5G11910		alpha/beta-Hydrolases superfamily protein	hypothetical protein POPTR_0006s24430g	Plantae	148.364	168.635	163.476	131.71	149.905	162.354	163.189	180.36	Good	comp134086_c0	comp134086_c0_seq15	comp134063_c1	comp134063_c1_seq21	2e-09	0	0	0	0.0322637	2.76092	2.91075	1	0.879974	0.879802	0.996552	0.957319	0.957293
comp178382_c0	comp178382_c0_seq7	m.98251	AT1G10740		alpha/beta-Hydrolases superfamily protein	lipase	Plantae	148.496	163.746	146.467	162.108	136.913	173.656	142.968	174.615	Good	comp145973_c0	comp145973_c0_seq12	comp132922_c1	comp132922_c1_seq12	0	0	0	0	0.00130444	0.308328	0.299344	0.997141	0.907012	0.906874	1	1.29805	1.30559
comp181625_c0	comp181625_c0_seq4	m.131346	AT1G27480		alpha/beta-Hydrolases superfamily protein	hypothetical protein PRUPE_ppa015352mg	Plantae	129.91	212.948	112.449	165.372	111.909	211.475	201.468	225.902	Good	comp135030_c0	comp135030_c0_seq6	comp136796_c1	comp136796_c1_seq1	2e-142	0	0	0	0.00292138	0.55883	0.556933	5.18e-05	0.610516	0.610073	0.996664	0.953974	0.953947
comp181625_c0	comp181625_c0_seq1	m.130828	AT1G27480		alpha/beta-Hydrolases superfamily protein	hypothetical protein PRUPE_ppa015352mg	Plantae	129.91	212.948	112.449	165.372	111.909	211.475	201.468	225.902	Good	comp135030_c0	comp135030_c0_seq6	comp136796_c1	comp136796_c1_seq1	1e-142	0	0	0	0.000312521	0.619798	0.618721	5.18e-05	0.610516	0.610073	0.996664	0.953974	0.953947
comp171299_c0	comp171299_c0_seq2	m.49833	AT1G11090		alpha/beta-Hydrolases superfamily protein	monoglyceride lipase-like	Plantae	97.7256	129.439	74.6509	118.589	99.9367	152.095	140.291	95.9308	Good	comp123691_c0	comp123691_c0_seq1	comp125367_c0	comp125367_c0_seq5	9e-118	0	0	0	0.0403311	0.254467	0.248912	0.973775	0.755561	0.755015	0.988567	1.19374	1.19557
comp182702_c1	comp182702_c1_seq3	m.143403	AT1G32190		alpha/beta-Hydrolases superfamily protein	Alpha/beta-Hydrolases superfamily protein isoform 1	Plantae	54.9602	54.1798	69.9261	36.9912	57.9633	48.8114	55.9633	57.7648	Good	comp133811_c2	comp133811_c2_seq13	comp126059_c0	comp126059_c0_seq1	4e-129	0	0	0	0.00893884	0.0694918	0.0391079	0.993877	1.01432	1.0144
comp192305_c0	comp192305_c0_seq1	m.287155	AT3G24420		alpha/beta-Hydrolases superfamily protein	sigma factor sigB regulation protein rsbQ isoform		3912.52	4250.9	4296.86	3600.71	3840	4716.89	4136.76	3899.06	Good	comp134366_c0	comp134366_c0_seq9	comp130226_c0	comp130226_c0_seq5	5e-74	0	0	0	0.00121822	0.0234155	0.0127305	0.999564	0.920402	0.920398	0.999768	0.753761	0.753759
comp184542_c0	comp184542_c0_seq7	m.165981	AT5G20520		alpha/beta-Hydrolases superfamily protein	alpha/beta hydrolase domain-containing protein 13-like		788.07	767.833	802.487	766.686	795.037	757.553	757.035	788.912	Good	comp134143_c0	comp134143_c0_seq4	comp133590_c0	comp133590_c0_seq3	9e-149	0	0	0	0.0404922	1.35084	1.35235	1	1.02635	1.02636	1	0.937934	0.937134
comp191241_c2	comp191241_c2_seq12	m.222583	AT1G77420		alpha/beta-Hydrolases superfamily protein	No Hits		208.357	210.118	219.946	201.276	203.851	211.203	223.844	195.307	Good	comp138840_c0	comp138840_c0_seq12	comp137149_c1	comp137149_c1_seq3	1e-84	6e-06	0	0	0.016575	0.177179	0.122546	1	0.991633	0.991622	1	0.897988	0.89623
comp164389_c0	comp164389_c0_seq1	m.16098	AT2G45600		alpha/beta-Hydrolases superfamily protein	juvenile hormone esterase	Animalia	0.333122	56.4198	0	0	0.999367	7.50945	1.86544	159.885		comp121935_c0	comp121935_c0_seq1			1e-06	0	0		0.000422903	0.0101892	0.00608592	0.0011486	0.0111531	0.00608051	1	0.694988	0.691463
comp148792_c0	comp148792_c0_seq1	m.16098	AT2G45600		alpha/beta-Hydrolases superfamily protein	juvenile hormone esterase	Animalia	0	52.2938	0	0	0	7.50945	1.86544	147.506		comp111788_c0	comp111788_c0_seq1			1e-06	0	0		0	0.00464579	0.000193925	0	0.00569417	0.000191191	1	1.09981	1.10321
comp77645_c0	comp77645_c0_seq1	m.4682	AT5G16130		alpha/beta-Hydrolases superfamily protein	ribosomal protein S7	Animalia	0	15.096	0	0	0	1.87736	18.6544	24.7563		comp70027_c0	comp70027_c0_seq1			4e-47	0	0		2.7e-05	0.0159231	0.00067196	0.000159462	0.0164251	0.000661987	1	0.676636	0.671564
comp174052_c0	comp174052_c0_seq13	m.65212	AT1G76130		alpha-amylase-like 2	hypothetical protein PRUPE_ppa006402mg	Plantae	296.322	238.124	265.398	281.786	341.784	254.383	263.96	196.029	Good	comp124996_c0	comp124996_c0_seq25	comp129513_c3	comp129513_c3_seq9	3e-141	0	0	0	0.0220119	15.422	41.1823	0.970668	1.2441	1.24439	1	1.06143	1.06221
comp174052_c0	comp174052_c0_seq26	m.65212	AT1G76130		alpha-amylase-like 2	hypothetical protein OsJ_14670	Plantae	296.322	238.124	265.398	281.786	341.784	254.383	263.96	196.029	Good	comp116835_c0	comp116835_c0_seq6	comp129513_c3	comp129513_c3_seq7	3e-141	1e-100	0	0	0.0428784	0.0675819	0.00858635	0.970668	1.2441	1.24439	0.998507	1.09531	1.09536
comp168395_c0	comp168395_c0_seq10	m.38903	AT1G76130		alpha-amylase-like 2	hypothetical protein PRUPE_ppa006402mg	Plantae	39.4172	31.205	29.2934	36.9912	51.9671	36.6086	36.3762	20.6303	Good	comp124996_c0	comp124996_c0_seq15	comp129513_c2	comp129513_c2_seq7	1e-140	0	0	0	2.98e-05	10.9902	23.7956	0.985681	1.26067	1.26309	1	1.06143	1.06221
comp186006_c0	comp186006_c0_seq4	m.184591	AT1G69830		alpha-amylase-like 3	alpha-amylase	Plantae	867.065	946.039	800.295	1025.82	775.079	1031.63	878.466	928.022	Good	comp139705_c0	comp139705_c0_seq22	comp139161_c0	comp139161_c0_seq6	0	0	0	0	0.000476917	0.244949	0.233184	0.99827	0.916546	0.916522	1	0.916453	0.916405
comp186006_c1	comp186006_c1_seq16	m.184636	AT1G69830		alpha-amylase-like 3	Alpha-amylase isozyme 3A	Plantae	733.204	863.725	671.858	907.317	620.437	957.718	821.719	811.739	Good	comp139705_c1	comp139705_c1_seq9	comp139161_c1	comp139161_c1_seq10	1e-78	0	0	0	0.0176553	3.8445	3.96837	0.996283	0.848938	0.848887
comp193231_c1	comp193231_c1_seq8	m.307953	AT1G67830		alpha-fucosidase 1	Esterase precursor, putative	Plantae	138.108	127.799	135.127	127.293	151.904	110.764	133.379	139.254	Good			comp139678_c1	comp139678_c1_seq10	2e-37	0		0	0.00815092	0.268118	0.253677	1	1.08048	1.08066
comp193231_c1	comp193231_c1_seq25	m.307970	AT1G67830		alpha-fucosidase 1	Esterase precursor, putative	Plantae	138.108	127.799	135.127	127.293	151.904	110.764	133.379	139.254	Good			comp139678_c1	comp139678_c1_seq10	1e-37	0		0	0.00867158	4.0123	4.28331	1	1.08048	1.08066
comp187972_c2	comp187972_c2_seq36	m.211270	AT5G08370		alpha-galactosidase 2	Alpha-galactosidase 2	Plantae	1167.13	1497.5	1230.9	1352.85	917.639	1490.4	1520.12	1481.97	Good	comp140410_c0	comp140410_c0_seq3	comp138437_c0	comp138437_c0_seq33	4e-109	7e-135	0	0	0.00385572	0.185242	0.164332	0.89987	0.77943	0.779389	0.939633	0.510077	0.493838
comp189715_c0	comp189715_c0_seq18	m.237783	AT5G08370		alpha-galactosidase 2	Alpha-galactosidase		754.389	1001.04	783.012	884.503	595.653	1026.18	983.136	993.791	Good	comp140613_c0	comp140613_c0_seq18	comp138437_c0	comp138437_c0_seq28	8e-84	0	0	0	0.00099929	0.58759	0.586163	0.580189	0.753669	0.75361	0.997222	1.05908	1.05909
comp189384_c0	comp189384_c0_seq23	m.99606	AT1G79010		Alpha-helical ferredoxin	NADH dehydrogenase	Plantae	982.15	980.285	1021.97	921.624	1002.85	948.603	983.854	1008.4	Good	comp132157_c1	comp132157_c1_seq2	comp129833_c0	comp129833_c0_seq1	2e-107	3e-78	0	0	0.0204281	0.378375	0.366871	0.999106	1.0019	1.0019
comp191649_c0	comp191649_c0_seq7	m.273492	AT3G10740		alpha-L-arabinofuranosidase 1	alpha-L-arabinofuranosidase 1-like isoform X1	Plantae	1578.98	1558.07	1502.47	1515.66	1718.81	1599.51	1528.41	1546.29	Good	comp138088_c0	comp138088_c0_seq3	comp137114_c0	comp137114_c0_seq3	0	0	0	0	0.0171388	0.816016	0.815918	0.998979	1.01342	1.01342	0.999309	1.01837	1.01838
comp191813_c0	comp191813_c0_seq14	m.276788	AT1G51590		alpha-mannosidase 1	Alpha-mannosidase 1 isoform 1	Plantae	1369.46	1139.43	1513.27	1156.69	1438.41	1247.5	1165.09	1005.69	Good	comp144046_c0	comp144046_c0_seq2	comp143263_c0	comp143263_c0_seq4	1e-87	0	0	0	3.1e-05	6.47821	7.27681	0.993427	1.20184	1.20188	1	0.937234	0.937189
comp188847_c1	comp188847_c1_seq1	m.156558	AT1G30000		alpha-mannosidase 3	mannosyl-oligosaccharide 1,2-alpha-mannosidase MNS3-like		3353.85	3650.57	3650.75	3463.53	2947.26	3355.35	3760.84	3835.53	Good	comp139020_c0	comp139020_c0_seq2	comp143983_c0	comp143983_c0_seq3	0	0	0	0	1.34e-05	5.14985	5.32922	0.999249	0.918724	0.918718	0.989425	0.876689	0.876305
comp184206_c0	comp184206_c0_seq10	m.161829	AT1G07180		alternative NAD(P)H dehydrogenase 1	Alternative NAD(P)H dehydrogenase 1	Plantae	634.115	740.779	739.894	701.744	460.708	697.44	655.713	869.184	Good	comp142430_c0	comp142430_c0_seq13	comp142146_c0	comp142146_c0_seq6	1e-140	0	0	0	0.0114053	0.2918	0.278033	0.998657	0.856067	0.856013	0.998483	0.972147	0.972144
comp184206_c0	comp184206_c0_seq2	m.161829	AT1G07180		alternative NAD(P)H dehydrogenase 1	No Hits		634.115	740.779	739.894	701.744	460.708	697.44	655.713	869.184	Good	comp136931_c0	comp136931_c0_seq14	comp135595_c0	comp135595_c0_seq3	1e-140	1e-17	0	0	0.00378154	0.205412	0.172896	0.998657	0.856067	0.856013	0.990038	0.850804	0.850221
comp186315_c0	comp186315_c0_seq4	m.189133	AT2G29990		alternative NAD(P)H dehydrogenase 2	Rotenone-insensitive NADH-ubiquinone oxidoreductase, mitochondrial		39.3396	104.601	34.0181	62.0146	21.9861	107.01	83.0123	123.782	Good	comp137690_c0	comp137690_c0_seq2	comp132519_c0	comp132519_c0_seq2	0	0	0	0	2.48e-09	0.305639	0.29799	0.000522057	0.377591	0.376151	0.986093	1.1898	1.19073
comp174022_c0	comp174022_c0_seq20	m.65022	AT1G26640		Amino acid kinase family protein	hypothetical protein POPTR_0010s17030g	Plantae	405.023	344.143	451.666	380.345	383.057	349.227	338.345	344.856	Good	comp129503_c0	comp129503_c0_seq22	comp131064_c1	comp131064_c1_seq16	1e-35	0	0	0	0.00621484	17.9136	32.4045	0.725012	1.17675	1.1769	1	0.912027	0.911974
comp163217_c0	comp163217_c0_seq4	m.34460	AT5G23810		amino acid permease 7	amino acid permease 7	Plantae	91.654	99.5581	92.6049	79.4222	102.935	91.9907	103.532	103.151	Good	comp123031_c0	comp123031_c0_seq4	comp115355_c0	comp115355_c0_seq3	2e-143	5e-159	0	0	0.000145545	0.15607	0.13474	1	0.920846	0.920616	1	0.89877	0.898439
comp183539_c0	comp183539_c0_seq17	m.153256	AT1G13560		aminoalcoholphosphotransferase 1	Aminoalcoholphosphotransferase 1 isoform 1	Plantae	905.971	919.96	876.382	884.067	957.464	880.577	879.725	999.578	Good	comp135596_c1	comp135596_c1_seq8	comp139441_c1	comp139441_c1_seq1	3e-105	0	0	0	0.000216516	8.56779	13.6621	0.998556	0.984798	0.984794	1	0.9373	0.937185
comp192202_c0	comp192202_c0_seq32	m.285047	AT5G44240		aminophospholipid ATPase 2	Aminophospholipid ATPase isoform 2	Plantae	621.538	498.64	665.186	536.318	663.11	511.778	536.175	447.966	Good	comp145516_c0	comp145516_c0_seq3	comp144587_c0	comp144587_c0_seq12	0	0	0	0	4.15e-14	45.4778	542.371	0.824378	1.24632	1.24646	1	1.37061	1.37675
comp191603_c1	comp191603_c1_seq21	m.272743	AT1G17930		Aminotransferase-like, plant mobile domain family protein	serine/threonine-protein phosphatase 7 long form homolog		322.96	346.255	283.484	390.583	294.813	389.553	353.427	295.787	Good	comp141031_c0	comp141031_c0_seq40	comp143088_c0	comp143088_c0_seq10	8e-18	0	0	0	9.28e-11	0.161182	0.148904	0.997715	0.932772	0.932725	1	1.15053	1.15095
comp182310_c0	comp182310_c0_seq1	m.139046	AT2G25010		Aminotransferase-like, plant mobile domain family protein	serine/threonine-protein phosphatase 7 long form homolog		148.676	146.183	137.273	144.701	164.056	153.944	137.11	147.496	Good	comp131249_c0	comp131249_c0_seq11	comp136990_c1	comp136990_c1_seq18	2e-24	0	0	0	0.0495207	20.407	948.464	1	1.01702	1.01705	0.996098	1.02628	1.0263
comp193638_c0	comp193638_c0_seq5	m.317255	AT1G64780		ammonium transporter 1;2	AMT1;2 [Pyrus pyrifolia]		1339.34	753.337	1471.02	999.882	1547.13	1062.62	917.845	279.54	Good			comp138407_c0	comp138407_c0_seq2	5e-158	0		0	0.0233857	11.208	13.3162	0.996038	1.77762	1.77787
comp193819_c0	comp193819_c0_seq20	m.320889	AT1G64780		ammonium transporter 1;2	ammonium transporter 1;3 [Alternanthera philoxeroides]		794.992	760.064	619.876	951.206	813.895	834.469	834.964	610.759	Good			comp143745_c0	comp143745_c0_seq12	2e-173	0		0	0.0100457	16.8785	150.107	0.999377	1.04594	1.04595
comp189149_c0	comp189149_c0_seq10	m.228231	AT2G38280		AMP deaminase, putative / myoadenylate deaminase, putative	AMP deaminase	Plantae	208.332	229.123	213.974	194.258	216.763	209.326	220.122	257.92	Good	comp140971_c0	comp140971_c0_seq6	comp141983_c0	comp141983_c0_seq12	0	0	0	0	0.00718352	4.3036	4.66975	0.994858	0.909371	0.909262	0.946779	0.570736	0.570242
comp184070_c0	comp184070_c0_seq1	m.159960	AT2G17650		AMP-dependent synthetase and ligase family protein	AMP-dependent synthetase and ligase family protein	Plantae	342.299	243.855	343.961	262.202	420.734	279.727	272.355	179.483	Good	comp138562_c0	comp138562_c0_seq1	comp136084_c0	comp136084_c0_seq1	0	0	0	0	0.00398059	1.72182	1.72481	0.983868	1.40323	1.40368	0.933572	0.858365	0.858196
comp184246_c0	comp184246_c0_seq13	m.162264	AT2G47240		AMP-dependent synthetase and ligase family protein	long chain acyl-CoA synthetase 1-like	Plantae	321.344	419.422	324.221	424.408	215.404	436.581	341.917	479.767	Good	comp140240_c1	comp140240_c1_seq34	comp137639_c1	comp137639_c1_seq42	5e-64	0	0	0	3.62e-06	0.0381634	0.00711703	0.99514	0.766327	0.766166	1	1.02776	1.02869
comp185781_c1	comp185781_c1_seq22	m.181748	AT5G16340		AMP-dependent synthetase and ligase family protein	AMP dependent ligase, putative	Plantae	316.872	605.163	311.833	477.676	161.108	521.024	439.256	855.207	Good	comp135696_c0	comp135696_c0_seq10	comp144126_c0	comp144126_c0_seq2	1e-54	0	0	0	0.0087627	0.0714706	0.0283518	0.992869	0.52384	0.523623	0.995949	0.867641	0.867562
comp184412_c0	comp184412_c0_seq14	m.164251	AT2G47240		AMP-dependent synthetase and ligase family protein	hypothetical protein PRUPE_ppa002531mg	Plantae	260.332	347.69	294.465	332.518	154.012	303.241	279.817	460.014	Good	comp140240_c1	comp140240_c1_seq2	comp137639_c0	comp137639_c0_seq9	3e-157	0	0	0	0.023764	0.281628	0.271217	0.99744	0.748962	0.748753	1	1.02776	1.02869
comp186387_c2	comp186387_c2_seq17	m.189962	AT5G54610		ankyrin	hypothetical protein POPTR_0006s24020g	Plantae	266.767	249.08	280.668	259.798	259.835	260.015	260.229	226.995	Good	comp138931_c0	comp138931_c0_seq5	comp130089_c0	comp130089_c0_seq19	5e-22	0	0	0	0.00035292	2.96118	3.09362	1	1.07093	1.07101	0.942569	0.783044	0.782811
comp186387_c2	comp186387_c2_seq14	m.189959	AT5G54610		ankyrin	hypothetical protein POPTR_0006s24020g	Plantae	266.767	249.08	280.668	259.798	259.835	260.015	260.229	226.995	Good	comp129773_c0	comp129773_c0_seq1	comp130089_c0	comp130089_c0_seq19	6e-22	0	0	0	0.00560737	0.222076	0.200679	1	1.07093	1.07101	0.997592	0.386389	0.386177
comp182152_c0	comp182152_c0_seq5	m.137110	AT2G31820		Ankyrin repeat family protein	Ankyrin repeat-containing protein	Plantae	1696.7	1639.23	1747.6	1702.62	1639.88	1561.68	1577.72	1778.28	Good	comp139044_c0	comp139044_c0_seq15	comp135831_c0	comp135831_c0_seq11	1e-10	0	0	0	2.66e-09	0.0984158	0.0772858	0.998291	1.03505	1.03506	1	0.968004	0.967985
comp173586_c0	comp173586_c0_seq2	m.62650	AT5G61230		Ankyrin repeat family protein	Ankyrin repeat domain-containing protein	Plantae	1444.11	1235.58	1435.95	1328.05	1568.34	1225.28	1267.94	1213.52	Good	comp139201_c1	comp139201_c1_seq2	comp132545_c0	comp132545_c0_seq1	4e-58	0	0	0	0.0373042	1.17454	1.17457	0.47391	1.16873	1.16877	1	0.787207	0.786061
comp190244_c0	comp190244_c0_seq3	m.246626	AT3G01750		Ankyrin repeat family protein	uncharacterized protein LOC100257639	Plantae	897.418	1138.86	744.638	1087.18	860.435	1096.1	1071.32	1249.16	Good	comp145321_c1	comp145321_c1_seq11	comp141756_c0	comp141756_c0_seq8	2e-54	0	0	0	0.0432311	0.696425	0.69574	0.975008	0.788049	0.787997
comp178236_c0	comp178236_c0_seq3	m.97109	AT5G15500		Ankyrin repeat family protein	ankyrin repeat-containing protein, putative	Plantae	592.577	313.438	582.163	428.445	767.124	329.496	388.012	222.807	Good	comp133275_c0	comp133275_c0_seq1	comp133110_c0	comp133110_c0_seq1	1e-26	0	0	0	0.0200562	1.59023	1.59227	0.883319	1.88985	1.89054	1	2.0022	33.2377
comp191268_c1	comp191268_c1_seq6	m.123460	AT1G14500		Ankyrin repeat family protein	hypothetical protein POPTR_0006s24020g	Plantae	470.366	446.688	515.667	375.58	519.851	522.827	470.782	346.455	Good	comp133735_c0	comp133735_c0_seq12	comp129156_c1	comp129156_c1_seq12	3e-16	0	0	0	5.37e-07	46.9513	2916.86	0.998782	1.05297	1.05301	0.996054	0.915614	0.915513
comp186387_c2	comp186387_c2_seq8	m.189956	AT5G15500		Ankyrin repeat family protein	ankyrin repeat-containing protein At3g12360-like	Plantae	266.767	249.08	280.668	259.798	259.835	260.015	260.229	226.995	Good	comp129773_c1	comp129773_c1_seq1	comp130089_c0	comp130089_c0_seq26	7e-11	0	0	0	0.0136242	3.09395	3.31537	1	1.07093	1.07101
comp181233_c0	comp181233_c0_seq4	m.127067	AT5G51160		Ankyrin repeat family protein	ankyrin repeat-containing protein At3g12360-like	Plantae	219.946	133.696	257.971	161.02	240.847	164.316	140.841	95.9308	Good	comp135432_c0	comp135432_c0_seq1	comp135745_c1	comp135745_c1_seq3	5e-38	0	0	0	0.0155145	3.58979	3.78906	0.796596	1.64368	1.64507	0.996021	0.956581	0.956573
comp180636_c0	comp180636_c0_seq4	m.120609	AT4G10720		Ankyrin repeat family protein	binding protein, putative	Plantae	187.673	85.5026	214.503	108.667	239.848	113.58	101.667	41.2605	Good	comp132303_c0	comp132303_c0_seq3	comp134861_c2	comp134861_c2_seq4	1e-27	0	0	0	3.89e-06	5.41478	6.02775	0.901796	2.19142	2.1948	0.985428	0.701633	0.701065
comp180636_c0	comp180636_c0_seq1	m.120613	AT4G10720		Ankyrin repeat family protein	binding protein, putative	Plantae	187.673	85.5026	214.503	108.667	239.848	113.58	101.667	41.2605	Good	comp132303_c0	comp132303_c0_seq3	comp134861_c2	comp134861_c2_seq6	1e-27	0	0	0	0.00426485	4.80092	5.00514	0.901796	2.19142	2.1948	0.985428	0.701633	0.701065
comp171986_c1	comp171986_c1_seq6	m.53586	AT1G03670		ankyrin repeat family protein	hypothetical protein PRUPE_ppa025569mg	Plantae	223.082	216.401	184.265	258.906	226.077	200.324	205.441	243.437	Good	comp124354_c0	comp124354_c0_seq5	comp131363_c0	comp131363_c0_seq5	3e-23	0	0	0	0.0158573	4.5803	5.09493	0.997185	1.03084	1.03087	1	1.03775	1.03823
comp179919_c0	comp179919_c0_seq2	m.113472	AT1G03670		ankyrin repeat family protein	AC002560_19 F21B7.27	Plantae	242.441	209.605	333.132	177.329	216.863	234.107	242.508	152.2	Good	comp130917_c0	comp130917_c0_seq3	comp133046_c0	comp133046_c0_seq3	5e-10	0	0	0	0.0123047	15.9537	52.1801	0.998056	1.15643	1.15665	1	1.00199	1.00219
comp77368_c0	comp77368_c0_seq2	m.4647	AT4G03500		Ankyrin repeat family protein	hypothetical protein EUTSA_v10002443mg	Plantae	212.502	375.336	199.374	287.226	150.904	314.458	354.434	457.115	Good	comp131526_c0	comp131526_c0_seq3	comp127330_c0	comp127330_c0_seq2	1e-12	0	0	0	0.0468871	0.538106	0.537228	0.57838	0.566455	0.566175	0.997895	1.04468	1.04469
comp178981_c0	comp178981_c0_seq11	m.103858	AT1G10340		Ankyrin repeat family protein	hypothetical protein EUTSA_v10007236mg	Plantae	124.509	92.5661	156.861	82.7514	133.915	92.9294	115.658	69.1114	Good	comp131911_c0	comp131911_c0_seq4	comp131443_c1	comp131443_c1_seq2	2e-55	0	0	0	8.06e-06	7.13277	8.98139	0.98842	1.34397	1.34505	1	0.886376	0.885952
comp169689_c0	comp169689_c0_seq3	m.43395	AT3G12360		Ankyrin repeat family protein	ankyrin repeat-containing protein, putative	Plantae	64.2431	43.7715	70.8711	41.9088	79.9494	45.0567	51.2997	34.958	Good	comp127288_c0	comp127288_c0_seq3	comp138830_c1	comp138830_c1_seq3	7e-56	0	0	0	0.0314497	2.51011	2.59398	0.94573	1.46466	1.46759	0.998235	0.996295	0.996294
comp146689_c0	comp146689_c0_seq1	m.14517	AT4G03460		Ankyrin repeat family protein	hypothetical protein EUTSA_v10029249mg	Plantae	36.1512	23.4369	34.0181	30.4633	43.9722	31.9152	27.0489	11.3467	Good	comp45882_c0	comp45882_c0_seq1	comp114154_c0	comp114154_c0_seq3	2e-22	0	0	0	0.0319086	7.36215	8.76824	0.93395	1.53564	1.54226	0.962403	1.78883	1.82469
comp183345_c0	comp183345_c0_seq5	m.151170	AT4G03470		Ankyrin repeat family protein	hypothetical protein OsI_30849	Plantae	45.6208	70.1736	55.7519	39.1671	41.9434	47.8727	61.5597	101.088	Good	comp131840_c0	comp131840_c0_seq3	comp116796_c0	comp116796_c0_seq2	4e-15	0	0	0	0.0367801	0.0515016	0.0139042	0.980784	0.651366	0.650164	1	1.35869	1.36274
comp172673_c0	comp172673_c0_seq1	m.57493	AT1G10340		Ankyrin repeat family protein	uncharacterized protein LOC100258390	Plantae	33.5204	15.7767	36.853	33.7272	29.981	15.9576	25.1835	6.18908	Good	comp117984_c0	comp117984_c0_seq1	comp126034_c0	comp126034_c0_seq1	3e-81	0	0	0	0.0487493	2.12344	2.14015	0.131567	2.10465	2.12396	1	6.24218	169.625
comp191965_c0	comp191965_c0_seq4	m.279960	AT3G03790		ankyrin repeat family protein / regulator of chromosome condensation (RCC1) family protein	hypothetical protein PRUPE_ppa000603mg	Plantae	668.553	635.988	665.697	661.391	678.57	629.667	649.837	628.46	Good	comp144953_c0	comp144953_c0_seq2	comp144688_c0	comp144688_c0_seq2	0	0	0	0	0.0373218	0.311378	0.290366	1	1.05118	1.0512	0.878083	0.885633	0.88562
comp190449_c0	comp190449_c0_seq12	m.227277	AT2G14255		Ankyrin repeat family protein with DHHC zinc finger domain	S-acyltransferase At2g14255	Plantae	388.248	388.967	393.703	401.855	369.186	379.941	414.408	372.552	Good	comp142564_c1	comp142564_c1_seq1	comp143503_c0	comp143503_c0_seq10	7e-89	4e-64	0	0	0.0335423	0.297695	0.277999	1	0.998153	0.998152
comp180996_c1	comp180996_c1_seq16	m.124292	AT2G14255		Ankyrin repeat family protein with DHHC zinc finger domain	palmitoyltransferase ZDHHC17-like isoform X3	Plantae	208.668	201.534	203.929	192.202	229.874	202.286	187.822	214.493	Good	comp137883_c3	comp137883_c3_seq21	comp143199_c1	comp143199_c1_seq32	3e-08	0	0	0	0.00788919	34.845	345.031	1	1.03536	1.0354
comp190192_c0	comp190192_c0_seq4	m.245900	AT2G29690		anthranilate synthase 2	anthranilate synthase component I-2, chloroplastic-like		446.072	534.96	430.896	501.557	405.763	524.019	441.178	639.683	Good	comp140378_c0	comp140378_c0_seq6	comp139024_c0	comp139024_c0_seq9	0	0	0	0	6.08e-06	0.235005	0.215104	0.994592	0.833935	0.833845
comp185069_c2	comp185069_c2_seq10	m.131171	AT1G25560	ABI3VP1	AP2/B3 transcription factor family protein	RAV	Plantae	2911.16	2349.67	3440.16	2206.75	3086.59	2241.01	2310.72	2497.28	Good	comp134604_c0	comp134604_c0_seq8	comp125184_c0	comp125184_c0_seq2	3e-111	0	0	0	0.0220726	3.45944	3.508	0.998917	1.23894	1.23897	0.990354	1.13537	1.13578
comp188822_c1	comp188822_c1_seq4	m.223291	AT2G46870	RAV	AP2/B3-like transcriptional factor family protein	hypothetical protein PRUPE_ppa019131mg	Plantae	397.68	485.063	427.91	387.211	377.921	457.156	430.143	567.89	Good	comp142000_c0	comp142000_c0_seq9	comp143059_c0	comp143059_c0_seq28	3e-57	0	0	0	0.000145452	0.171253	0.14078	0.973988	0.819964	0.819857	0.996978	0.955203	0.955188
comp188822_c1	comp188822_c1_seq10	m.223298	AT2G46870	RAV	AP2/B3-like transcriptional factor family protein	hypothetical protein PRUPE_ppa019131mg	Plantae	397.68	485.063	427.91	387.211	377.921	457.156	430.143	567.89	Good	comp142000_c0	comp142000_c0_seq7	comp143059_c0	comp143059_c0_seq20	4e-57	0	0	0	0.0139592	0.260122	0.241619	0.973988	0.819964	0.819857	0.996978	0.955203	0.955188
comp188822_c1	comp188822_c1_seq12	m.223293	AT2G46870	RAV	AP2/B3-like transcriptional factor family protein	hypothetical protein POPTR_0001s45650g	Plantae	397.68	485.063	427.91	387.211	377.921	457.156	430.143	567.89	Good	comp142000_c0	comp142000_c0_seq12	comp143059_c0	comp143059_c0_seq26	7e-57	0	0	0	1.55e-10	0.0882998	0.0660451	0.973988	0.819964	0.819857	0.996978	0.955203	0.955188
comp187788_c1	comp187788_c1_seq7	m.208685	AT5G58280		AP2/B3-like transcriptional factor family protein	B3 domain-containing protein	Plantae	200.863	290.558	204.08	242.608	155.901	269.289	270.238	332.147	Good	comp139065_c0	comp139065_c0_seq2	comp139125_c2	comp139125_c2_seq9	8e-09	0	0	0	0.0033528	0.243109	0.238029	0.527719	0.691569	0.691312	0.993865	0.910794	0.91066
comp183399_c0	comp183399_c0_seq9	m.151643	AT4G01580		AP2/B3-like transcriptional factor family protein	unnamed protein product	Plantae	134.261	184.865	119.063	170.812	112.908	220.59	203.333	130.672	Good	comp137642_c1	comp137642_c1_seq8	comp132662_c0	comp132662_c0_seq4	2e-09	3e-155	0	0	1.13e-07	0.0308124	0.00503181	0.983224	0.726639	0.726281	1	1.09412	1.09423
comp183156_c1	comp183156_c1_seq1	m.149042	AT1G34780		APR-like 4	hypothetical protein PHAVU_009G031500g	Plantae	507.66	463.937	504.621	501.796	516.563	494.676	451.438	445.696	Good	comp133241_c0	comp133241_c0_seq4	comp134590_c0	comp134590_c0_seq16	4e-59	0	0	0	0.00100893	1.68761	1.6916	1	1.09418	1.09424	0.998095	1.04801	1.04805
comp189073_c0	comp189073_c0_seq23	m.226928	AT2G41460		apurinic endonuclease-redox protein	apurinic endonuclease-redox protein-like	Plantae	620.061	587.303	584.176	632.016	643.992	606.322	586.542	569.045	Good	comp136245_c1	comp136245_c1_seq13	comp134000_c2	comp134000_c2_seq10	1e-155	0	0	0	0.0466674	2.3901	2.42667	1	1.05575	1.05578	0.985064	1.23112	1.2315
comp190845_c0	comp190845_c0_seq5	m.257644	AT2G44900		ARABIDILLO-1	ARABIDILLO 1	Plantae	1762.64	1641.28	1701.79	1795.98	1790.16	1530.27	1690.46	1703.12	Good	comp143906_c0	comp143906_c0_seq6	comp142920_c0	comp142920_c0_seq3	7e-162	0	0	0	0.0323769	1.59001	1.59711	0.985592	1.07393	1.07394	1	0.987326	0.987314
comp169056_c0	comp169056_c0_seq2	m.43322	AT2G16900		Arabidopsis phospholipase-like protein (PEARLI 4) family	uncharacterized protein LOC101210853	Plantae	50.7484	44.1786	63.3115	48.9589	39.9747	32.8538	52.2324	47.4496	Good	comp124618_c0	comp124618_c0_seq3	comp129134_c2	comp129134_c2_seq3	1e-13	0	0	0	0.000185345	5.17672	5.89455	0.990176	1.14771	1.14867	1	1.59714	1.61044
comp178325_c0	comp178325_c0_seq1	m.97759	AT2G32480		ARABIDOPSIS SERIN PROTEASE	zinc metalloprotease slr1821-like	Plantae	387.798	499.571	341.126	426.519	395.749	528.731	473.823	496.158	Good	comp138462_c1	comp138462_c1_seq1	comp132891_c0	comp132891_c0_seq1	1e-162	0	0	0	0.00507567	0.782096	0.781994	0.00771432	0.776376	0.776267				0.000141541	0.73875	0.738621
comp190102_c0	comp190102_c0_seq28	m.244489	AT4G16130		arabinose kinase	L-arabinokinase-like	Plantae	477.488	453.22	388.147	415.596	628.722	368.798	655.62	335.242	Good	comp142213_c0	comp142213_c0_seq13	comp141897_c0	comp141897_c0_seq11	0	0	0	0	0.00146577	3.25701	3.47976	0.99947	1.05351	1.05354	0.000870812	0.842545	0.842496
comp181183_c0	comp181183_c0_seq8	m.126541	AT5G13300		ARF GTPase-activating protein	hypothetical protein PRUPE_ppa001425mg	Plantae	95.6042	100.143	80.4717	120.395	85.9456	90.1134	97.8799	112.435	Good	comp132690_c2	comp132690_c2_seq12	comp142908_c0	comp142908_c0_seq4	0	0	0	0	0.0234141	4.55156	5.03677	0.994838	0.954815	0.954684
comp190714_c0	comp190714_c0_seq12	m.255252	AT5G54310		ARF-GAP domain 5	Stromal membrane-associated protein, putative	Plantae	1801.3	1637.3	1902.53	1540.55	1960.82	1602.13	1719.2	1590.56	Good	comp141793_c0	comp141793_c0_seq9	comp143154_c1	comp143154_c1_seq1	2e-30	0	0	0	0.00171692	1.80897	1.81671	0.997935	1.10015	1.10016	0.997987	1.17129	1.17131
comp194140_c0	comp194140_c0_seq24	m.328745	AT5G54310		ARF-GAP domain 5	Stromal membrane-associated protein, putative	Plantae	1425.61	1295.54	1489.4	1279	1508.42	1363.53	1320.75	1202.33	Good			comp145957_c0	comp145957_c0_seq9	5e-14	0		0	0.00812604	9.09382	10.5424	0.995124	1.10038	1.1004
comp190714_c0	comp190714_c0_seq7	m.26424	AT5G54310		ARF-GAP domain 5	No Hits		1801.3	1637.3	1902.53	1540.55	1960.82	1602.13	1719.2	1590.56	Good	comp141793_c0	comp141793_c0_seq9	comp143154_c1	comp143154_c1_seq1	1e-16	7e-49	0	0	0.012968	0.302509	0.289661	0.997935	1.10015	1.10016	0.997987	1.17129	1.17131
comp179447_c1	comp179447_c1_seq9	m.109200	AT5G54310		ARF-GAP domain 5	ADP-ribosylation factor GTPase-activating		105.259	83.7889	101.109	95.7419	118.925	90.1134	94.2049	67.0484	Good	comp133255_c0	comp133255_c0_seq8	comp136508_c0	comp136508_c0_seq3	3e-50	0	0	0	0.00683015	4.10852	4.55443	0.951613	1.25536	1.25621	0.99745	0.903121	0.902811
comp186389_c0	comp186389_c0_seq6	m.190003	AT3G53710		ARF-GAP domain 6	unnamed protein product	Plantae	3686.18	3645.78	3912.79	3326.25	3819.5	3428.13	3623.05	3886.16	Good	comp138503_c0	comp138503_c0_seq1	comp137332_c0	comp137332_c0_seq17	5e-39	0	0	0	0.013099	5.05084	6.02681	0.999617	1.01108	1.01108	0.993482	0.915271	0.91518
comp177478_c0	comp177478_c0_seq7	m.90479	AT1G76510	ARID	ARID/BRIGHT DNA-binding domain-containing protein	AT-rich interactive domain-containing protein 5-like		1585.78	1492.03	1569.43	1512.7	1675.21	1496.19	1519.44	1460.45	Good	comp137550_c3	comp137550_c3_seq9	comp136983_c0	comp136983_c0_seq8	1e-77	0	0	0	0.00044747	1.48587	1.48858	0.98412	1.06282	1.06283
comp174797_c0	comp174797_c0_seq6	m.70208	AT2G17410		ARID/BRIGHT DNA-binding domain-containing protein	transcription factor, putative	Plantae	355.803	376.686	325.071	385.394	356.944	404.581	358.165	367.312	Good	comp143392_c0	comp143392_c0_seq33	comp142058_c0	comp142058_c0_seq8	7e-42	0	0	0	1.86e-05	0.294676	0.282998	0.996087	0.944598	0.944563	0.998441	1.39628	1.39652
comp174797_c0	comp174797_c0_seq4	m.70207	AT2G17410		ARID/BRIGHT DNA-binding domain-containing protein	transcription factor, putative	Plantae	355.803	376.686	325.071	385.394	356.944	404.581	358.165	367.312	Good	comp143392_c0	comp143392_c0_seq33	comp142058_c0	comp142058_c0_seq8	9e-42	0	0	0	0.000176118	0.291001	0.272587	0.996087	0.944598	0.944563	0.998441	1.39628	1.39652
comp194156_c0	comp194156_c0_seq18	m.329228	AT5G19820		ARM repeat superfamily protein	ARM repeat superfamily protein isoform 2	Plantae	3184.2	3177.01	3074.52	3344.37	3133.7	3093.26	3267.92	3169.84	Good			comp146143_c0	comp146143_c0_seq46	4e-80	0		0	0.000107675	0.0126512	0.00142906	0.999285	1.00226	1.00226
comp192781_c1	comp192781_c1_seq6	m.297526	AT2G26780		ARM repeat superfamily protein	ARM repeat superfamily protein isoform 2	Plantae	1161.84	1172.11	1165.42	1156.88	1163.23	1117.95	1173.17	1225.22	Good			comp144476_c0	comp144476_c0_seq3	0	0		0	0.00218728	25.0775	61.9671	1	0.991241	0.991239
comp192781_c1	comp192781_c1_seq15	m.297533	AT2G26780		ARM repeat superfamily protein	ARM repeat superfamily protein isoform 2	Plantae	1161.84	1172.11	1165.42	1156.88	1163.23	1117.95	1173.17	1225.22	Good			comp144476_c0	comp144476_c0_seq3	0	0		0	7.94e-07	0.102546	0.0806107	1	0.991241	0.991239
comp192781_c1	comp192781_c1_seq2	m.297520	AT2G26780		ARM repeat superfamily protein	proteasome-associated protein ECM29 homolog	Plantae	1161.84	1172.11	1165.42	1156.88	1163.23	1117.95	1173.17	1225.22	Good			comp144940_c0	comp144940_c0_seq20	0	0		0	0.00367638	13.1947	19.3229	1	0.991241	0.991239
comp192781_c1	comp192781_c1_seq20	m.297539	AT2G26780		ARM repeat superfamily protein	proteasome-associated protein ECM29 homolog	Plantae	1161.84	1172.11	1165.42	1156.88	1163.23	1117.95	1173.17	1225.22	Good			comp144940_c0	comp144940_c0_seq35	0	0		0	0.000479158	26.0646	33.904	1	0.991241	0.991239
comp192781_c1	comp192781_c1_seq5	m.297524	AT2G26780		ARM repeat superfamily protein	ARM repeat superfamily protein isoform 2	Plantae	1161.84	1172.11	1165.42	1156.88	1163.23	1117.95	1173.17	1225.22	Good			comp144476_c0	comp144476_c0_seq3	0	0		0	0.0416325	12.0697	16.0347	1	0.991241	0.991239
comp185378_c0	comp185378_c0_seq3	m.176122	AT3G02710		ARM repeat superfamily protein	beta-catenin-like protein 1-like	Plantae	716.552	662.411	680.854	732.349	736.454	666.642	652.924	667.668	Good	comp138561_c0	comp138561_c0_seq2	comp138680_c0	comp138680_c0_seq4	1e-154	0	0	0	0.0178879	19.1474	41.8902	1	1.0817	1.08173	0.991915	1.09296	1.09302
comp191244_c1	comp191244_c1_seq10	m.265486	AT2G01690		ARM repeat superfamily protein	hypothetical protein POPTR_0008s13420g	Plantae	672.486	667.371	677.66	664.296	675.502	628.916	669.704	703.492	Good	comp145083_c3	comp145083_c3_seq10	comp144338_c0	comp144338_c0_seq11	6e-158	0	0	0	0.0219811	10.3808	13.8104	1	1.00766	1.00766
comp192515_c0	comp192515_c0_seq86	m.291434	AT2G01690		ARM repeat superfamily protein	VAC14 homolog	Plantae	593.942	614.514	596.942	575.289	609.594	584.836	654.444	604.261	Good	comp145083_c3	comp145083_c3_seq9	comp143657_c1	comp143657_c1_seq11	0	0	0	0	0.0198193	23.6191	547.674	1	0.966537	0.966524
comp192515_c0	comp192515_c0_seq22	m.291437	AT2G01690		ARM repeat superfamily protein	hypothetical protein PRUPE_ppa002039mg	Plantae	593.942	614.514	596.942	575.289	609.594	584.836	654.444	604.261	Good	comp145083_c3	comp145083_c3_seq1	comp143657_c1	comp143657_c1_seq13	0	3e-55	0	0	0.0377003	0.0668304	0.00148952	1	0.966537	0.966524
comp193424_c0	comp193424_c0_seq6	m.312461	AT5G27970		ARM repeat superfamily protein	MON2 homolog	Plantae	551.581	534.701	565.031	563.876	525.837	527.511	539.822	536.769	Good			comp145917_c1	comp145917_c1_seq4	0	0		0	0.00452456	43.1888	2678.11	1	1.03155	1.03157
comp188080_c0	comp188080_c0_seq13	m.212706	AT5G62600		ARM repeat superfamily protein	transportin-3	Plantae	550.316	496.022	585.858	549.417	515.673	477.573	510.199	500.294	Good	comp141837_c0	comp141837_c0_seq3	comp139987_c0	comp139987_c0_seq22	7e-179	0	0	0	0.0425687	4.0284	4.78741	1	1.10939	1.10946	0.998152	1.07268	1.07269
comp193185_c0	comp193185_c0_seq6	m.306855	AT3G05040		ARM repeat superfamily protein	HASTY 1	Plantae	476.198	531.786	514.788	500.948	412.859	443.057	513.37	638.93	Good			comp144843_c0	comp144843_c0_seq16	2e-152	0		0	0.00083059	32.2327	1525.92	0.998025	0.895526	0.895472
comp184503_c0	comp184503_c0_seq7	m.165500	AT2G45720		ARM repeat superfamily protein	hypothetical protein PRUPE_ppa003629mg	Plantae	409.808	350.955	510.272	312.249	406.902	330.416	348.875	373.573	Good	comp136740_c1	comp136740_c1_seq2	comp137346_c0	comp137346_c0_seq3	0	0	0	0	0	0.0119533	0.000190615	0.996423	1.16755	1.16769	0.997129	0.970976	0.970955
comp182855_c0	comp182855_c0_seq7	m.145444	AT3G03440		ARM repeat superfamily protein	U-box domain-containing protein 4	Plantae	227.813	185.161	232.457	205.627	245.355	198.841	196.851	159.792	Good	comp137844_c1	comp137844_c1_seq1	comp146175_c0	comp146175_c0_seq7	8e-67	0	0	0	1.14e-10	7.11651	8.3585	0.78524	1.23004	1.23034
comp189378_c0	comp189378_c0_seq6	m.231729	AT1G23180		ARM repeat superfamily protein	ARM repeat superfamily protein isoform 1	Plantae	296.65	365.545	311.918	336.185	241.847	349.189	355.367	392.078	Good	comp142901_c1	comp142901_c1_seq5	comp142826_c0	comp142826_c0_seq1	0	0	0	0	0.0390205	0.440864	0.437358	0.911572	0.811657	0.811532	1	2.22181	2.455
comp189378_c0	comp189378_c0_seq23	m.231729	AT1G23180		ARM repeat superfamily protein	ARM repeat superfamily protein isoform 1	Plantae	296.65	365.545	311.918	336.185	241.847	349.189	355.367	392.078	Good	comp142901_c1	comp142901_c1_seq5	comp142826_c0	comp142826_c0_seq1	0	0	0	0	0.0167763	0.283334	0.276364	0.911572	0.811657	0.811532	1	2.22181	2.455
comp191473_c0	comp191473_c0_seq3	m.270214	AT3G17340		ARM repeat superfamily protein	hypothetical protein POPTR_0010s16250g	Plantae	228.553	221.141	243.872	231.739	210.047	210.265	201.468	251.689	Good	comp143890_c0	comp143890_c0_seq5	comp143271_c0	comp143271_c0_seq22	0	0	0	0	0.00732218	0.417279	0.413813	0.997004	1.03348	1.03352	0.989967	1.17026	1.17078
comp177538_c1	comp177538_c1_seq4	m.91171	AT5G37630		ARM repeat superfamily protein	hypothetical protein POPTR_0004s08390g	Plantae	27.1113	36.3271	30.2383	26.1114	24.9842	44.118	40.1071	24.7563	Good	comp136090_c2	comp136090_c2_seq7	comp122900_c2	comp122900_c2_seq7	3e-142	0	0	0	0.00497609	0.389434	0.381581	0.97365	0.748058	0.74638
comp192460_c1	comp192460_c1_seq4	m.290342	AT1G76390		ARM repeat superfamily protein	U-box domain-containing protein 43-like isoform X1		204.521	199.858	221.118	192.572	199.873	202.755	197.737	199.082	Good	comp144026_c0	comp144026_c0_seq2	comp144880_c0	comp144880_c0_seq3	0	0	0	0	2.86e-07	4.5874	4.79034	1	1.0233	1.02333	1	2.08975	2.92769
comp190225_c0	comp190225_c0_seq4	m.246394	AT5G66200		armadillo repeat only 2	conserved hypothetical protein	Plantae	202.241	188.281	210.733	203.832	192.158	199.977	187.477	177.389	Good	comp140711_c1	comp140711_c1_seq3	comp133700_c0	comp133700_c0_seq7	0	0	0	0	1.1e-05	20.4438	296.98	1	1.07405	1.07414
comp192025_c2	comp192025_c2_seq2	m.281203	AT3G07630		arogenate dehydratase 2	P-protein: chorismate mutase, prephenate dehydratase		96.6093	177.875	111.485	110.386	67.957	157.708	161.361	214.555	Good	comp123623_c0	comp123623_c0_seq23	comp100395_c0	comp100395_c0_seq1	3e-99	0	0	0	0.0346332	0.102142	0.0666157	0.0235607	0.543865	0.543157	0.953756	1.64723	1.66019
comp192025_c2	comp192025_c2_seq16	m.281203	AT3G07630		arogenate dehydratase 2	P-protein: chorismate mutase, prephenate dehydratase		96.6093	177.875	111.485	110.386	67.957	157.708	161.361	214.555	Good	comp121809_c0	comp121809_c0_seq6	comp100395_c0	comp100395_c0_seq6	3e-99	0	0	0	0.000893589	15.3207	411.613	0.0235607	0.543865	0.543157	1	0.755976	0.743566
comp182650_c1	comp182650_c1_seq3	m.143014	AT1G49670		ARP protein (REF)	zinc-binding alcohol dehydrogenase domain-containing		1810.19	1838.48	1819.53	1764.08	1846.95	1873.49	1970.94	1671.02	Good	comp139500_c0	comp139500_c0_seq13	comp137279_c0	comp137279_c0_seq5	2e-103	0	0	0	7.84e-05	6.7371	7.68036	0.999139	0.984611	0.984609	1	0.902016	0.893402
comp174374_c0	comp174374_c0_seq10	m.67187	AT1G30825		Arp2/3 complex, 34 kD subunit p34-Arc	Arp2/3 complex, 34 kD subunit p34-Arc isoform 1	Plantae	572.779	729.233	541.54	589.628	587.168	769.887	574.156	843.654	Good	comp141891_c2	comp141891_c2_seq6	comp130444_c1	comp130444_c1_seq4	1e-125	0	0	0	0.00480599	0.771113	0.77076	0.988597	0.785528	0.785457
comp186454_c0	comp186454_c0_seq18	m.190728	AT4G09010		ascorbate peroxidase 4	unnamed protein product	Plantae	1306.54	2276.64	1239.73	1875.7	804.171	2007.43	1826.76	2995.73	Good	comp133188_c0	comp133188_c0_seq5	comp129198_c0	comp129198_c0_seq3	1e-133	0	0	0	0	0.00349154	5.52e-05	0.996914	0.573935	0.573889	1	0.791877	0.79163
comp171740_c0	comp171740_c0_seq10	m.52139	AT2G47760		asparagine-linked glycosylation 3	unknown	Plantae	505.096	431.596	555.639	406	553.649	420.792	435.581	438.414	Good	comp133541_c0	comp133541_c0_seq11	comp126256_c0	comp126256_c0_seq9	6e-113	0	0	0	0.024507	2.3697	2.38	0.990107	1.1702	1.17029	0.997433	0.496859	0.496547
comp171740_c0	comp171740_c0_seq11	m.52137	AT2G47760		asparagine-linked glycosylation 3	dol-P-Man:Man(5)GlcNAc(2)-PP-Dol alpha-1,3-mannosyltransferase		505.096	431.596	555.639	406	553.649	420.792	435.581	438.414	Good	comp133541_c0	comp133541_c0_seq2	comp126256_c0	comp126256_c0_seq1	3e-149	2e-93	0	0	4.63e-05	4.93034	5.12055	0.990107	1.1702	1.17029	0.997433	0.496859	0.496547
comp173427_c0	comp173427_c0_seq30	m.61588	AT2G47760		asparagine-linked glycosylation 3	dol-P-Man:Man(5)GlcNAc(2)-PP-Dol alpha-1,3-mannosyltransferase		496.639	414.034	544.706	410.2	535.011	438.758	430.535	372.81	Good	comp133541_c0	comp133541_c0_seq6	comp130087_c1	comp130087_c1_seq68	2e-76	0	0	0	2.91e-05	0.148333	0.135022	0.980083	1.19937	1.19951	0.997433	0.496859	0.496547
comp174741_c0	comp174741_c0_seq9	m.69866	AT1G11910		aspartic proteinase A1	preprofigain A	Plantae	701.024	751.048	658.798	737.082	707.192	821.271	737.457	694.415	Good	comp130231_c0	comp130231_c0_seq69	comp130087_c1	comp130087_c1_seq59	1e-82	3e-13	0	0	0.00451772	20.9146	58.1216	0.994735	0.933422	0.933396	0.979439	0.797601	0.797461
comp174741_c0	comp174741_c0_seq107	m.69866	AT1G11910		aspartic proteinase A1	hypothetical protein PRUPE_ppa004505mg	Plantae	701.024	751.048	658.798	737.082	707.192	821.271	737.457	694.415	Good	comp136406_c1	comp136406_c1_seq21	comp130087_c1	comp130087_c1_seq20	1e-82	2e-105	0	0	0.000471624	3.45335	3.5868	0.994735	0.933422	0.933396
comp174741_c0	comp174741_c0_seq24	m.69785	AT1G11910		aspartic proteinase A1	aspartic proteinase 4	Plantae	701.024	751.048	658.798	737.082	707.192	821.271	737.457	694.415	Good	comp130231_c0	comp130231_c0_seq69	comp132733_c1	comp132733_c1_seq60	1e-82	0	0	0	0.0399139	11.0401	17.0248	0.994735	0.933422	0.933396	0.979439	0.797601	0.797461
comp174741_c0	comp174741_c0_seq61	m.69866	AT1G11910		aspartic proteinase A1	preprofigain A	Plantae	701.024	751.048	658.798	737.082	707.192	821.271	737.457	694.415	Good	comp130231_c0	comp130231_c0_seq69	comp130087_c1	comp130087_c1_seq9	1e-82	3e-13	0	0	0.00695952	3.75641	4.20765	0.994735	0.933422	0.933396	0.979439	0.797601	0.797461
comp190961_c0	comp190961_c0_seq16	m.259441	AT1G48790		associated molecule with the SH3 domain of STAM 1	hypothetical protein POPTR_0015s03810g	Plantae	760.95	672.122	709.656	823.609	749.585	681.098	686.25	649.018	Good	comp138785_c0	comp138785_c0_seq17	comp134844_c0	comp134844_c0_seq2	1e-105	0	0	0	0	6.11712	6.2448	0.874243	1.13211	1.13216	0.99696	1.03796	1.03798
comp190961_c0	comp190961_c0_seq13	m.259444	AT1G48790		associated molecule with the SH3 domain of STAM 1	amsh, putative	Plantae	760.95	672.122	709.656	823.609	749.585	681.098	686.25	649.018	Good	comp144535_c0	comp144535_c0_seq20	comp134957_c0	comp134957_c0_seq4	1e-52	0	0	0	8.78e-08	3.62042	3.65005	0.874243	1.13211	1.13216	0.997822	0.969202	0.969198
comp190961_c0	comp190961_c0_seq14	m.259441	AT1G48790		associated molecule with the SH3 domain of STAM 1	hypothetical protein POPTR_0015s03810g	Plantae	760.95	672.122	709.656	823.609	749.585	681.098	686.25	649.018	Good	comp138785_c0	comp138785_c0_seq18	comp134844_c0	comp134844_c0_seq4	1e-105	0	0	0	0.0298665	0.620448	0.619328	0.874243	1.13211	1.13216	0.99696	1.03796	1.03798
comp173523_c0	comp173523_c0_seq24	m.62245	AT1G10600		associated molecule with the SH3 domain of STAM 2	hypothetical protein CICLE_v10032455mg	Plantae	373.435	403.464	344.887	398.667	376.751	421.571	382.425	406.396	Good	comp131043_c0	comp131043_c0_seq20	comp127794_c0	comp127794_c0_seq6	2e-63	0	0	0	0.00789184	15.6279	582.421	1	0.925627	0.925574	0.951163	0.895916	0.895902
comp191389_c0	comp191389_c0_seq1	m.268607	AT2G45850		AT hook motif DNA-binding family protein	DNA binding protein, putative	Plantae	1811.86	2351.45	1572.34	2302.97	1560.26	2365.52	2293.9	2394.94	Good	comp145074_c0	comp145074_c0_seq7	comp145541_c0	comp145541_c0_seq18	3e-18	1e-166	0	0	2.44e-05	0.691207	0.690786	0.981885	0.770556	0.770527	0.966665	0.882252	0.882166
comp194289_c0	comp194289_c0_seq22	m.332647	AT3G48190		ataxia-telangiectasia mutated	serine/threonine-protein kinase ATM	Plantae	1125.79	948.091	1182.46	1057.04	1137.87	945.702	1023.68	874.889	Good			comp145467_c0	comp145467_c0_seq6	0	0		0	4.24e-06	45.1959	2805.47	0.302637	1.18738	1.18743
comp193285_c0	comp193285_c0_seq25	m.309229	AT3G48190		ataxia-telangiectasia mutated	hypothetical protein PRUPE_ppa000124mg	Plantae	541.818	438.21	508.382	562.483	554.589	455.26	446.765	412.605	Good			comp145467_c0	comp145467_c0_seq21	0	0		0	0.000374072	16.3932	21.5199	0.998952	1.2363	1.23643
comp171052_c0	comp171052_c0_seq1	m.48640	AT3G55560		AT-hook protein of GA feedback 2	hypothetical protein L484_025356	Plantae	43.6681	61.4808	52.9171	43.519	34.5681	48.8114	63.4251	72.206	Good	comp124379_c0	comp124379_c0_seq5	comp100735_c0	comp100735_c0_seq1	5e-62	0	0	0	0.0152936	0.133675	0.0776253	0.906818	0.711676	0.710318	0.994793	0.892631	0.892579
comp177628_c0	comp177628_c0_seq1	m.91974	AT4G04770		ATP binding cassette protein 1	UPF0051 protein ABCI8, chloroplastic-like	Plantae	887.085	1176.49	747.633	1046.86	866.761	1145.73	1178.21	1205.53	Good	comp135063_c0	comp135063_c0_seq1	comp134161_c0	comp134161_c0_seq1	8e-165	0	0	0	0.0184287	0.710221	0.710016	0.140296	0.754072	0.754012	1	1.91124	1.98944
comp194081_c0	comp194081_c0_seq5	m.327308	AT2G36910		ATP binding cassette subfamily B1	ABC transporter B family member 1-like isoform 1 [Glycine		1031.92	1439.46	1046.72	1167.32	881.722	1215.55	1300.52	1802.31	Good			comp146155_c0	comp146155_c0_seq7	1e-179	0		0	1.52e-11	0.411317	0.407152	0.993289	0.716928	0.716881
comp193479_c0	comp193479_c0_seq5	m.313689	AT3G28860		ATP binding cassette subfamily B19	ABC transporter B family member 19-like	Plantae	747.482	1187.89	758.812	869.064	614.571	937.771	1125.8	1500.09	Good			comp144280_c0	comp144280_c0_seq7	0	0		0	0.00118599	0.66044	0.659917	0.968763	0.629333	0.629258
comp193621_c0	comp193621_c0_seq9	m.316924	AT3G28860		ATP binding cassette subfamily B19	ATP binding cassette subfamily B19 isoform 2 [Theobroma cacao]		687.663	1066.28	712.831	762.16	587.998	918.058	978.062	1302.73	Good			comp125454_c0	comp125454_c0_seq2	8e-164	0		0	0.000834208	0.601032	0.598687	0.731729	0.645011	0.644919
comp193348_c0	comp193348_c0_seq41	m.310925	AT5G66310		ATP binding microtubule motor family protein	unnamed protein product	Plantae	1168.27	1133.85	1208.2	1156.32	1140.28	1110.24	1033.44	1257.88	Good			comp145330_c0	comp145330_c0_seq10	2e-179	0		0	0.0351583	0.0524472	0.00698896	0.998674	1.03034	1.03035
comp193348_c0	comp193348_c0_seq2	m.310801	AT5G66310		ATP binding microtubule motor family protein	unnamed protein product	Plantae	1168.27	1133.85	1208.2	1156.32	1140.28	1110.24	1033.44	1257.88	Good			comp145330_c0	comp145330_c0_seq10	1e-179	0		0	8.97e-07	4.73063	4.95294	0.998674	1.03034	1.03035
comp176777_c0	comp176777_c0_seq16	m.84516	AT3G63480		ATP binding microtubule motor family protein	Kinesin heavy chain, putative	Plantae	933.915	1052.05	893.779	943.199	964.769	935.443	1197.46	1023.25	Good	comp131050_c0	comp131050_c0_seq26	comp129217_c1	comp129217_c1_seq11	2e-101	7e-32	0	0	0.00124937	0.0309267	0.0018649	0.994775	0.887742	0.887711	0.967458	0.517304	0.517032
comp176777_c0	comp176777_c0_seq78	m.84655	AT3G63480		ATP binding microtubule motor family protein	Kinesin heavy chain, putative	Plantae	933.915	1052.05	893.779	943.199	964.769	935.443	1197.46	1023.25	Good	comp131050_c0	comp131050_c0_seq37	comp129217_c0	comp129217_c0_seq21	1e-74	2e-31	0	0	3.2e-05	0.0672332	0.0457595	0.994775	0.887742	0.887711	0.967458	0.517304	0.517032
comp176777_c0	comp176777_c0_seq84	m.84684	AT3G63480		ATP binding microtubule motor family protein	hypothetical protein EUTSA_v10005951mg	Plantae	933.915	1052.05	893.779	943.199	964.769	935.443	1197.46	1023.25	Good	comp131050_c0	comp131050_c0_seq44	comp129217_c0	comp129217_c0_seq8	1e-89	0	0	0	1.71e-11	0.017511	0.000280797	0.994775	0.887742	0.887711	0.967458	0.517304	0.517032
comp193438_c0	comp193438_c0_seq10	m.312888	AT3G16060		ATP binding microtubule motor family protein	ATP binding microtubule motor family protein isoform 1	Plantae	492.606	795.271	497.987	613.063	366.768	608.941	637.245	1139.63	Good			comp140167_c1	comp140167_c1_seq2	0	0		0	3.41e-07	0.558939	0.556756	0.997157	0.619563	0.619424
comp176777_c1	comp176777_c1_seq16	m.84693	AT3G63480		ATP binding microtubule motor family protein	hypothetical protein EUTSA_v10005951mg	Plantae	210.381	375.191	172.925	337.294	120.923	263.206	428.11	434.257	Good	comp131050_c0	comp131050_c0_seq22	comp129217_c1	comp129217_c1_seq12	1e-75	0	0	0	0.00806281	0.0420165	0.00117475	0.980409	0.561065	0.560742	0.967458	0.517304	0.517032
comp168368_c0	comp168368_c0_seq2	m.38842	AT2G21300		ATP binding microtubule motor family protein	Kinesin-related protein 11	Plantae	19.7412	24.5967	17.0091	15.2317	26.9829	21.5897	23.3181	28.8824	Good	comp120737_c1	comp120737_c1_seq5	comp123647_c0	comp123647_c0_seq3	2e-20	0	0	0	0.0281573	3.52605	3.99602	1	0.80497	0.802676
comp168368_c0	comp168368_c0_seq1	m.38841	AT2G21300		ATP binding microtubule motor family protein	Kinesin-related protein 11	Plantae	19.7412	24.5967	17.0091	15.2317	26.9829	21.5897	23.3181	28.8824	Good	comp120737_c1	comp120737_c1_seq3	comp123647_c0	comp123647_c0_seq3	2e-20	0	0	0	3.12e-05	0.186027	0.157721	1	0.80497	0.802676
comp193120_c0	comp193120_c0_seq6	m.305859	AT5G16715		ATP binding;valine-tRNA ligases;aminoacyl-tRNA ligases;nucleotide binding;ATP binding;aminoacyl-tRNA ligases	hypothetical protein POPTR_0005s14610g	Plantae	692.068	860.595	604.833	860.6	610.773	874.391	901.69	805.705	Good			comp143050_c0	comp143050_c0_seq14	0	0		0	0.0058741	3.10947	3.25135	0.978017	0.804242	0.804176
comp193120_c0	comp193120_c0_seq13	m.305859	AT5G16715		ATP binding;valine-tRNA ligases;aminoacyl-tRNA ligases;nucleotide binding;ATP binding;aminoacyl-tRNA ligases	valyl-tRNA synthetase-like	Plantae	692.068	860.595	604.833	860.6	610.773	874.391	901.69	805.705	Good			comp143050_c0	comp143050_c0_seq12	0	0		0	0.0268345	0.397828	0.396408	0.978017	0.804242	0.804176
comp192598_c0	comp192598_c0_seq1	m.292932	AT3G22890		ATP sulfurylase 1	ATP sulfurylase 1, chloroplastic-like	Plantae	5819.5	4052.12	5025.89	6156.09	6276.52	3826.66	4564.43	3765.26	Good	comp143100_c0	comp143100_c0_seq7	comp137103_c0	comp137103_c0_seq2	3e-81	0	0	0	0.00626501	1.48512	1.48592	0.269418	1.43614	1.43616				0.0922951	1.44022	1.44025
comp192598_c0	comp192598_c0_seq10	m.292925	AT3G22890		ATP sulfurylase 1	ATP-sulfurylase	Plantae	5819.5	4052.12	5025.89	6156.09	6276.52	3826.66	4564.43	3765.26	Good	comp143100_c0	comp143100_c0_seq7	comp137103_c0	comp137103_c0_seq2	1e-129	0	0	0	0.000348696	1.66052	1.66089	0.269418	1.43614	1.43616				0.0922951	1.44022	1.44025
comp192598_c0	comp192598_c0_seq4	m.178063	AT3G22890		ATP sulfurylase 1	sulfate adenylyltransferase, putative	Plantae	5819.5	4052.12	5025.89	6156.09	6276.52	3826.66	4564.43	3765.26	Good	comp143100_c0	comp143100_c0_seq4	comp134323_c0	comp134323_c0_seq4	0	9e-67	0	0	0.0066421	1.86594	1.88033	0.269418	1.43614	1.43616
comp185539_c0	comp185539_c0_seq8	m.178063	AT3G22890		ATP sulfurylase 1	unknown	Plantae	5684.43	3908.45	4929.68	6024.94	6098.67	3764.87	4267.57	3692.9	Good	comp143100_c0	comp143100_c0_seq7	comp137103_c0	comp137103_c0_seq1	0	0	0	0	0.00275345	1.49344	1.49347	0.0122379	1.45436	1.45439				0.0922951	1.44022	1.44025
comp122500_c0	comp122500_c0_seq1	m.9634	AT5G08680		ATP synthase alpha/beta family protein	ATP synthase subunit beta, mitochondrial-like	Animalia	0.333122	11.0863	0	0	0.999367	0	7.4711	25.7878		comp94111_c0	comp94111_c0_seq1	comp143488_c0	comp143488_c0_seq5	1e-48	0	0	3e-26	0.0491076	0.050959	0.0309509	0.11992	0.0555603	0.0309222	1	1.05929	1.06119	2.31e-13	0.8732	0.873192
comp193416_c0	comp193416_c0_seq42	m.312283	AT1G54280		ATPase E1-E2 type family protein / haloacid dehalogenase-like hydrolase family protein	phospholipid-transporting ATPase 5	Plantae	2916.66	2375.43	3034.26	2417.43	3298.28	2178.65	2627.94	2319.71	Good			comp145720_c0	comp145720_c0_seq7	2e-87	0		0	0.0136103	1.38092	1.38259	0.996602	1.22782	1.22784
comp193416_c0	comp193416_c0_seq40	m.312281	AT1G17500		ATPase E1-E2 type family protein / haloacid dehalogenase-like hydrolase family protein	phospholipid-transporting ATPase 4-like isoform		2916.66	2375.43	3034.26	2417.43	3298.28	2178.65	2627.94	2319.71	Good			comp145529_c0	comp145529_c0_seq1	0	0		0	0	0.0187079	0.0140636	0.996602	1.22782	1.22784
comp193416_c0	comp193416_c0_seq37	m.312280	AT1G54280		ATPase E1-E2 type family protein / haloacid dehalogenase-like hydrolase family protein	phospholipid-transporting ATPase 4-like isoform		2916.66	2375.43	3034.26	2417.43	3298.28	2178.65	2627.94	2319.71	Good			comp145529_c0	comp145529_c0_seq1	0	0		0	0.00360393	1.68267	1.68346	0.996602	1.22782	1.22784
comp193416_c0	comp193416_c0_seq41	m.312282	AT3G13900		ATPase E1-E2 type family protein / haloacid dehalogenase-like hydrolase family protein	phospholipid-transporting ATPase 4-like isoform		2916.66	2375.43	3034.26	2417.43	3298.28	2178.65	2627.94	2319.71	Good			comp145529_c0	comp145529_c0_seq8	7e-78	0		0	2.46e-08	8.58353	9.36275	0.996602	1.22782	1.22784
comp193705_c0	comp193705_c0_seq3	m.318512	AT1G72700		ATPase E1-E2 type family protein / haloacid dehalogenase-like hydrolase family protein	phospholipid-transporting ATPase 5 [Morus notabilis]		2593.67	2073.48	2802	2107.15	2871.86	1948.66	2253.65	2018.13	Good			comp145720_c0	comp145720_c0_seq5	2e-90	0		0	0.041497	1.56213	1.56482	0.992596	1.25084	1.25088
comp191711_c1	comp191711_c1_seq11	m.274693	AT1G68710		ATPase E1-E2 type family protein / haloacid dehalogenase-like hydrolase family protein	phospholipid-transporting ATPase 9-like isoform		314.935	322.669	333.538	288.303	322.965	309.765	340.537	317.706	Good	comp144290_c1	comp144290_c1_seq8	comp144929_c1	comp144929_c1_seq15	0	0	0	0	0.0369705	0.0557602	0.0216546	1	0.976054	0.976032	0.99922	0.853993	0.853974
comp146322_c0	comp146322_c0_seq1	m.15092	AT2G07698		ATPase, F1 complex, alpha subunit protein	ATP synthase alpha subunit mitochondrial	Animalia	0.666245	28.1968	0	0	1.99873	2.81604	16.789	64.9854		comp111762_c0	comp111762_c0_seq1			0	0	0		0.00524198	0.0320279	0.0239979	0.0128551	0.0338893	0.0239745	1	0.994342	0.994261
comp172944_c0	comp172944_c0_seq1	m.58985	AT4G00895		ATPase, F1 complex, OSCP/delta subunit protein	hypothetical protein PRUPE_ppa1027122mg, partial	Plantae	181.953	272.782	166.972	199.11	179.776	265.647	256.499	296.199	Good	comp127556_c1	comp127556_c1_seq1	comp125731_c0	comp125731_c0_seq1	3e-12	0	0	0	5.74e-09	0.672086	0.671804	5.65e-09	0.667377	0.66704				2.25e-08	0.635932	0.635598
comp194293_c0	comp194293_c0_seq6	m.332761	AT1G67120		ATPases;nucleotide binding;ATP binding;nucleoside-triphosphatases;transcription factor binding	midasin-like isoform X7	Plantae	200.317	234.435	184.265	244.795	171.891	276.911	191.208	235.185	Good			comp146217_c0	comp146217_c0_seq4	0	0		0	0.00013821	0.468757	0.463375	0.994957	0.854624	0.854474
comp193871_c0	comp193871_c0_seq6	m.322312	AT2G41700		ATP-binding cassette A1	unnamed protein product [Vitis vinifera]		1430	1154.5	1398.46	1321.32	1570.22	1192.25	1149.87	1121.37	Good			comp145826_c0	comp145826_c0_seq11	0	0		0	0.00312354	1.64187	1.64925	0.0350863	1.23858	1.23863				0.000323046	1.24686	1.24692
comp192539_c0	comp192539_c0_seq9	m.291958	AT1G06550		ATP-dependent caseinolytic (Clp) protease/crotonase family protein	3-hydroxyisobutyryl-CoA hydrolase-like protein 5-like		2096.76	1405.35	2680.93	1185.89	2423.45	1613.61	1928.87	673.578	Good	comp129506_c0	comp129506_c0_seq1	comp144214_c1	comp144214_c1_seq14	6e-109	0	0	0	0.0247332	1.58912	1.59209	0.999731	1.49187	1.49197	1	1.00286	1.00287
comp189185_c1	comp189185_c1_seq3	m.228873	AT1G09130		ATP-dependent caseinolytic (Clp) protease/crotonase family protein	ATP-dependent Clp protease proteolytic subunit-related protein		1307.28	1508.78	1104.57	1578.75	1238.54	1633.05	1437.04	1456.24	Good	comp136191_c0	comp136191_c0_seq2	comp132989_c0	comp132989_c0_seq2	2e-71	0	0	0	0.0013487	0.0501106	0.0404984	0.998053	0.866476	0.866455	0.995854	0.949256	0.949253
comp178495_c0	comp178495_c0_seq32	m.99588	AT3G24360		ATP-dependent caseinolytic (Clp) protease/crotonase family protein	3-hydroxyisobutyryl-CoA hydrolase-like protein 3,		706.479	921.059	747.198	664.568	707.672	819.835	905.207	1038.14	Good	comp133820_c1	comp133820_c1_seq3	comp133447_c0	comp133447_c0_seq9	3e-122	0	0	0	0.000438191	0.0385442	0.0101785	0.369199	0.767105	0.767032				0.000106833	0.725244	0.725171
comp178495_c0	comp178495_c0_seq9	m.99589	AT4G13360		ATP-dependent caseinolytic (Clp) protease/crotonase family protein	3-hydroxyisobutyryl-CoA hydrolase-like protein 3,		706.479	921.059	747.198	664.568	707.672	819.835	905.207	1038.14	Good	comp133820_c1	comp133820_c1_seq14	comp131604_c0	comp131604_c0_seq12	2e-65	0	0	0	0.000875	0.646059	0.644795	0.369199	0.767105	0.767032				0.0701773	0.734286	0.734204
comp186753_c0	comp186753_c0_seq5	m.194141	AT4G13360		ATP-dependent caseinolytic (Clp) protease/crotonase family protein	3-hydroxyisobutyryl-CoA hydrolase-like protein 3,		735.152	922.437	766.749	732.153	706.553	841.058	904.703	1021.55	Good	comp133626_c0	comp133626_c0_seq4	comp133447_c0	comp133447_c0_seq8	3e-164	0	0	0	9.94e-09	0.551441	0.550168	0.173244	0.797022	0.796969	0.982922	1.46048	1.46344	0.000106833	0.725244	0.725171
comp183975_c0	comp183975_c0_seq20	m.158892	AT3G60510		ATP-dependent caseinolytic (Clp) protease/crotonase family protein	3-hydroxyisobutyryl-CoA hydrolase-like protein 1,		312.442	257.197	304.661	264.4	368.267	266.238	249.083	256.269	Good	comp140235_c0	comp140235_c0_seq38	comp136279_c0	comp136279_c0_seq2	2e-118	0	0	0	0.0367348	0.0477893	0.00154417	0.96794	1.21459	1.21479	0.981251	0.846328	0.846271
comp186686_c1	comp186686_c1_seq8	m.193308	AT4G14790		ATP-dependent RNA helicase, mitochondrial (SUV3)	ATP-dependent RNA helicase SUPV3L1, mitochondrial-like		330.762	322.707	333.481	406.903	251.9	356.793	387.387	223.942	Good	comp140142_c1	comp140142_c1_seq14	comp140789_c2	comp140789_c2_seq6	2e-114	0	0	0	0.00154177	2.75707	2.86603	0.998991	1.02494	1.02496	0.997371	1.01585	1.01586
comp186686_c1	comp186686_c1_seq15	m.193302	AT4G14790		ATP-dependent RNA helicase, mitochondrial (SUV3)	ATP-dependent RNA helicase SUPV3L1, mitochondrial-like		330.762	322.707	333.481	406.903	251.9	356.793	387.387	223.942	Good	comp140142_c1	comp140142_c1_seq11	comp140215_c0	comp140215_c0_seq6	4e-113	0	0	0	0.0352522	4.42987	4.77981	0.998991	1.02494	1.02496	0.997371	1.01585	1.01586
comp186686_c1	comp186686_c1_seq6	m.193302	AT4G14790		ATP-dependent RNA helicase, mitochondrial (SUV3)	ATP-dependent RNA helicase SUPV3L1, mitochondrial-like		330.762	322.707	333.481	406.903	251.9	356.793	387.387	223.942	Good	comp140142_c1	comp140142_c1_seq11	comp140789_c2	comp140789_c2_seq6	4e-113	0	0	0	0.000562755	0.22397	0.216718	0.998991	1.02494	1.02496	0.997371	1.01585	1.01586
comp174535_c0	comp174535_c0_seq9	m.68313	AT1G08570		atypical CYS HIS rich thioredoxin 4	thioredoxin-like 1-1, chloroplastic-like	Plantae	776.955	887.973	795.041	802.828	732.996	837.304	848.432	978.184	Good	comp133913_c1	comp133913_c1_seq4	comp134203_c0	comp134203_c0_seq1	6e-86	0	0	0	0.00207046	0.590845	0.587948	0.948001	0.875018	0.874977	0.790016	0.703741	0.702657
comp193520_c0	comp193520_c0_seq8	m.314414	AT3G57330		autoinhibited Ca2+-ATPase 11	calcium-transporting ATPase 4, plasma membrane-type		1010.63	940.292	938.352	1079.17	1014.36	985.071	983.052	852.752	Good			comp144606_c0	comp144606_c0_seq11	5e-76	0		0	1.79e-09	0.202573	0.19156	0.997129	1.07478	1.0748
comp193520_c0	comp193520_c0_seq7	m.314414	AT3G57330		autoinhibited Ca2+-ATPase 11	calcium-transporting ATPase 4, plasma membrane-type		1010.63	940.292	938.352	1079.17	1014.36	985.071	983.052	852.752	Good			comp144014_c0	comp144014_c0_seq8	5e-76	0		0	0.00395539	17.3149	25.5537	0.997129	1.07478	1.0748
comp194337_c1	comp194337_c1_seq6	m.333524	AT3G19190		autophagy 2	hypothetical protein VITISV_016602	Plantae	939.861	807.524	938.682	937.748	943.153	797.231	841.483	783.858	Good			comp146141_c0	comp146141_c0_seq10	5e-47	0		0	7.44e-06	6.14991	6.54485	0.999705	1.16383	1.16388
comp194337_c1	comp194337_c1_seq12	m.333521	AT3G19190		autophagy 2	unnamed protein product	Plantae	939.861	807.524	938.682	937.748	943.153	797.231	841.483	783.858	Good			comp146141_c0	comp146141_c0_seq6	6e-106	0		0	0.0193075	1.8369	1.84705	0.999705	1.16383	1.16388
comp194337_c1	comp194337_c1_seq16	m.333516	AT3G19190		autophagy 2	unnamed protein product	Plantae	939.861	807.524	938.682	937.748	943.153	797.231	841.483	783.858	Good			comp146141_c0	comp146141_c0_seq9	0	0		0	0.003674	3.13921	3.16337	0.999705	1.16383	1.16388
comp181741_c1	comp181741_c1_seq6	m.132678	AT3G61710		AUTOPHAGY 6	beclin-1 like protein	Plantae	536.556	492.925	545.187	541.812	522.669	508.352	459.823	510.599	Good	comp134182_c1	comp134182_c1_seq4	comp141075_c0	comp141075_c0_seq7	3e-129	0	0	0	0.00132151	0.248941	0.234767	1	1.08846	1.08851
comp192890_c0	comp192890_c0_seq14	m.300727	AT2G31260		autophagy 9 (APG9)	autophagy-related protein 9-like	Plantae	280.109	278.145	258.916	301.369	280.043	270.34	274.239	289.855	Good			comp145284_c2	comp145284_c2_seq7	0	0		0	5.78e-05	50.8401	261.635	1	1.00706	1.00706
comp192890_c0	comp192890_c0_seq9	m.300723	AT2G31260		autophagy 9 (APG9)	hypothetical protein PHAVU_001G159900g	Plantae	280.109	278.145	258.916	301.369	280.043	270.34	274.239	289.855	Good			comp145479_c1	comp145479_c1_seq3	4e-106	0		0	0.00083468	0.229724	0.214316	1	1.00706	1.00706
comp192697_c0	comp192697_c0_seq18	m.295640	AT2G31260		autophagy 9 (APG9)	conserved hypothetical protein	Plantae	281.434	272.715	258.916	316.557	268.83	271.945	267.691	278.509	Good			comp145284_c2	comp145284_c2_seq7	0	0		0	2.73e-05	0.190619	0.174544	0.998548	1.03194	1.03197
comp164935_c1	comp164935_c1_seq3	m.30448	AT2G31260		autophagy 9 (APG9)	hypothetical protein POPTR_0002s041002g, partial	Plantae	76.1336	76.2057	89.77	66.3665	72.2642	74.1276	79.1788	75.3108	Good	comp130114_c1	comp130114_c1_seq1	comp125948_c1	comp125948_c1_seq5	1e-05	0	0	0	0.0162489	0.0681604	0.042794	1	0.999057	0.999053
comp173826_c0	comp173826_c0_seq14	m.63874	AT5G43700		AUX/IAA transcriptional regulator family protein	AUX/IAA transcriptional regulator family protein	Plantae	365.506	549.33	382.638	335.129	378.75	538.024	560.622	549.343	Good	comp132737_c1	comp132737_c1_seq7	comp127019_c0	comp127019_c0_seq1	6e-48	0	0	0	2.8e-05	0.655684	0.655288	1.25e-13	0.665549	0.665373	0.991631	0.919828	0.919773	0	0.611946	0.61174
comp173826_c0	comp173826_c0_seq12	m.63873	AT5G43700		AUX/IAA transcriptional regulator family protein	AUX/IAA transcriptional regulator family protein	Plantae	365.506	549.33	382.638	335.129	378.75	538.024	560.622	549.343	Good	comp132737_c1	comp132737_c1_seq7	comp127019_c0	comp127019_c0_seq2	2e-44	0	0	0	0.0266485	0.667664	0.667009	1.25e-13	0.665549	0.665373	0.991631	0.919828	0.919773	0	0.611946	0.61174
comp191248_c0	comp191248_c0_seq5	m.265551	AT1G70940		Auxin efflux carrier family protein	Auxin efflux carrier component, putative	Plantae	3944.12	4807.05	4160.96	4050.85	3620.55	4507.49	4639.13	5274.52	Good	comp140023_c0	comp140023_c0_seq14	comp142595_c0	comp142595_c0_seq16	2e-84	0	0	0	0.00337398	0.60481	0.603694	0.84109	0.820498	0.820488	1	1.01598	1.01599
comp190279_c0	comp190279_c0_seq9	m.247275	AT1G70940		Auxin efflux carrier family protein	Auxin efflux carrier component, putative	Plantae	3024.69	4143.83	3276.81	3252.04	2545.23	3864.9	3780.65	4785.96	Good	comp140023_c0	comp140023_c0_seq10	comp142595_c0	comp142595_c0_seq11	0	0	0	0	0.0336122	0.390042	0.389284	0.946025	0.729946	0.729927	1	1.01598	1.01599
comp190279_c0	comp190279_c0_seq14	m.247293	AT1G70940		Auxin efflux carrier family protein	Auxin efflux facilitator isoform 2	Plantae	3024.69	4143.83	3276.81	3252.04	2545.23	3864.9	3780.65	4785.96	Good	comp140023_c0	comp140023_c0_seq17	comp142595_c0	comp142595_c0_seq23	0	0	0	0	0.0257747	0.203137	0.183309	0.946025	0.729946	0.729927	1	1.01598	1.01599
comp190279_c0	comp190279_c0_seq2	m.247293	AT1G70940		Auxin efflux carrier family protein	Auxin efflux facilitator isoform 2	Plantae	3024.69	4143.83	3276.81	3252.04	2545.23	3864.9	3780.65	4785.96	Good	comp140023_c0	comp140023_c0_seq17	comp142595_c0	comp142595_c0_seq23	0	0	0	0	0.000127984	0.181718	0.172711	0.946025	0.729946	0.729927	1	1.01598	1.01599
comp190279_c0	comp190279_c0_seq18	m.247266	AT1G70940		Auxin efflux carrier family protein	Auxin efflux carrier component, putative	Plantae	3024.69	4143.83	3276.81	3252.04	2545.23	3864.9	3780.65	4785.96	Good	comp140023_c0	comp140023_c0_seq10	comp142595_c0	comp142595_c0_seq11	0	0	0	0	0.0124777	0.269622	0.25574	0.946025	0.729946	0.729927	1	1.01598	1.01599
comp190279_c0	comp190279_c0_seq4	m.247275	AT1G70940		Auxin efflux carrier family protein	Auxin efflux carrier component, putative	Plantae	3024.69	4143.83	3276.81	3252.04	2545.23	3864.9	3780.65	4785.96	Good	comp140023_c0	comp140023_c0_seq10	comp142595_c0	comp142595_c0_seq11	0	0	0	0	0.000531786	0.261921	0.255945	0.946025	0.729946	0.729927	1	1.01598	1.01599
comp185226_c0	comp185226_c0_seq33	m.174523	AT2G17500		Auxin efflux carrier family protein	uncharacterized transporter YBR287W-like	Plantae	132.822	111.229	158.751	108.798	130.917	131.415	106.34	95.9308	Good	comp136422_c1	comp136422_c1_seq14	comp127515_c0	comp127515_c0_seq2	4e-137	0	0	0	1.11e-07	4.3983	4.73579	0.988216	1.1937	1.19412
comp169157_c0	comp169157_c0_seq6	m.41537	AT1G76520		Auxin efflux carrier family protein	uncharacterized protein LOC100260227	Plantae	46.9411	62.2284	47.2474	44.607	48.969	45.9954	64.3578	76.332	Good	comp123697_c0	comp123697_c0_seq6	comp120566_c0	comp120566_c0_seq10	6e-114	4e-110	0	0	2.31e-06	0.137998	0.117743	0.960614	0.755513	0.754375	0.996783	0.978674	0.978651
comp190724_c0	comp190724_c0_seq13	m.255379	AT1G59750	ARF	auxin response factor 1	auxin response factor 1	Plantae	2483.34	2938.55	2751.61	2781.05	1917.36	2721.92	2719.47	3374.27	Good	comp142955_c0	comp142955_c0_seq3	comp143175_c0	comp143175_c0_seq1	0	0	0	0	4.48e-05	0.750631	0.750431	0.99937	0.845105	0.84509	0.991305	0.89891	0.898874
comp193835_c0	comp193835_c0_seq3	m.321377	AT1G19220	ARF	auxin response factor 19	auxin response factor 19-like [Vitis vinifera]		1978.66	2103.21	1934.14	2013.13	1988.73	2146	1989.73	2173.88	Good			comp140626_c0	comp140626_c0_seq9	7e-109	0		0	2.52e-07	5.82498	6.40235	0.982689	0.940792	0.940785
comp193835_c0	comp193835_c0_seq15	m.321375	AT1G19220	ARF	auxin response factor 19	Auxin response factor [Medicago truncatula]		1978.66	2103.21	1934.14	2013.13	1988.73	2146	1989.73	2173.88	Good			comp145177_c0	comp145177_c0_seq16	0	0		0	0.00381606	0.711479	0.711153	0.982689	0.940792	0.940785				0.0158369	0.799194	0.79917
comp193835_c0	comp193835_c0_seq16	m.321394	AT1G19220	ARF	auxin response factor 19	auxin response factor 19-like [Vitis vinifera]		1978.66	2103.21	1934.14	2013.13	1988.73	2146	1989.73	2173.88	Good			comp145177_c0	comp145177_c0_seq16	1e-107	0		0	0.01014	0.494659	0.490212	0.982689	0.940792	0.940785				0.0158369	0.799194	0.79917
comp193367_c0	comp193367_c0_seq9	m.311307	AT5G62000	ARF	auxin response factor 2	hypothetical protein CICLE_v10030696mg	Plantae	5403.02	5545.18	5492.95	5409.8	5306.32	5357.42	5485.03	5793.08	Good			comp143864_c0	comp143864_c0_seq3	5e-106	0		0	0.000862121	12.9884	13.4164	0.998854	0.974365	0.974364
comp193367_c0	comp193367_c0_seq11	m.311308	AT5G62000	ARF	auxin response factor 2	Auxin response factor-like protein isoform 2	Plantae	5403.02	5545.18	5492.95	5409.8	5306.32	5357.42	5485.03	5793.08	Good			comp143864_c0	comp143864_c0_seq3	2e-91	0		0	4.27e-09	0.162213	0.160015	0.998854	0.974365	0.974364
comp193367_c0	comp193367_c0_seq16	m.311315	AT5G62000	ARF	auxin response factor 2	hypothetical protein CICLE_v10030696mg	Plantae	5403.02	5545.18	5492.95	5409.8	5306.32	5357.42	5485.03	5793.08	Good			comp143864_c0	comp143864_c0_seq3	1e-99	0		0	0.000336946	5.71791	5.79197	0.998854	0.974365	0.974364
comp193367_c0	comp193367_c0_seq4	m.311302	AT5G62000	ARF	auxin response factor 2	hypothetical protein CICLE_v10030696mg	Plantae	5403.02	5545.18	5492.95	5409.8	5306.32	5357.42	5485.03	5793.08	Good			comp143864_c0	comp143864_c0_seq3	1e-114	0		0	0.00246027	0.50919	0.508571	0.998854	0.974365	0.974364
comp193374_c0	comp193374_c0_seq19	m.311481	AT1G30330	ARF	auxin response factor 6	auxin response factor 6-like isoform X2	Plantae	1249.62	1123.47	1263.08	1245.61	1240.15	1027.64	1155.59	1187.19	Good			comp145789_c1	comp145789_c1_seq4	6e-111	0		0	2.96e-07	3.50331	3.59025	0.84735	1.11226	1.11228
comp190185_c0	comp190185_c0_seq8	m.245836	AT5G37020	ARF	auxin response factor 8	hypothetical protein PRUPE_ppa003267mg	Plantae	1508.47	1885.59	1623.96	1689.21	1212.23	1454.14	1664.41	2538.21	Good	comp144906_c0	comp144906_c0_seq2	comp142596_c0	comp142596_c0_seq8	2e-79	0	0	0	0.0210146	0.0405036	0.00278596	0.999647	0.80003	0.8	1	1.02532	1.02579
comp185234_c0	comp185234_c0_seq2	m.174669	AT1G12820		auxin signaling F-box 3	TRANSPORT INHIBITOR RESPONSE 1	Plantae	1428.18	1704.87	1417.49	1456.53	1410.53	1467.51	1672.41	1974.71	Good	comp142231_c1	comp142231_c1_seq3	comp138307_c0	comp138307_c0_seq2	3e-105	0	0	0	0.0129752	0.760155	0.759929	0.993335	0.837733	0.837705
comp171402_c1	comp171402_c1_seq1	m.50303	AT5G47530		Auxin-responsive family protein	hypothetical protein POPTR_0016s01210g	Plantae	990.504	762.468	934.553	771.32	1265.64	1009.09	875.052	403.26	Good	comp126360_c0	comp126360_c0_seq1	comp123685_c0	comp123685_c0_seq2	8e-78	0	0	0	0.047931	0.251165	0.242018	0.999543	1.29898	1.29907	1	0.903067	0.902521
comp186354_c0	comp186354_c0_seq1	m.189480	AT2G46370		Auxin-responsive GH3 family protein	GH3 family protein	Plantae	1710.43	1513.96	1677.14	1812.45	1641.69	1531.93	1557.56	1452.38	Good	comp139251_c0	comp139251_c0_seq12	comp140882_c0	comp140882_c0_seq4	3e-57	0	0	0	0.00502026	1.38158	1.38311	0.2685	1.12975	1.12977	1	1.06723	1.06891
comp178746_c0	comp178746_c0_seq7	m.101812	AT2G46370		Auxin-responsive GH3 family protein	Indole-3-acetic acid-amido synthetase GH3.5, putative isoform		2294.89	2137.03	2257.16	2397.89	2229.63	2127.03	2159.14	2124.93	Good	comp139251_c0	comp139251_c0_seq12	comp139894_c0	comp139894_c0_seq1	6e-144	0	0	0	9.82e-05	1.18821	1.18824	0.689811	1.07386	1.07387	1	1.06723	1.06891
comp193854_c0	comp193854_c0_seq17	m.321700	AT5G20300		Avirulence induced gene (AIG1) family protein	Avirulence induced gene family protein [Theobroma cacao]		1347.77	1559.56	1395.13	1389.43	1258.75	1532.53	1422.96	1723.18	Good			comp140794_c0	comp140794_c0_seq6	0	0		0	0	0.61216	0.611652	0.977241	0.864226	0.864202
comp196312_c0	comp196312_c0_seq1	m.2880	AT1G04560		AWPM-19-like family protein	uncharacterized protein LOC102579369	Plantae	13.3642	60.934	17.954	14.1437	7.99494	37.5472	69.9542	75.3005	Good			comp129118_c1	comp129118_c1_seq2	1e-69	0		0	0.000153718	0.223864	0.220879	0.000247277	0.222539	0.219451				0.0300977	0.810967	0.810871
comp58752_c0	comp58752_c0_seq1	m.2880	AT1G04560		AWPM-19-like family protein	uncharacterized protein LOC102579369	Plantae	15.2729	63.507	16.0641	21.7595	7.99494	46.9341	66.2233	77.3635	Good	comp147546_c0	comp147546_c0_seq1	comp129118_c1	comp129118_c1_seq2	1e-69	0	0	0	1.03e-07	0.245199	0.242412	1.11e-07	0.243494	0.240611				0.0300977	0.810967	0.810871
comp194152_c0	comp194152_c0_seq22	m.329070	AT3G48050		BAH domain ;TFIIS helical bundle-like domain	BAH domain,TFIIS helical bundle-like domain isoform 5	Plantae	1446.25	1475.19	1394.59	1462.32	1481.85	1460.78	1504.25	1460.54	Good			comp146004_c0	comp146004_c0_seq8	2e-84	0		0	0.0404304	15.4338	35.3011	1	0.980389	0.980386
comp176817_c0	comp176817_c0_seq7	m.85054	AT5G50915	bHLH	basic helix-loop-helix (bHLH) DNA-binding superfamily protein	basic helix-loop-helix family protein	Plantae	5146.84	5943.75	5100.01	4751.73	5588.78	5329.68	6163.56	6338.01	Good	comp131592_c1	comp131592_c1_seq11	comp135140_c1	comp135140_c1_seq8	9e-13	0	0	0	0.0130306	0.25085	0.248799	0.996788	0.865932	0.865925	0.994533	1.06087	1.061
comp187449_c1	comp187449_c1_seq3	m.203622	AT1G72210	bHLH	basic helix-loop-helix (bHLH) DNA-binding superfamily protein	DNA binding protein, putative	Plantae	926.732	853.019	906.205	750.322	1123.67	824.303	965.246	769.509	Good	comp62291_c0	comp62291_c0_seq1	comp141209_c0	comp141209_c0_seq1	2e-69	0	0	0	0.0198033	3.17676	3.26199	0.999182	1.08638	1.08641
comp179485_c0	comp179485_c0_seq13	m.109539	AT4G02590	bHLH	basic helix-loop-helix (bHLH) DNA-binding superfamily protein	Basic helix-loop-helix DNA-binding superfamily protein	Plantae	429.24	320.37	417.799	335.369	534.551	355.535	353.175	252.401	Good	comp135194_c0	comp135194_c0_seq2	comp133652_c0	comp133652_c0_seq2	4e-65	0	0	0	0.015649	1.98395	1.9922	0.990245	1.33951	1.33981	0.998676	1.41578	1.41601
comp179485_c0	comp179485_c0_seq11	m.109538	AT4G02590	bHLH	basic helix-loop-helix (bHLH) DNA-binding superfamily protein	Basic helix-loop-helix DNA-binding superfamily protein	Plantae	429.24	320.37	417.799	335.369	534.551	355.535	353.175	252.401	Good	comp135194_c0	comp135194_c0_seq2	comp133652_c0	comp133652_c0_seq2	7e-65	0	0	0	0.000446552	6.72007	8.62594	0.990245	1.33951	1.33981	0.998676	1.41578	1.41601
comp188872_c2	comp188872_c2_seq15	m.224214	AT1G51140	bHLH	basic helix-loop-helix (bHLH) DNA-binding superfamily protein	hypothetical protein VITISV_018653	Plantae	514.048	902.503	610.89	575.289	355.965	675.09	682.734	1349.68	Good	comp139868_c0	comp139868_c0_seq10	comp135572_c0	comp135572_c0_seq7	3e-52	0	0	0	0.031983	0.297726	0.291149	0.998253	0.5697	0.569585	0.988801	0.839735	0.837429
comp164945_c0	comp164945_c0_seq4	m.30468	AT1G05805	bHLH	basic helix-loop-helix (bHLH) DNA-binding superfamily protein	DNA binding protein, putative	Plantae	316.731	194.759	281.623	326.708	341.864	270.34	200.47	113.467	Good	comp131378_c0	comp131378_c0_seq4	comp122996_c0	comp122996_c0_seq8	3e-48	0	0	0	3.49e-05	6.18774	7.54061	0.863407	1.62531	1.62624	0.992433	1.31138	1.31149
comp182449_c0	comp182449_c0_seq6	m.140602	AT3G26744	bHLH	basic helix-loop-helix (bHLH) DNA-binding superfamily protein	Transcription factor ICE1 family protein	Plantae	364.484	535.976	344.915	423.223	325.314	444.015	463.526	700.387	Good	comp135936_c0	comp135936_c0_seq10	comp136352_c0	comp136352_c0_seq2	3e-92	0	0	0	0.00552944	0.154115	0.14829	0.985949	0.680188	0.680044	0.995339	0.908034	0.907973
comp185415_c0	comp185415_c0_seq6	m.176615	AT3G07340	bHLH	basic helix-loop-helix (bHLH) DNA-binding superfamily protein	hypothetical protein POPTR_0002s23650g	Plantae	301.914	462.67	233.43	348.587	323.725	444.85	404.792	538.368	Good	comp140109_c0	comp140109_c0_seq8	comp139098_c1	comp139098_c1_seq6	3e-60	0	0	0	0.00223413	0.351953	0.346801	0.349286	0.652737	0.652555	0.989249	0.72134	0.721162
comp186189_c2	comp186189_c2_seq23	m.187334	AT2G42280	bHLH	basic helix-loop-helix (bHLH) DNA-binding superfamily protein	transcription factor bHLH130-like	Plantae	237.768	192.85	209.769	258.09	245.445	189.097	218.994	170.458	Good	comp135144_c1	comp135144_c1_seq14	comp133251_c0	comp133251_c0_seq4	8e-25	0	0	0	6.42e-08	11.4099	14.2614	0.914339	1.23256	1.23291
comp187654_c0	comp187654_c0_seq3	m.207032	AT2G42300	bHLH	basic helix-loop-helix (bHLH) DNA-binding superfamily protein	unnamed protein product	Plantae	213.239	258.71	200.584	221.392	217.742	232.737	235.941	307.453	Good	comp139402_c1	comp139402_c1_seq24	comp135235_c1	comp135235_c1_seq24	2e-27	2e-102	0	0	0.000103245	0.188521	0.160531	0.968564	0.824443	0.824247	0.948158	0.388468	0.387966
comp167188_c0	comp167188_c0_seq1	m.35494	AT2G42280	bHLH	basic helix-loop-helix (bHLH) DNA-binding superfamily protein	hypothetical protein VITISV_018653	Plantae	148.996	224.968	142.678	153.405	150.904	219.633	200.489	254.784	Good	comp138786_c2	comp138786_c2_seq4	comp136486_c1	comp136486_c1_seq4	2e-17	0	0	0	0.000430105	0.534571	0.533531	2.99e-05	0.662724	0.662311
comp169330_c1	comp169330_c1_seq1	m.42154	AT4G00050	bHLH	basic helix-loop-helix (bHLH) DNA-binding superfamily protein	transcription factor UNE10-like	Plantae	77.2202	60.106	59.5506	77.1701	94.9399	73.4706	62.4924	44.3551	Good	comp137564_c1	comp137564_c1_seq2	comp127904_c0	comp127904_c0_seq17	2e-24	0	0	0	0	72.5514	4541.33	0.983538	1.28339	1.28469	1	0.922943	0.918733	0.0605233	0.732001	0.731998
comp169330_c1	comp169330_c1_seq7	m.42154	AT4G00050	bHLH	basic helix-loop-helix (bHLH) DNA-binding superfamily protein	transcription factor UNE10-like	Plantae	77.2202	60.106	59.5506	77.1701	94.9399	73.4706	62.4924	44.3551	Good	comp137564_c1	comp137564_c1_seq2	comp127904_c0	comp127904_c0_seq17	2e-24	0	0	0	0.00290488	0.0490595	0.029562	0.983538	1.28339	1.28469	1	0.922943	0.918733	0.0605233	0.732001	0.731998
comp161411_c0	comp161411_c0_seq1	m.25249	AT1G05805	bHLH	basic helix-loop-helix (bHLH) DNA-binding superfamily protein	transcription factor bHLH128	Plantae	55.6431	14.8968	44.4031	45.695	76.8313	25.3444	12.1254	7.2206	Good	comp131378_c0	comp131378_c0_seq2	comp122996_c0	comp122996_c0_seq6	4e-11	0	0	0	0.00169135	3.72175	3.76468	0.00550389	3.68973	3.73341	0.992433	1.31138	1.31149
comp171281_c0	comp171281_c0_seq5	m.49765	AT4G00870	bHLH	basic helix-loop-helix (bHLH) DNA-binding superfamily protein	transcription factor MYC2-like	Plantae	77.3404	223.451	119.063	73.9824	38.9753	172.717	161.361	336.273	Good	comp129586_c1	comp129586_c1_seq3	comp125432_c0	comp125432_c0_seq1	2e-60	0	0	0	2.72e-05	0.104116	0.0580729	0.857137	0.346994	0.346148
comp171281_c0	comp171281_c0_seq2	m.49765	AT4G00870	bHLH	basic helix-loop-helix (bHLH) DNA-binding superfamily protein	transcription factor bHLH14-like	Plantae	77.3404	223.451	119.063	73.9824	38.9753	172.717	161.361	336.273	Good	comp112573_c0	comp112573_c0_seq2	comp125432_c0	comp125432_c0_seq2	2e-60	2e-77	0	0	0.0163224	0.360055	0.352922	0.857137	0.346994	0.346148	1	1.04394	1.04626
comp149329_c0	comp149329_c0_seq1	m.16339	AT1G05805	bHLH	basic helix-loop-helix (bHLH) DNA-binding superfamily protein	transcription factor bHLH128	Plantae	27.5668	10.1804	20.7888	23.9355	37.976	15.9576	8.3945	6.18908	Good	comp131378_c0	comp131378_c0_seq2	comp115773_c0	comp115773_c0_seq1	1e-07	0	0	0	0.0495442	2.68904	2.72799	0.129772	2.65903	2.70615	0.992433	1.31138	1.31149
comp179126_c4	comp179126_c4_seq1	m.105688	AT1G68810	bHLH	basic helix-loop-helix (bHLH) DNA-binding superfamily protein	basic helix-loop-helix family protein	Plantae	40.4264	86.0451	47.2474	50.0469	23.9848	61.953	85.8104	110.372	Good	comp137278_c1	comp137278_c1_seq5	comp131584_c0	comp131584_c0_seq3	5e-74	0	0	0	0.0105078	0.475289	0.4734	0.279571	0.471666	0.469889
comp179213_c0	comp179213_c0_seq10	m.106392	AT4G00050	bHLH	basic helix-loop-helix (bHLH) DNA-binding superfamily protein	Basic helix-loop-helix DNA-binding superfamily protein isoform		1578.22	1474.5	1609.96	1527.82	1596.86	1559.5	1617.88	1246.11	Good	comp135564_c4	comp135564_c4_seq2	comp132119_c1	comp132119_c1_seq1	7e-49	0	0	0	0.000326872	0.378471	0.372756	0.998814	1.07033	1.07034
comp184796_c0	comp184796_c0_seq39	m.169125	AT1G68920	bHLH	basic helix-loop-helix (bHLH) DNA-binding superfamily protein	transcription factor bHLH49-like		282.423	281.273	240.782	319.669	286.818	259.076	312.35	272.392	Good	comp142352_c2	comp142352_c2_seq3	comp141877_c2	comp141877_c2_seq4	2e-86	0	0	0	0.0190943	18.4659	73.9283	0.997254	1.00409	1.00409
comp178547_c0	comp178547_c0_seq17	m.99983	AT5G50915	bHLH	basic helix-loop-helix (bHLH) DNA-binding superfamily protein	Basic helix-loop-helix DNA-binding superfamily protein, putative		196.836	567.493	204.09	192.572	193.847	398.001	407.618	896.86	Good	comp130816_c0	comp130816_c0_seq6	comp135140_c1	comp135140_c1_seq7	1e-45	0	0	0	0.0111428	0.22472	0.200709	0.971802	0.347142	0.346864	1	1.42746	1.43154
comp178547_c0	comp178547_c0_seq15	m.99985	AT5G50915	bHLH	basic helix-loop-helix (bHLH) DNA-binding superfamily protein	Basic helix-loop-helix DNA-binding superfamily protein, putative		196.836	567.493	204.09	192.572	193.847	398.001	407.618	896.86	Good	comp131592_c1	comp131592_c1_seq25	comp135140_c1	comp135140_c1_seq2	4e-47	0	0	0	0.000781825	0.0224328	0.000614984	0.971802	0.347142	0.346864	0.994533	1.06087	1.061
comp183488_c2	comp183488_c2_seq1	m.152691	AT4G01460	bHLH	basic helix-loop-helix (bHLH) DNA-binding superfamily protein	Basic helix-loop-helix DNA-binding superfamily protein, putative		168.773	237.996	145.068	236.33	124.921	219.68	207.064	287.246	Good	comp129067_c1	comp129067_c1_seq1	comp145127_c0	comp145127_c0_seq27	2e-33	0	0	0	0.00356102	0.310228	0.298134	0.981476	0.709507	0.709153
comp171082_c0	comp171082_c0_seq1	m.48784	AT1G06150		basic helix-loop-helix (bHLH) DNA-binding superfamily protein	uncharacterized protein LOC100249509	Plantae	195.501	199.744	144.577	239.355	202.572	214.958	228.517	155.759	Good	comp126772_c0	comp126772_c0_seq1	comp128722_c0	comp128722_c0_seq2	6e-23	0	0	0	3.84e-05	0.431873	0.424573	0.997518	0.978788	0.978757	0.986339	1.20089	1.20286
comp189679_c0	comp189679_c0_seq6	m.237185	AT5G42520	BBR/BPC	basic pentacysteine 6	GAGA-binding transcriptional activator BBR/BPC6-like	Plantae	940.592	927.124	983.038	951.968	886.768	885.42	909.917	986.034	Good	comp144881_c0	comp144881_c0_seq13	comp138295_c0	comp138295_c0_seq3	3e-107	0	0	0	1.88e-05	0.175333	0.1702	0.998472	1.01452	1.01453	1	0.787933	0.756708
comp191183_c0	comp191183_c0_seq13	m.237185	AT5G42520	BBR/BPC	basic pentacysteine 6	BASIC PENTACYSTEINE6-like	Plantae	269.903	260.283	268.308	280.567	260.835	252.496	253.001	275.352	Good	comp144881_c0	comp144881_c0_seq21	comp138208_c0	comp138208_c0_seq7	3e-107	3e-76	0	0	0.0476116	0.0659984	0.0228636	1	1.03692	1.03696	1	0.787933	0.756708
comp191183_c0	comp191183_c0_seq11	m.237185	AT5G42520	BBR/BPC	basic pentacysteine 6	BASIC PENTACYSTEINE6-like	Plantae	269.903	260.283	268.308	280.567	260.835	252.496	253.001	275.352	Good	comp144881_c0	comp144881_c0_seq22	comp129355_c0	comp129355_c0_seq1	3e-107	7e-76	0	0	0.0239689	12.7876	22.4408	1	1.03692	1.03696	1	0.787933	0.756708
comp181806_c1	comp181806_c1_seq1	m.133541	AT1G42990	bZIP	basic region/leucine zipper motif 60	bZIP12	Plantae	921.394	728.806	1008.74	730.63	1024.81	778.758	772.331	635.33	Good	comp127899_c0	comp127899_c0_seq1	comp133006_c1	comp133006_c1_seq2	4e-14	0	0	0	0	88.1986	5534.24	0.989244	1.26415	1.26425	1	0.872903	0.872259
comp183884_c0	comp183884_c0_seq8	m.157578	AT3G58120	bZIP	Basic-leucine zipper (bZIP) transcription factor family protein	hypothetical protein CICLE_v10008720mg	Plantae	227.446	594.365	202.682	383.076	96.5788	431.408	407.45	944.237	Good	comp137236_c1	comp137236_c1_seq8	comp134810_c1	comp134810_c1_seq7	6e-80	0	0	0	0.000210634	0.349069	0.344291	0.99269	0.382931	0.38268	0.875144	0.795672	0.795606
comp183884_c0	comp183884_c0_seq1	m.157575	AT3G58120	bZIP	Basic-leucine zipper (bZIP) transcription factor family protein	hypothetical protein CICLE_v10008720mg	Plantae	227.446	594.365	202.682	383.076	96.5788	431.408	407.45	944.237	Good	comp137236_c1	comp137236_c1_seq2	comp134810_c1	comp134810_c1_seq1	7e-79	0	0	0	8.27e-11	0.270238	0.265821	0.99269	0.382931	0.38268	0.875144	0.795672	0.795606
comp175885_c0	comp175885_c0_seq14	m.321556	AT1G17450		B-block binding subunit of TFIIIC	hypothetical protein L484_002610	Plantae	304.087	307.41	291.989	289.412	330.86	322.55	302.603	297.076	Good	comp130128_c0	comp130128_c0_seq6	comp128274_c0	comp128274_c0_seq5	0	1e-115	0	0	0.00107828	20.9884	267.235	1	0.989203	0.989193	0.993785	1.48748	1.48834
comp181868_c0	comp181868_c0_seq7	m.134319	AT3G21150	C2C2-CO-like	B-box 32	zinc finger protein-like	Plantae	815.501	1099.19	916.287	703.061	827.156	1172.54	1020.81	1104.2	Good	comp135798_c0	comp135798_c0_seq4	comp136431_c0	comp136431_c0_seq1	8e-24	0	0	0	3.4e-10	0.289612	0.288515	0.0328322	0.741984	0.741917	0.967246	1.27428	1.27439
comp181811_c0	comp181811_c0_seq10	m.133637	AT3G21150	C2C2-CO-like	B-box 32	zinc finger protein-like	Plantae	594.493	897.472	636.006	551.941	595.533	915.712	816.253	960.453	Good	comp135798_c0	comp135798_c0_seq3	comp138727_c1	comp138727_c1_seq1	2e-24	0	0	0	9.87e-08	0.62436	0.624243	5e-10	0.662503	0.662412	0.967246	1.27428	1.27439	8.2e-11	0.687904	0.687798
comp166628_c0	comp166628_c0_seq1	m.33831	AT5G54470	C2C2-CO-like	B-box type zinc finger family protein	hypothetical protein CICLE_v10016798mg	Plantae	14.5087	20.6245	10.3944	14.1437	18.988	28.1417	22.3853	11.3467	Good	comp124149_c0	comp124149_c0_seq2	comp119426_c0	comp119426_c0_seq1	5e-25	0	0	0	0.00015666	5.88484	7.47157	0.972038	0.707522	0.703611	0.997149	1.04756	1.04767
comp184950_c0	comp184950_c0_seq7	m.171132	AT1G25440	C2C2-CO-like	B-box type zinc finger protein with CCT domain	B-box type zinc finger protein with CCT domain, putative	Plantae	796.049	1089.69	922.637	744.698	720.814	849.563	995.672	1423.85	Good	comp139755_c0	comp139755_c0_seq13	comp140479_c1	comp140479_c1_seq5	4e-35	0	0	0	0.0063997	0.342689	0.337691	0.997797	0.730596	0.730528	0.240601	0.749382	0.749206
comp183143_c1	comp183143_c1_seq25	m.148820	AT1G68190	C2C2-CO-like	B-box zinc finger family protein	COL3	Plantae	455.99	403.458	460.265	418.294	489.41	370.779	443.174	396.421	Good	comp137882_c0	comp137882_c0_seq2	comp136040_c0	comp136040_c0_seq1	1e-09	0	0	0	0	184.165	507.876	0.975523	1.13011	1.1302	0.997303	1.00349	1.0035
comp183143_c1	comp183143_c1_seq18	m.148829	AT1G68190	C2C2-CO-like	B-box zinc finger family protein	COL3	Plantae	455.99	403.458	460.265	418.294	489.41	370.779	443.174	396.421	Good	comp137882_c1	comp137882_c1_seq9	comp136040_c0	comp136040_c0_seq2	7e-10	0	0	0	1.44e-15	62.8559	3926.1	0.975523	1.13011	1.1302
comp183143_c1	comp183143_c1_seq19	m.148829	AT1G68190	C2C2-CO-like	B-box zinc finger family protein	COL3	Plantae	455.99	403.458	460.265	418.294	489.41	370.779	443.174	396.421	Good	comp137882_c1	comp137882_c1_seq2	comp136040_c0	comp136040_c0_seq9	7e-10	0	0	0	1.12e-10	0.0176707	0.000283403	0.975523	1.13011	1.1302
comp183143_c1	comp183143_c1_seq2	m.148820	AT1G68190	C2C2-CO-like	B-box zinc finger family protein	COL3	Plantae	455.99	403.458	460.265	418.294	489.41	370.779	443.174	396.421	Good	comp137882_c1	comp137882_c1_seq9	comp136040_c0	comp136040_c0_seq1	1e-09	0	0	0	1.39e-11	29.5807	960.249	0.975523	1.13011	1.1302
comp183143_c1	comp183143_c1_seq20	m.148820	AT1G68190	C2C2-CO-like	B-box zinc finger family protein	COL3	Plantae	455.99	403.458	460.265	418.294	489.41	370.779	443.174	396.421	Good	comp137882_c0	comp137882_c0_seq2	comp136040_c0	comp136040_c0_seq8	1e-09	0	0	0	0	0.00407986	6.46e-05	0.975523	1.13011	1.1302	0.997303	1.00349	1.0035
comp185474_c0	comp185474_c0_seq7	m.177398	AT1G06040	Orphan	B-box zinc finger family protein	COL domain class transcription factor isoform 1	Plantae	3337.66	4104.25	2879.96	3555.09	3577.91	4375.07	4047.03	3890.63	Good	comp140301_c0	comp140301_c0_seq2	comp136674_c0	comp136674_c0_seq3	9e-77	0	0	0	0	0.00889431	0.000141404	0.880503	0.813232	0.813221	0.997275	0.946826	0.946742
comp185474_c0	comp185474_c0_seq10	m.177402	AT1G06040	Orphan	B-box zinc finger family protein	salt tolerance protein	Plantae	3337.66	4104.25	2879.96	3555.09	3577.91	4375.07	4047.03	3890.63	Good	comp143844_c0	comp143844_c0_seq5	comp136674_c0	comp136674_c0_seq3	3e-44	0	0	0	0.0367158	0.708212	0.707858	0.880503	0.813232	0.813221
comp189644_c0	comp189644_c0_seq1	m.236657	AT1G12060		BCL-2-associated athanogene 5	hypothetical protein CICLE_v10031823mg	Plantae	166.13	170.369	140.353	174.152	183.884	191.51	144.777	174.821	Good	comp132768_c1	comp132768_c1_seq7	comp137116_c3	comp137116_c3_seq13	6e-15	0	0	0	0.000435844	0.213322	0.201971	0.996219	0.975159	0.975116	1	0.997402	0.997395
comp184589_c0	comp184589_c0_seq48	m.132492	AT3G42170		BED zinc finger ;hAT family dimerisation domain	transposase	Plantae	311.907	260.38	331.677	361.197	242.846	277.981	304.067	199.092	Good	comp138645_c1	comp138645_c1_seq12	comp136818_c1	comp136818_c1_seq7	1e-25	0	0	0	0.00953174	0.159755	0.129006	0.996649	1.1977	1.19788	1	1.26122	1.28112
comp187446_c0	comp187446_c0_seq38	m.203601	AT1G18560		BED zinc finger ;hAT family dimerisation domain	AC transposase	Plantae	142.051	139.04	133.238	137.085	155.831	126.309	147.37	143.442	Good	comp146407_c0	comp146407_c0_seq6	comp136657_c0	comp136657_c0_seq1	3e-84	0	0	0	0.0277377	2.12996	2.16631	1	1.02161	1.02165	0.952132	1.90685	2.01695
comp187778_c2	comp187778_c2_seq2	m.208579	AT3G42170		BED zinc finger ;hAT family dimerisation domain	hypothetical protein PRUPE_ppa026473mg	Plantae	120.956	165.054	111.92	124.029	126.92	149.25	151.101	194.812	Good	comp137280_c0	comp137280_c0_seq20	comp131352_c0	comp131352_c0_seq12	1e-52	0	0	0	0.0212493	0.156217	0.116675	0.421495	0.73331	0.732842	0.997187	0.957338	0.95733
comp186605_c0	comp186605_c0_seq6	m.192322	AT3G42170		BED zinc finger ;hAT family dimerisation domain	hypothetical protein PRUPE_ppa026473mg	Plantae	129.267	159.251	110.54	153.339	123.922	153.005	138.043	186.704	Good	comp137280_c0	comp137280_c0_seq9	comp131352_c0	comp131352_c0_seq7	4e-92	0	0	0	3.22e-06	0.235428	0.220961	0.976824	0.812018	0.811732	0.997187	0.957338	0.95733
comp194406_c0	comp194406_c0_seq3	m.335038	AT1G03060		Beige/BEACH domain ;WD domain, G-beta repeat protein	Beige/BEACH domain,WD domain, G-beta repeat protein	Plantae	1216.92	1286.86	1166.14	1325.34	1159.29	1264.12	1220.07	1376.4	Good			comp146218_c0	comp146218_c0_seq2	0	0		0	0	73.2719	4587.05	0.997806	0.945661	0.945651
comp194394_c0	comp194394_c0_seq3	m.334780	AT1G03060		Beige/BEACH domain ;WD domain, G-beta repeat protein	Beige/BEACH domain,WD domain, G-beta repeat protein	Plantae	173.719	189.774	163.4	183.868	173.89	211.241	183.756	174.326	Good			comp146218_c0	comp146218_c0_seq2	0	0		0	0	0.00846148	0.000134465	1	0.915513	0.915405
comp191982_c0	comp191982_c0_seq3	m.280208	AT2G35940	Homeobox	BEL1-like homeodomain 1	hypothetical protein POPTR_0016s07040g	Plantae	4050.69	3581.23	4025.02	3574.56	4552.5	3885.39	3625.79	3232.52	Good	comp145169_c0	comp145169_c0_seq4	comp144130_c0	comp144130_c0_seq2	5e-10	0	0	0	0.045826	1.32106	1.32135	0.999209	1.13108	1.13109	0.755115	0.806828	0.806768
comp181557_c0	comp181557_c0_seq6	m.130584	AT1G69010	bHLH	BES1-interacting Myc-like protein 2	transcription factor BIM2-like	Plantae	315.872	321.756	308.998	319.821	318.798	305.625	326.555	333.086	Good	comp138186_c0	comp138186_c0_seq9	comp136803_c1	comp136803_c1_seq5	7e-74	0	0	0	0.0306993	18.9945	34.8788	1	0.98173	0.981716	0.619483	0.58435	0.584008
comp191166_c2	comp191166_c2_seq42	m.263675	AT1G69010	bHLH	BES1-interacting Myc-like protein 2	transcription factor BIM1-like	Plantae	357.291	463.583	365.657	420.329	285.889	437.031	421.395	532.323	Good	comp140178_c1	comp140178_c1_seq11	comp137466_c0	comp137466_c0_seq6	7e-15	0	0	0	0.0404468	0.0933023	0.0519943	0.965959	0.770842	0.770722
comp187535_c0	comp187535_c0_seq26	m.204998	AT3G53400		BEST Arabidopsis thaliana protein match is: conserved peptide upstream open reading frame 47 (TAIR:AT5G03190.1); Has 285 Blast hits to 285 proteins in 23 species: Archae - 0; Bacteria - 0; Metazoa - 1; Fungi - 0; Plants - 279; Viruses - 0; Other Eukaryotes - 5 (source: NCBI BLink).	unnamed protein product	Plantae	1768.51	2118.2	1666.43	2076.11	1563	2007	1971.35	2376.24	Good	comp140309_c0	comp140309_c0_seq27	comp145416_c0	comp145416_c0_seq12	7e-106	0	0	0	3.53e-08	0.00320496	0.000111597	0.995867	0.834938	0.834915	0.996122	0.979992	0.979968
comp187535_c0	comp187535_c0_seq13	m.204998	AT3G53400		BEST Arabidopsis thaliana protein match is: conserved peptide upstream open reading frame 47 (TAIR:AT5G03190.1); Has 285 Blast hits to 285 proteins in 23 species: Archae - 0; Bacteria - 0; Metazoa - 1; Fungi - 0; Plants - 279; Viruses - 0; Other Eukaryotes - 5 (source: NCBI BLink).	unnamed protein product	Plantae	1768.51	2118.2	1666.43	2076.11	1563	2007	1971.35	2376.24	Good	comp140309_c0	comp140309_c0_seq27	comp145416_c0	comp145416_c0_seq12	7e-106	0	0	0	1.33e-06	0.0095768	0.000198829	0.995867	0.834938	0.834915	0.996122	0.979992	0.979968
comp188859_c0	comp188859_c0_seq14	m.223993	AT1G64140		BEST Arabidopsis thaliana protein match is: loricrin-related (TAIR:AT5G64550.1); Has 3596 Blast hits to 2004 proteins in 150 species: Archae - 0; Bacteria - 54; Metazoa - 1597; Fungi - 38; Plants - 513; Viruses - 9; Other Eukaryotes - 1385 (source: NCBI BLink).	uncharacterized protein LOC100255255	Plantae	1110.79	1159.99	1196.1	972.65	1163.61	1087	1222.07	1170.9	Good	comp142642_c0	comp142642_c0_seq6	comp142255_c0	comp142255_c0_seq2	4e-171	0	0	0	0.00222996	0.114858	0.100204	0.998663	0.957592	0.957582	1	1.12748	1.12761
comp188859_c0	comp188859_c0_seq17	m.223995	AT1G64140		BEST Arabidopsis thaliana protein match is: loricrin-related (TAIR:AT5G64550.1); Has 3596 Blast hits to 2004 proteins in 150 species: Archae - 0; Bacteria - 54; Metazoa - 1597; Fungi - 38; Plants - 513; Viruses - 9; Other Eukaryotes - 1385 (source: NCBI BLink).	uncharacterized protein LOC100255255	Plantae	1110.79	1159.99	1196.1	972.65	1163.61	1087	1222.07	1170.9	Good	comp142642_c0	comp142642_c0_seq6	comp142255_c0	comp142255_c0_seq2	8e-175	0	0	0	0.00672102	0.0870077	0.0812394	0.998663	0.957592	0.957582	1	1.12748	1.12761
comp130155_c0	comp130155_c0_seq1	m.10811	AT1G64140		BEST Arabidopsis thaliana protein match is: loricrin-related (TAIR:AT5G64550.1); Has 3596 Blast hits to 2004 proteins in 150 species: Archae - 0; Bacteria - 54; Metazoa - 1597; Fungi - 38; Plants - 513; Viruses - 9; Other Eukaryotes - 1385 (source: NCBI BLink).	uncharacterized protein LOC100241527	Plantae	175.87	236.009	160.641	211.067	155.901	232.793	246.239	228.996	Good	comp135082_c1	comp135082_c1_seq7	comp105909_c0	comp105909_c0_seq1	3e-58	0	0	0	0.0401312	0.751042	0.750794	0.0439316	0.745505	0.745193	1	1.37621	1.37871	0.000796578	0.704978	0.704599
comp186087_c1	comp186087_c1_seq22	m.185781	AT2G40070		BEST Arabidopsis thaliana protein match is: proline-rich family protein (TAIR:AT3G09000.1); Has 35333 Blast hits to 34131 proteins in 2444 species: Archae - 798; Bacteria - 22429; Metazoa - 974; Fungi - 991; Plants - 531; Viruses - 0; Other Eukaryotes - 9610 (source: NCBI BLink).	uncharacterized protein LOC100263846	Plantae	406.618	456.237	416.769	384.371	418.715	427.091	425.844	515.777	Good	comp143902_c3	comp143902_c3_seq19	comp142098_c0	comp142098_c0_seq2	3e-76	0	0	0	0.00993874	0.262164	0.252527	0.988157	0.891315	0.891246
comp193066_c0	comp193066_c0_seq20	m.304721	AT3G61320		Bestrophin-like protein	hypothetical protein POPTR_0014s07860g	Plantae	677.595	594.321	636.139	713.81	682.838	710.704	552.19	520.069	Good			comp132774_c0	comp132774_c0_seq1	2e-54	0		0	0.0340387	18.851	57.0912	0.996427	1.14006	1.14011
comp190093_c0	comp190093_c0_seq7	m.244306	AT1G02850		beta glucosidase 11	beta-glucosidase 11-like	Plantae	4340.91	4201.37	4264	4402.33	4356.4	4560.47	3964.03	4079.61	Good	comp135387_c0	comp135387_c0_seq14	comp130527_c0	comp130527_c0_seq11	8e-96	0	0	0	1.17e-11	2.03532	2.0372	0.999472	1.03321	1.03321	0.894512	0.749852	0.749821
comp173499_c0	comp173499_c0_seq1	m.62011	AT1G02850		beta glucosidase 11	beta-glucosidase 11-like	Plantae	2047.48	2013.85	2047.57	1971.99	2122.88	2153.28	1988.08	1900.18	Good	comp135387_c0	comp135387_c0_seq14	comp130527_c0	comp130527_c0_seq5	1e-49	0	0	0	1.27e-11	1.34414	1.34455	0.998945	1.0167	1.0167	0.894512	0.749852	0.749821
comp173499_c0	comp173499_c0_seq11	m.62011	AT1G02850		beta glucosidase 11	beta-glucosidase 11-like	Plantae	2047.48	2013.85	2047.57	1971.99	2122.88	2153.28	1988.08	1900.18	Good	comp135387_c0	comp135387_c0_seq14	comp130527_c0	comp130527_c0_seq5	1e-49	0	0	0	0.00419753	4.21473	4.43493	0.998945	1.0167	1.0167	0.894512	0.749852	0.749821
comp173499_c0	comp173499_c0_seq7	m.62011	AT1G02850		beta glucosidase 11	beta-glucosidase 11-like	Plantae	2047.48	2013.85	2047.57	1971.99	2122.88	2153.28	1988.08	1900.18	Good	comp135387_c0	comp135387_c0_seq14	comp130527_c0	comp130527_c0_seq5	1e-49	0	0	0	0.0041769	0.394647	0.388319	0.998945	1.0167	1.0167	0.894512	0.749852	0.749821
comp173499_c0	comp173499_c0_seq9	m.62011	AT1G02850		beta glucosidase 11	beta-glucosidase 11-like	Plantae	2047.48	2013.85	2047.57	1971.99	2122.88	2153.28	1988.08	1900.18	Good	comp135387_c0	comp135387_c0_seq19	comp130527_c0	comp130527_c0_seq5	1e-49	0	0	0	0.000234542	0.532124	0.531468	0.998945	1.0167	1.0167	0.894512	0.749852	0.749821
comp183230_c3	comp183230_c3_seq6	m.149829	AT1G02850		beta glucosidase 11	myrosinase 1-like	Animalia	21.2737	47.6773	18.8989	23.9355	20.9867	19.7123	33.578	89.7417	Good	comp120988_c0	comp120988_c0_seq2			6e-44	0	0		0.000840102	0.0188195	0.000581625	0.988041	0.449115	0.446318	0.994016	1.15572	1.15652
comp165368_c0	comp165368_c0_seq1	m.31305	AT1G02850		beta glucosidase 11	beta-glucosidase	Animalia	0	33.1712	0	0	0	0.938681	13.9908	84.5841		comp122863_c1	comp122863_c1_seq1			3e-65	0	0		6.31e-06	0.0164295	0.000506563	0	0.0075425	0.000301375
comp172247_c0	comp172247_c0_seq6	m.55194	AT1G02850		beta glucosidase 11	beta-glucosidase precursor	Animalia	0.314982	44.4129	0.944947	0	0	0	8.3945	124.844		comp128426_c0	comp128426_c0_seq5			7e-68	0	0		0.0118359	0.0410937	0.0143539	0.00259647	0.0137425	0.00731566	1	0.970503	0.970496
comp165603_c1	comp165603_c1_seq1	m.31846	AT1G02850		beta glucosidase 11	beta-glucosidase	Plantae	0	19.0573	0	0	0	0	5.59633	51.5757		comp123739_c0	comp123739_c0_seq1			7e-84	0	0		3.99e-08	0.0126427	0.000531828	2.29e-07	0.0130556	0.000524457	1	1.5174	1.52992
comp158741_c0	comp158741_c0_seq1	m.22374	AT1G02850		beta glucosidase 11	hypothetical protein D910_03971	Animalia	0	16.6834	0	0	0	0	4.66361	45.3866		comp117889_c0	comp117889_c0_seq1			3e-51	0	0		3.91e-06	0.0144156	0.000607451	0.000815414	0.0176339	0.000599039	0.865207	0.915463	0.915446
comp165368_c1	comp165368_c1_seq1	m.31308	AT1G02850		beta glucosidase 11	hypothetical protein LOTGIDRAFT_231551, partial	Animalia	0	18.1246	0	0	0	0	2.79817	51.5757		comp122863_c0	comp122863_c0_seq1			2e-58	0	0		2.86e-07	0.0132834	0.000559128	5.97e-05	0.0162545	0.000551432	0.866199	0.724486	0.724388
comp158741_c1	comp158741_c1_seq1	m.22375	AT1G02850		beta glucosidase 11	hypothetical protein D910_03971	Animalia	0	38.506	0	0	0	0	19.5872	95.9308		comp117889_c1	comp117889_c1_seq1			1e-79	0	0		0	0.00756801	0.000316797	0	0.00771735	0.000259632
comp170375_c1	comp170375_c1_seq1	m.45875	AT1G02850		beta glucosidase 11	glycoside hydrolase	Animalia	0	57.1391	0	0	0	0	17.7217	153.696		comp127616_c0	comp127616_c0_seq1			1e-70	0	0		0	0.00425254	0.000177443	0	0.00439258	0.000174981	1	0.794991	0.794304
comp170375_c0	comp170375_c0_seq2	m.45873	AT1G02850		beta glucosidase 11	glycoside hydrolase	Animalia	0	66.0421	0	0	0	0	38.2416	159.885		comp127616_c1	comp127616_c1_seq1			4e-70	0	0		0	0.00575788	0.000175683	0	0.0043109	0.000151396	0.999036	0.559828	0.558395
comp167159_c0	comp167159_c0_seq4	m.42550	AT5G42260		beta glucosidase 12	unnamed protein product	Plantae	461.309	678.917	507.871	497.085	378.97	531.838	566.153	938.76	Good	comp120793_c0	comp120793_c0_seq15	comp125310_c0	comp125310_c0_seq8	2e-42	0	0	0	0.004783	19.5768	67.4043	0.997144	0.679597	0.679482	0.788433	0.449449	0.444164
comp169456_c1	comp169456_c1_seq1	m.42524	AT2G44480		beta glucosidase 17	unnamed protein product	Plantae	445.425	579.868	450.542	472.105	413.628	469.153	499.342	771.108	Good	comp120793_c0	comp120793_c0_seq19	comp127587_c0	comp127587_c0_seq13	1e-74	0	0	0	0.0443507	0.0511447	0.00230936	0.997368	0.76825	0.768153	0.788433	0.449449	0.444164
comp169456_c1	comp169456_c1_seq35	m.42564	AT2G44480		beta glucosidase 17	unnamed protein product	Plantae	445.425	579.868	450.542	472.105	413.628	469.153	499.342	771.108	Good	comp120793_c0	comp120793_c0_seq8	comp125310_c0	comp125310_c0_seq21	1e-144	0	0	0	0.000739622	0.432179	0.429377	0.997368	0.76825	0.768153	0.788433	0.449449	0.444164
comp167159_c0	comp167159_c0_seq21	m.42525	AT2G44480		beta glucosidase 17	unnamed protein product	Plantae	461.309	678.917	507.871	497.085	378.97	531.838	566.153	938.76	Good	comp120793_c0	comp120793_c0_seq13	comp125310_c0	comp125310_c0_seq3	2e-63	0	0	0	0.0481322	0.281964	0.274899	0.997144	0.679597	0.679482	0.788433	0.449449	0.444164
comp169456_c1	comp169456_c1_seq37	m.42526	AT1G47600		beta glucosidase 34	unnamed protein product	Plantae	445.425	579.868	450.542	472.105	413.628	469.153	499.342	771.108	Good	comp129942_c2	comp129942_c2_seq27	comp127587_c0	comp127587_c0_seq14	2e-33	0	0	0	0.000242254	0.134719	0.11728	0.997368	0.76825	0.768153
comp177593_c0	comp177593_c0_seq4	m.91703	AT1G26560		beta glucosidase 40	unnamed protein product	Plantae	483.742	636.152	454.643	565.856	430.727	532.232	609.068	767.157	Good	comp132577_c1	comp132577_c1_seq20	comp145917_c0	comp145917_c0_seq3	2e-20	4e-71	0	0	0.0227431	0.553776	0.552511	0.984165	0.760531	0.760422
comp140299_c0	comp140299_c0_seq1	m.13135	AT1G26560		beta glucosidase 40	lactase-phlorizin hydrolase-like	Animalia	0	35.5906	0	0	0	0	24.2508	82.5211		comp107157_c0	comp107157_c0_seq1			5e-99	0	0		0	0.00681142	0.000284917	0	0.00834423	0.000280894	1	1.11617	1.11824
comp165368_c0	comp165368_c0_seq2	m.31306	AT5G36890		beta glucosidase 42	lactase-phlorizin hydrolase-like	Animalia	0	33.1712	0	0	0	0.938681	13.9908	84.5841		comp122863_c1	comp122863_c1_seq3			5e-30	0	0		0.0262635	0.0202465	0.000858021	0	0.0075425	0.000301375
comp164754_c0	comp164754_c0_seq1	m.29836	AT5G36890		beta glucosidase 42	myrosinase 1-like	Animalia	0	21.4458	0	0	0	0	15.8563	48.4811		comp122508_c1	comp122508_c1_seq1			8e-71	0	0		2.06e-10	0.0112538	0.000472768	4.27e-08	0.013772	0.000466074
comp148556_c0	comp148556_c0_seq1	m.16005	AT3G62740		beta glucosidase 7	lactase-phlorizin hydrolase	Animalia	0	20.7292	0	0	0	1.87736	14.9236	45.3866		comp112918_c0	comp112918_c0_seq1			2e-33	0	0		7.66e-10	0.0116413	0.000489226	1.59e-07	0.0142413	0.000482179	0.992688	0.876699	0.875698
comp178687_c0	comp178687_c0_seq8	m.101376	AT1G62710		beta vacuolar processing enzyme	hypothetical protein EUTSA_v10023430mg	Plantae	132.274	157.071	137.017	146.877	112.928	146.566	138.976	185.672	Good	comp144503_c0	comp144503_c0_seq73	comp129342_c0	comp129342_c0_seq8	1e-61	0	0	0	0.00165255	13.4639	594.762	0.983667	0.842429	0.842139	0.971204	1.13716	1.13734
comp174846_c0	comp174846_c0_seq2	m.70476	AT3G57270		beta-1,3-glucanase 1	hypothetical protein PHAVU_011G077900g	Plantae	2185.69	2453.45	3354.96	1491.88	1710.25	1654.31	1842.18	3863.85	Good	comp133117_c0	comp133117_c0_seq7	comp130313_c0	comp130313_c0_seq13	1e-52	0	0	0	0.000226413	48.4117	219.787	0.999946	0.890879	0.890866	0.962554	0.80694	0.806791
comp175705_c1	comp175705_c1_seq1	m.76050	AT3G57270		beta-1,3-glucanase 1	hypothetical protein PRUPE_ppa007999mg	Plantae	2002.42	3263.78	2879.16	1713.39	1414.7	1813.3	2401.54	5576.5	Good	comp134461_c1	comp134461_c1_seq1	comp128708_c1	comp128708_c1_seq2	1e-75	0	0	0	0.000247149	39.6513	412.959	0.999938	0.613558	0.613529
comp175705_c1	comp175705_c1_seq10	m.76046	AT3G57240		beta-1,3-glucanase 3	glucan endo-1,3-beta-D-glucosidase	Plantae	2002.42	3263.78	2879.16	1713.39	1414.7	1813.3	2401.54	5576.5	Good	comp84741_c0	comp84741_c0_seq1	comp128708_c1	comp128708_c1_seq8	7e-86	0	0	0	0.00105034	2.92164	2.93848	0.999938	0.613558	0.613529
comp185382_c0	comp185382_c0_seq8	m.176164	AT5G12250		beta-6 tubulin	unnamed protein product	Plantae	1113.95	1634.72	918.905	1469.77	953.186	1795.52	1474.61	1634.02	Good	comp142874_c0	comp142874_c0_seq6	comp143435_c0	comp143435_c0_seq7	1e-35	5e-167	5e-110	1e-141	0.00992905	0.699127	0.698719	0.918597	0.681485	0.681438	1	0.923437	0.923368
comp185945_c1	comp185945_c1_seq19	m.183784	AT5G45300		beta-amylase 2	unnamed protein product	Plantae	144.896	166.937	157.806	147.965	128.918	145.496	161.361	193.956	Good	comp139346_c0	comp139346_c0_seq2	comp139029_c0	comp139029_c0_seq2	1e-87	0	0	0	0.00990852	16.5078	50.5671	0.98835	0.868195	0.867977
comp191841_c2	comp191841_c2_seq1	m.277365	AT2G45880		beta-amylase 7	beta-amylase 7-like	Plantae	538.754	594.276	537.675	594.035	484.553	567.893	568.961	645.975	Good	comp140799_c0	comp140799_c0_seq16	comp141116_c1	comp141116_c1_seq17	0	0	0	0	5.48e-05	0.753458	0.753116	0.99216	0.906617	0.906574	1	1.0306	1.03066
comp189580_c0	comp189580_c0_seq2	m.235558	AT5G64570		beta-D-xylosidase 4	Beta-D-xylosidase 4	Plantae	310.596	495.503	273.09	440.837	217.862	436.308	446.765	603.436	Good	comp141690_c0	comp141690_c0_seq2	comp142135_c0	comp142135_c0_seq3	0	0	0	0	0.0170803	0.345121	0.32664	0.964632	0.62702	0.626838	0.998205	0.919691	0.919685
comp190649_c2	comp190649_c2_seq13	m.254161	AT5G63810		beta-galactosidase 10	Beta-galactosidase 3	Plantae	317.66	560.94	292.943	468.907	191.129	518.171	583.772	580.876	Good	comp144434_c1	comp144434_c1_seq3	comp144085_c0	comp144085_c0_seq27	0	0	0	0	0.000236989	0.513951	0.511914	0.456012	0.566494	0.566307
comp190649_c2	comp190649_c2_seq6	m.254141	AT5G63810		beta-galactosidase 10	beta-galactosidase 3-like	Plantae	317.66	560.94	292.943	468.907	191.129	518.171	583.772	580.876	Good	comp135507_c0	comp135507_c0_seq45	comp144085_c0	comp144085_c0_seq97	1e-39	2e-137	2e-164	2e-164	0.00390962	0.365201	0.356593	0.456012	0.566494	0.566307	0.998137	0.926521	0.926512
comp192243_c1	comp192243_c1_seq13	m.285926	AT5G63810		beta-galactosidase 10	beta-galactosidase 3	Plantae	291.784	539.875	257.971	443.492	173.89	488.208	524.134	607.283	Good	comp144434_c1	comp144434_c1_seq21	comp144085_c0	comp144085_c0_seq46	0	0	0	0	0.0111232	0.499402	0.498137	0.530616	0.54068	0.540474
comp186840_c0	comp186840_c0_seq3	m.195149	AT1G45130		beta-galactosidase 5	unnamed protein product	Plantae	1625.02	2012.99	1721.97	1378.05	1775.04	1647.39	2651.6	1739.98	Good	comp126011_c0	comp126011_c0_seq1	comp145148_c0	comp145148_c0_seq1	4e-105	0	0	0	0.0454385	0.634182	0.633757	0.999537	0.807296	0.807268	0.988168	0.749103	0.748492
comp184736_c0	comp184736_c0_seq11	m.168391	AT1G61810		beta-glucosidase 45	No Hits		634.854	607.895	552.473	810.803	541.287	581.917	653.764	588.004	Good	comp128482_c0	comp128482_c0_seq6	comp134396_c0	comp134396_c0_seq4	7e-25	3e-90	0	0	4.29e-05	3.94222	4.27482	0.999206	1.04433	1.04435	0.998861	0.657065	0.657054
comp192419_c0	comp192419_c0_seq5	m.289241	AT3G24180		Beta-glucosidase, GBA2 type family protein	non-lysosomal glucosylceramidase-like	Plantae	467.524	461.797	471.378	443.894	487.301	468.392	457.295	459.704	Good	comp143139_c0	comp143139_c0_seq26	comp142916_c0	comp142916_c0_seq6	0	4e-158	0	0	0.00169971	5.51008	6.70712	1	1.01239	1.0124	0.970648	1.29742	1.29932
comp187020_c2	comp187020_c2_seq3	m.197531	AT1G05590		beta-hexosaminidase 2	beta-hexosaminidase-like	Plantae	246.849	264.267	300.493	176.252	263.803	242.18	264.893	285.729	Good	comp141304_c0	comp141304_c0_seq4	comp138748_c2	comp138748_c2_seq1	0	0	0	0	5.49e-12	56.312	3510.85	0.997683	0.934161	0.934092	0.997702	1.0158	1.01581
comp187491_c0	comp187491_c0_seq21	m.204203	AT1G65590		beta-hexosaminidase 3	Beta-hexosaminidase 3 isoform 4	Plantae	404.661	608.136	457.336	467.83	288.817	496.562	467.49	860.355	Good	comp142294_c0	comp142294_c0_seq8	comp140604_c2	comp140604_c2_seq32	1e-128	0	0	0	7.42e-14	0.0298372	0.000946825	0.99789	0.665551	0.665418	1	1.02547	1.02548
comp187491_c0	comp187491_c0_seq16	m.204185	AT1G65590		beta-hexosaminidase 3	hypothetical protein CICLE_v10014808mg	Plantae	404.661	608.136	457.336	467.83	288.817	496.562	467.49	860.355	Good	comp142294_c0	comp142294_c0_seq11	comp140604_c2	comp140604_c2_seq2	8e-105	0	0	0	0.0271033	8.03069	10.0977	0.99789	0.665551	0.665418	1	1.02547	1.02548
comp187491_c0	comp187491_c0_seq19	m.204205	AT1G65590		beta-hexosaminidase 3	hypothetical protein CICLE_v10014808mg	Plantae	404.661	608.136	457.336	467.83	288.817	496.562	467.49	860.355	Good	comp142294_c0	comp142294_c0_seq5	comp140903_c0	comp140903_c0_seq7	0	0	0	0	3.33e-07	0.146346	0.14246	0.99789	0.665551	0.665418	1	1.02547	1.02548
comp187491_c0	comp187491_c0_seq20	m.204187	AT1G65590		beta-hexosaminidase 3	Beta-hexosaminidase 3 isoform 4	Plantae	404.661	608.136	457.336	467.83	288.817	496.562	467.49	860.355	Good	comp142294_c0	comp142294_c0_seq3	comp140604_c2	comp140604_c2_seq16	8e-124	0	0	0	0.0491812	0.0899591	0.0824526	0.99789	0.665551	0.665418	1	1.02547	1.02548
comp182973_c0	comp182973_c0_seq2	m.146676	AT1G67730		beta-ketoacyl reductase 1	3-ketoacyl-CoA reductase	Plantae	493.217	567.837	515.951	521.14	442.56	528.309	533.601	641.602	Good	comp129898_c2	comp129898_c2_seq6	comp132042_c0	comp132042_c0_seq3	4e-128	0	0	0	2.14e-06	0.437819	0.436392	0.986361	0.868658	0.868591	0.998917	1.27902	1.27918
comp186238_c0	comp186238_c0_seq5	m.187922	AT2G44300		Bifunctional inhibitor/lipid-transfer protein/seed storage 2S albumin superfamily protein	uncharacterized protein LOC101250539	Plantae	398.058	673.302	455.417	434.679	304.077	552.62	548.394	918.893	Good	comp122563_c0	comp122563_c0_seq4	comp117469_c0	comp117469_c0_seq3	6e-42	0	0	0	0.0126791	0.0271595	0.0206777	0.984758	0.591384	0.591208	1	1.12441	1.12642
comp157531_c0	comp157531_c0_seq1	m.21378	AT2G18370		Bifunctional inhibitor/lipid-transfer protein/seed storage 2S albumin superfamily protein	hypothetical protein CICLE_v10022824mg	Plantae	228.761	124.049	205.054	216.507	264.722	153.944	140.841	77.3635	Good	comp114345_c0	comp114345_c0_seq1	comp115245_c0	comp115245_c0_seq2	4e-06	0	0	0	0.000220797	1.87251	1.87788	0.0303506	1.84208	1.84404	1	1.06591	1.06693
comp163054_c0	comp163054_c0_seq4	m.102176	AT2G10940		Bifunctional inhibitor/lipid-transfer protein/seed storage 2S albumin superfamily protein	36.4 kDa proline-rich protein-like	Plantae	43.843	158.283	28.3484	84.8621	18.3184	128.599	117.523	228.728	Good	comp132421_c0	comp132421_c0_seq15	comp127298_c0	comp127298_c0_seq11	4e-15	2e-107	5e-175	2e-173	4.85e-06	0.184851	0.169117	0.202902	0.278294	0.277036	0.982299	0.757268	0.756957
comp163054_c0	comp163054_c0_seq3	m.102178	AT2G10940		Bifunctional inhibitor/lipid-transfer protein/seed storage 2S albumin superfamily protein	36.4 kDa proline-rich protein-like	Plantae	43.843	158.283	28.3484	84.8621	18.3184	128.599	117.523	228.728	Good	comp132421_c0	comp132421_c0_seq28	comp127298_c0	comp127298_c0_seq10	5e-43	3e-110	8e-158	4e-156	0.0291728	0.245363	0.238073	0.202902	0.278294	0.277036	0.982299	0.757268	0.756957
comp177633_c0	comp177633_c0_seq4	m.91999	AT1G75380		bifunctional nuclease in basal defense response 1	uncharacterized protein LOC100855103	Plantae	336.875	249.573	349.829	295.788	365.009	277.709	247.171	223.838	Good	comp134858_c0	comp134858_c0_seq4	comp143884_c0	comp143884_c0_seq7	1e-83	0	0	0	0.00233046	1.38579	1.38639	0.0572358	1.34945	1.34979	1	1.08031	1.08096
comp193012_c1	comp193012_c1_seq28	m.303562	AT3G06670		binding	unnamed protein product	Plantae	904.823	870.657	874.7	932.852	906.916	879.807	829.806	902.358	Good			comp144749_c0	comp144749_c0_seq21	0	0		0	0.000536275	32.1581	211.359	1	1.03923	1.03924
comp193012_c1	comp193012_c1_seq22	m.303556	AT3G06670		binding	unnamed protein product	Plantae	904.823	870.657	874.7	932.852	906.916	879.807	829.806	902.358	Good			comp144749_c0	comp144749_c0_seq14	0	0		0	0.00101505	80.017	311.034	1	1.03923	1.03924
comp191152_c0	comp191152_c0_seq1	m.263237	AT2G06210		binding	RNA polymerase-associated protein CTR9 homolog	Plantae	835.112	858.444	801.467	896.982	806.889	802.591	875.994	896.746	Good	comp144654_c0	comp144654_c0_seq1	comp142543_c0	comp142543_c0_seq2	0	0	0	0	0.00156629	7.95344	9.02863	0.997973	0.97283	0.972822	0.914414	0.808272	0.808251
comp189820_c0	comp189820_c0_seq3	m.239663	AT1G79150		binding	unnamed protein product	Plantae	569.435	561.596	574.282	562.266	571.758	585.183	553.356	546.248	Good	comp142152_c0	comp142152_c0_seq4	comp146025_c0	comp146025_c0_seq9	2e-108	0	0	0	0.0212992	27.4209	887.855	1	1.01395	1.01396	1	1.06581	1.06582
comp189820_c0	comp189820_c0_seq20	m.239683	AT1G79150		binding	unnamed protein product	Plantae	569.435	561.596	574.282	562.266	571.758	585.183	553.356	546.248	Good	comp142152_c0	comp142152_c0_seq4	comp140637_c0	comp140637_c0_seq3	0	0	0	0	0.00897066	0.0314914	0.00286192	1	1.01395	1.01396	1	1.06581	1.06582
comp189820_c0	comp189820_c0_seq26	m.239691	AT1G79150		binding	unnamed protein product	Plantae	569.435	561.596	574.282	562.266	571.758	585.183	553.356	546.248	Good	comp142152_c0	comp142152_c0_seq4	comp140637_c0	comp140637_c0_seq3	0	0	0	0	0.0114517	0.0408408	0.021146	1	1.01395	1.01396	1	1.06581	1.06582
comp179307_c0	comp179307_c0_seq7	m.107447	AT5G16840		binding partner of acd11 1	RNA-binding family protein isoform 1	Plantae	815.16	788.886	907.036	720.022	818.422	777.388	834.936	754.336	Good	comp134931_c0	comp134931_c0_seq8	comp133668_c0	comp133668_c0_seq15	2e-91	7e-138	0	0	3.73e-05	2.79597	2.84253	0.99853	1.03329	1.0333	0.962405	1.56946	1.56968
comp179307_c0	comp179307_c0_seq4	m.107447	AT5G16840		binding partner of acd11 1	RNA-binding family protein isoform 1	Plantae	815.16	788.886	907.036	720.022	818.422	777.388	834.936	754.336	Good	comp134931_c0	comp134931_c0_seq8	comp131368_c0	comp131368_c0_seq4	2e-91	9e-141	0	0	0.0191066	0.564684	0.56203	0.99853	1.03329	1.0333	0.962405	1.56946	1.56968
comp175440_c0	comp175440_c0_seq2	m.74310	AT1G73830	bHLH	BR enhanced expression 3	hypothetical protein PRUPE_ppa015301mg	Plantae	74.1199	87.286	73.7059	95.6875	52.9665	79.7879	81.1468	100.923	Good	comp130246_c0	comp130246_c0_seq8	comp133220_c1	comp133220_c1_seq17	1e-43	0	0	0	0.00646828	0.0843369	0.0329154	0.989744	0.849654	0.849179	1	1.07139	1.07159
comp184591_c1	comp184591_c1_seq20	m.166626	AT1G55510		branched-chain alpha-keto acid decarboxylase E1 beta subunit	hypothetical protein OsI_25052	Plantae	574.69	553.357	529.189	572.275	622.606	610.715	582.019	467.338	Good	comp141681_c0	comp141681_c0_seq12	comp131487_c0	comp131487_c0_seq17	9e-79	0	0	0	0.0456303	15.5382	164.706	0.998477	1.03853	1.03855	0.985109	0.872186	0.872137
comp184591_c0	comp184591_c0_seq13	m.166595	AT1G55510		branched-chain alpha-keto acid decarboxylase E1 beta subunit	hypothetical protein OsI_25052	Plantae	504.268	463.819	476.357	516.745	519.701	473.912	493.056	424.489	Good	comp141681_c1	comp141681_c1_seq1	comp131487_c0	comp131487_c0_seq8	3e-78	0	0	0	0.000624788	0.104703	0.0844823	0.991647	1.08716	1.08721
comp173836_c0	comp173836_c0_seq18	m.63929	AT1G10070		branched-chain amino acid transaminase 2	branched-chain amino acid aminotransferase, putative	Plantae	526.645	476.659	617.07	480.341	482.524	443.996	458.899	527.083	Good	comp130807_c1	comp130807_c1_seq1	comp133477_c3	comp133477_c3_seq2	5e-144	0	0	0	0.000122707	0.168599	0.155072	0.996328	1.1048	1.10486	1	1.66942	1.98974
comp173836_c0	comp173836_c0_seq4	m.63929	AT1G10070		branched-chain amino acid transaminase 2	branched-chain amino acid aminotransferase, putative	Plantae	526.645	476.659	617.07	480.341	482.524	443.996	458.899	527.083	Good	comp130807_c1	comp130807_c1_seq1	comp128602_c0	comp128602_c0_seq1	5e-144	0	0	0	9.87e-14	54.1422	137.997	0.996328	1.1048	1.10486	1	1.66942	1.98974
comp173836_c0	comp173836_c0_seq8	m.63929	AT1G10070		branched-chain amino acid transaminase 2	branched-chain-amino-acid aminotransferase 2, chloroplastic-like		526.645	476.659	617.07	480.341	482.524	443.996	458.899	527.083	Good	comp131294_c0	comp131294_c0_seq15	comp133477_c3	comp133477_c3_seq2	5e-144	0	0	0	2.01e-07	0.0201499	0.000323968	0.996328	1.1048	1.10486	0.881782	0.871151	0.871143
comp185569_c0	comp185569_c0_seq10	m.178452	AT1G75080	BZR	Brassinosteroid signalling positive regulator (BZR1) family protein	hypothetical protein PRUPE_ppa008842mg	Plantae	1009.12	1119.06	1052.87	906.11	1068.37	924.789	1117.28	1315.12	Good	comp136487_c0	comp136487_c0_seq2	comp138000_c1	comp138000_c1_seq4	2e-36	0	0	0	0.0246714	18.6072	23.4223	0.999115	0.901775	0.901754	0.999289	0.953372	0.95337
comp180501_c0	comp180501_c0_seq10	m.119298	AT3G61460		brassinosteroid-responsive RING-H2	E3 ubiquitin-protein ligase RHA1B-like	Plantae	9050.88	8788.54	8925.35	8905.9	9321.4	8489.34	8778.76	9097.51	Good	comp131701_c1	comp131701_c1_seq5	comp124948_c0	comp124948_c0_seq1	2e-51	0	0	0	0.0113652	1.21902	1.21928	0.998848	1.02985	1.02985	0.991545	0.88977	0.889563
comp185544_c0	comp185544_c0_seq1	m.178089	AT3G49010		breast basic conserved 1	hypothetical protein CARUB_v10018032mg	Plantae	3602.05	3757.25	3867.75	3376.69	3561.71	3505.93	4018.63	3747.2	Good	comp90498_c0	comp90498_c0_seq1	comp140977_c0	comp140977_c0_seq1	3e-46	0	0	0	0.00537989	0.0437407	0.0188019	0.999532	0.958695	0.958692	1	1.37475	1.40562
comp185544_c0	comp185544_c0_seq14	m.178089	AT3G49010		breast basic conserved 1	hypothetical protein CARUB_v10018032mg	Plantae	3602.05	3757.25	3867.75	3376.69	3561.71	3505.93	4018.63	3747.2	Good	comp90498_c0	comp90498_c0_seq1	comp140977_c0	comp140977_c0_seq1	3e-46	0	0	0	0.0249632	0.0440144	0.019272	0.999532	0.958695	0.958692	1	1.37475	1.40562
comp133262_c0	comp133262_c0_seq1	m.11481	AT3G49010		breast basic conserved 1	ribosomal protein L13	Animalia	0.999367	19.01	0	0	2.9981	1.87736	14.9236	40.229		comp84459_c0	comp84459_c0_seq1	comp260228_c0	comp260228_c0_seq1	2e-49	0	0	8e-107	0.0360589	0.0646323	0.0531234	0.0807826	0.0672646	0.0530688	1	1.12246	1.12709
comp74847_c0	comp74847_c0_seq1	m.4310	AT3G49010		breast basic conserved 1	ribosomal protein L13	Animalia	0	18.2874	0	0	0	0.938681	16.789	37.1345		comp87004_c0	comp87004_c0_seq1	comp260228_c0	comp260228_c0_seq1	2e-49	0	0	8e-107	7.56e-08	0.0131754	0.000554524	1.57e-05	0.0161122	0.000546526	0.992041	1.09708	1.11109
comp193067_c0	comp193067_c0_seq5	m.304761	AT4G03080		BRI1 suppressor 1 (BSU1)-like 1	hypothetical protein CICLE_v10018791mg	Plantae	532.131	501.244	505.594	538.548	552.25	512.52	482.674	508.536	Good			comp145957_c0	comp145957_c0_seq2	3e-137	0		0	0.0393289	0.335711	0.331939	1	1.06159	1.06162
comp187727_c0	comp187727_c0_seq6	m.208056	AT1G61215		bromodomain 4	Bromodomain 4, putative	Plantae	295.12	254.744	310.548	272.995	301.819	268.707	257.04	238.486	Good	comp139237_c0	comp139237_c0_seq8	comp140380_c2	comp140380_c2_seq22	6e-46	0	0	0	0.0104193	4.40916	4.64487	1	1.15832	1.15849	0.995443	1.1035	1.10398
comp179992_c1	comp179992_c1_seq3	m.114159	AT3G01770		bromodomain and extraterminal domain protein 10	bromodomain-containing protein, putative	Plantae	205.655	179.933	242.842	188.22	185.902	172.727	207.064	160.008	Good	comp138961_c1	comp138961_c1_seq15	comp132984_c0	comp132984_c0_seq1	2e-38	0	0	0	0.001661	0.295678	0.284362	0.991738	1.14271	1.14294	0.620269	0.860226	0.860135
comp179568_c0	comp179568_c0_seq20	m.110251	AT1G55750		BSD domain (BTF2-like transcription factors, Synapse-associated proteins and DOS2-like proteins)	RNA polymerase II transcription factor B		547.378	478.371	563.51	453.011	625.614	490.527	540.046	404.539	Good	comp132710_c1	comp132710_c1_seq9	comp123269_c0	comp123269_c0_seq6	1e-92	0	0	0	4.88e-15	59.723	3727.3	0.99672	1.14417	1.14425	1	1.13475	1.1352
comp173849_c0	comp173849_c0_seq3	m.63992	AT1G26300		BSD domain-containing protein	conserved hypothetical protein	Plantae	220.743	266.491	242.851	216.507	202.872	257.283	246.239	295.952	Good	comp123756_c0	comp123756_c0_seq3	comp130394_c1	comp130394_c1_seq15	4e-63	0	0	0	1.47e-11	0.154344	0.141176	0.879411	0.828495	0.82834	0.245314	0.610489	0.609802
comp176525_c0	comp176525_c0_seq10	m.82614	AT1G63850		BTB/POZ domain-containing protein	BTB/POZ domain-containing protein isoform 1	Plantae	564.492	700.21	552.681	669.094	471.701	734.321	560.697	805.612	Good	comp134098_c0	comp134098_c0_seq7	comp139959_c2	comp139959_c2_seq3	0	0	0	0	0.0053312	4.61762	5.38512	0.99547	0.806258	0.806178	0.0449969	1.40049	1.40146
comp192420_c0	comp192420_c0_seq15	m.289394	AT1G04390		BTB/POZ domain-containing protein	hypothetical protein POPTR_0001s46170g	Plantae	366.289	366.833	336.392	392.77	369.706	373.436	371.223	355.841	Good	comp144959_c0	comp144959_c0_seq9	comp145215_c0	comp145215_c0_seq4	1e-37	0	0	0	0.00762502	0.0231362	0.000373101	1	0.998518	0.998517	0.97457	0.739641	0.739603
comp192420_c0	comp192420_c0_seq16	m.289400	AT1G04390		BTB/POZ domain-containing protein	hypothetical protein CICLE_v10018677mg	Plantae	366.289	366.833	336.392	392.77	369.706	373.436	371.223	355.841	Good	comp145693_c0	comp145693_c0_seq7	comp144149_c0	comp144149_c0_seq7	8e-93	0	0	0	4.21e-08	5.63853	6.17404	1	0.998518	0.998517	0.996655	0.911537	0.911534
comp192420_c0	comp192420_c0_seq41	m.289362	AT1G04390		BTB/POZ domain-containing protein	hypothetical protein CICLE_v10018677mg	Plantae	366.289	366.833	336.392	392.77	369.706	373.436	371.223	355.841	Good	comp145693_c0	comp145693_c0_seq18	comp144149_c0	comp144149_c0_seq3	1e-92	0	0	0	0.0230884	0.0470246	0.0103383	1	0.998518	0.998517	0.996655	0.911537	0.911534
comp192420_c0	comp192420_c0_seq58	m.289400	AT1G04390		BTB/POZ domain-containing protein	conserved hypothetical protein	Plantae	366.289	366.833	336.392	392.77	369.706	373.436	371.223	355.841	Good	comp145693_c0	comp145693_c0_seq20	comp144149_c0	comp144149_c0_seq9	8e-93	2e-124	0	0	0.0173905	0.0342988	0.0181829	1	0.998518	0.998517	0.996655	0.911537	0.911534
comp193250_c0	comp193250_c0_seq20	m.308357	AT1G04390		BTB/POZ domain-containing protein	BTB/POZ domain-containing protein, putative isoform 2	Plantae	343.03	320.989	332.489	370.826	325.774	311.642	341.871	309.454	Good			comp144149_c0	comp144149_c0_seq11	9e-36	0		0	0.00655983	0.197287	0.162047	1	1.06861	1.06866
comp181853_c0	comp181853_c0_seq9	m.134060	AT2G39760		BTB/POZ/MATH-domains containing protein	hypothetical protein PRUPE_ppa006151mg	Plantae	1110.88	1103.22	1084.9	1119.02	1128.72	1192.95	1104.24	1012.48	Good	comp136128_c0	comp136128_c0_seq11	comp137411_c0	comp137411_c0_seq2	1e-157	0	0	0	0	0.013391	0.000213849	0.998759	1.00694	1.00694	9.26e-07	0.704911	0.704784
comp177172_c1	comp177172_c1_seq2	m.88191	AT5G25610		BURP domain-containing protein	dehydration-responsive protein RD22-like	Plantae	1102.07	747.016	944.938	1058.56	1302.71	792.81	820.861	627.377	Good	comp130150_c1	comp130150_c1_seq3	comp134490_c2	comp134490_c2_seq6	3e-29	0	0	0	2.03e-06	1.59577	1.59687	0.736757	1.4751	1.47529
comp191880_c0	comp191880_c0_seq7	m.278305	AT4G11610		C2 calcium/lipid-binding plant phosphoribosyltransferase family protein	hypothetical protein CICLE_v10018672mg	Plantae	1270.39	937.608	1355.1	942.024	1514.05	1040.7	987.538	784.59	Good	comp145187_c1	comp145187_c1_seq13	comp144156_c0	comp144156_c0_seq9	0	0	0	0	1.03e-05	0.00878222	0.000184516	0.995649	1.35483	1.35492	1	0.756262	0.744583
comp191880_c0	comp191880_c0_seq23	m.278315	AT4G11610		C2 calcium/lipid-binding plant phosphoribosyltransferase family protein	hypothetical protein CICLE_v10018672mg	Plantae	1270.39	937.608	1355.1	942.024	1514.05	1040.7	987.538	784.59	Good	comp145187_c1	comp145187_c1_seq13	comp144156_c0	comp144156_c0_seq9	7e-180	0	0	0	1.06e-05	0.010113	0.000264002	0.995649	1.35483	1.35492	1	0.756262	0.744583
comp191880_c0	comp191880_c0_seq31	m.278323	AT4G11610		C2 calcium/lipid-binding plant phosphoribosyltransferase family protein	synaptotagmin, putative	Plantae	1270.39	937.608	1355.1	942.024	1514.05	1040.7	987.538	784.59	Good	comp144504_c0	comp144504_c0_seq2	comp144156_c0	comp144156_c0_seq9	6e-91	0	0	0	0.0109919	3.54481	3.6152	0.995649	1.35483	1.35492	0.998484	1.02092	1.02092
comp187900_c0	comp187900_c0_seq14	m.210198	AT3G59660		C2 domain-containing protein / GRAM domain-containing protein	C2 and GRAM domain-containing protein At1g03370-like		834.661	700.84	901.82	728.835	873.327	620.215	742.699	739.606	Good	comp139229_c0	comp139229_c0_seq31	comp135547_c0	comp135547_c0_seq1	8e-180	0	0	0	2.48e-06	47.683	2963.3	0.968172	1.19087	1.19094	0.997318	0.914224	0.914191
comp177057_c0	comp177057_c0_seq11	m.87018	AT3G58070	C2H2	C2H2 and C2HC zinc fingers superfamily protein	nucleic acid binding protein, putative	Plantae	223.655	425.08	234.404	254.586	181.975	366.987	348.698	559.555	Good	comp140684_c1	comp140684_c1_seq3	comp144783_c0	comp144783_c0_seq10	3e-28	0	0	0	0.000803205	0.411797	0.408503	0.602012	0.526481	0.526159
comp190665_c0	comp190665_c0_seq31	m.254454	AT2G27100	C2H2	C2H2 zinc-finger protein SERRATE (SE)	hypothetical protein POPTR_0004s20730g	Plantae	2203.22	2320.51	2309.49	2120.45	2179.72	2229.7	2330.4	2401.45	Good	comp143633_c0	comp143633_c0_seq13	comp143738_c0	comp143738_c0_seq3	0	0	0	0	0.0455123	0.0539663	0.0434201	0.994969	0.949461	0.949454	0.984692	1.27792	1.27801
comp190665_c0	comp190665_c0_seq24	m.254443	AT2G27100	C2H2	C2H2 zinc-finger protein SERRATE (SE)	serrate RNA effector molecule	Plantae	2203.22	2320.51	2309.49	2120.45	2179.72	2229.7	2330.4	2401.45	Good	comp145831_c0	comp145831_c0_seq8	comp143738_c0	comp143738_c0_seq3	6e-151	0	0	0	2.1e-05	49.0849	103.239	0.994969	0.949461	0.949454	0.977157	0.923852	0.92383
comp184090_c1	comp184090_c1_seq2	m.152687	AT5G52010	C2H2	C2H2-like zinc finger protein	uncharacterized protein LOC102594826	Plantae	203.249	235.636	201.274	204.452	204.021	241.241	236.268	229.398	Good	comp121562_c0	comp121562_c0_seq3	comp133005_c0	comp133005_c0_seq10	2e-113	0	0	0	0.000654219	0.0299662	0.00204029	1	0.862703	0.862562	0.994775	0.940261	0.940003
comp180864_c2	comp180864_c2_seq9	m.122970	AT3G17470		Ca2+-activated RelA/spot homolog	guanosine-3',5'-bis(diphosphate) 3'-pyrophosphohydrolase		477.787	672.99	456.41	527.625	449.325	724.662	548.525	745.784	Good	comp135762_c1	comp135762_c1_seq3	comp136161_c0	comp136161_c0_seq4	0	0	0	0	0.000193337	0.495261	0.490557	0.64746	0.710054	0.70995	0.995539	1.0032	1.00321
comp175325_c0	comp175325_c0_seq6	m.73628	AT3G26085		CAAX amino terminal protease family protein	hypothetical protein CICLE_v10032228mg	Plantae	695.332	808.528	650.785	811.195	624.015	839.8	791.023	794.761	Good	comp133942_c0	comp133942_c0_seq1	comp134908_c1	comp134908_c1_seq22	9e-13	2e-22	0	0	2.94e-07	12.7714	14.2963	0.975689	0.860041	0.859999	0.998036	0.992972	0.99297	0.070124	0.790633	0.790547
comp175325_c0	comp175325_c0_seq42	m.66091	AT3G26085		CAAX amino terminal protease family protein	hypothetical protein CICLE_v10032228mg	Plantae	695.332	808.528	650.785	811.195	624.015	839.8	791.023	794.761	Good	comp133942_c0	comp133942_c0_seq15	comp132266_c1	comp132266_c1_seq10	2e-57	2e-22	0	0	0.0387482	10.7342	13.648	0.975689	0.860041	0.859999	0.998036	0.992972	0.99297
comp175325_c0	comp175325_c0_seq50	m.73663	AT3G26085		CAAX amino terminal protease family protein	hypothetical protein CICLE_v10032228mg	Plantae	695.332	808.528	650.785	811.195	624.015	839.8	791.023	794.761	Good	comp133942_c0	comp133942_c0_seq5	comp132266_c1	comp132266_c1_seq6	1e-07	2e-22	0	0	0.00665802	0.380347	0.377196	0.975689	0.860041	0.859999	0.998036	0.992972	0.99297
comp175325_c0	comp175325_c0_seq55	m.73628	AT3G26085		CAAX amino terminal protease family protein	hypothetical protein CICLE_v10032228mg	Plantae	695.332	808.528	650.785	811.195	624.015	839.8	791.023	794.761	Good	comp133942_c0	comp133942_c0_seq9	comp134908_c1	comp134908_c1_seq34	9e-13	1e-22	0	0	2.42e-13	0.257444	0.250887	0.975689	0.860041	0.859999	0.998036	0.992972	0.99297	0.070124	0.790633	0.790547
comp174688_c0	comp174688_c0_seq9	m.69476	AT1G14270		CAAX amino terminal protease family protein	uncharacterized protein LOC102579521	Plantae	248.153	324.061	223.953	305.721	214.784	327.881	323.645	320.656	Good	comp129433_c0	comp129433_c0_seq3	comp128875_c1	comp128875_c1_seq1	2e-108	0	0	0	0.00978429	0.649103	0.647084	0.513224	0.765975	0.765766	0.989185	0.767163	0.766694	0.034431	0.68963	0.689393
comp170602_c1	comp170602_c1_seq11	m.46600	AT1G67980		caffeoyl-CoA 3-O-methyltransferase	caffeoyl-CoA O-methyltransferase	Plantae	1159.31	766.751	1415.69	762.051	1300.18	1070.1	1106.38	123.782	Good	comp133057_c0	comp133057_c0_seq3	comp128515_c0	comp128515_c0_seq6	2e-72	0	0	0	0.0157212	20.3888	947.576	0.999666	1.51177	1.51196	1	1.02324	1.02325
comp190963_c1	comp190963_c1_seq25	m.259508	AT5G42370		Calcineurin-like metallo-phosphoesterase superfamily protein	hypothetical protein POPTR_0005s28090g	Plantae	450.242	408.592	481.923	407.784	461.018	409.256	433.828	382.692	Good	comp129444_c1	comp129444_c1_seq16	comp142626_c0	comp142626_c0_seq2	3e-153	0	0	0	0.0494821	11.7891	17.6955	0.985597	1.10186	1.10193
comp177462_c1	comp177462_c1_seq2	m.90323	AT3G05580		Calcineurin-like metallo-phosphoesterase superfamily protein	serine/threonine-protein phosphatase PP1-like	Plantae	205.544	193.212	222.063	179.744	214.824	189.839	195.872	193.925	Good	comp138371_c1	comp138371_c1_seq2	comp127931_c0	comp127931_c0_seq8	2e-136	0	0	0	0.00283169	4.91057	5.97713	1	1.06373	1.06382
comp181570_c0	comp181570_c0_seq10	m.130815	AT4G08810		calcium ion binding	Calcium ion binding	Plantae	235.205	243.143	228.677	236.091	240.847	223.406	223.387	282.635	Good	comp136659_c1	comp136659_c1_seq1	comp136439_c0	comp136439_c0_seq13	0	0	0	0	4.75e-06	5.43451	6.28565	0.996953	0.967395	0.967356	0.579575	0.699207	0.69813
comp177153_c1	comp177153_c1_seq20	m.88016	AT3G18430		Calcium-binding EF-hand family protein	calcineurin-like protein	Plantae	246.637	235.283	244.741	238.332	256.837	251.567	234.57	219.712	Good	comp128407_c0	comp128407_c0_seq6	comp132008_c2	comp132008_c2_seq3	9e-77	0	0	0	0.0289098	0.524788	0.521597	1	1.0482	1.04825	0.995133	1.12317	1.12334
comp182152_c0	comp182152_c0_seq17	m.137096	AT3G61050		Calcium-dependent lipid-binding (CaLB domain) family protein	hypothetical protein CICLE_v10019763mg	Plantae	1696.7	1639.23	1747.6	1702.62	1639.88	1561.68	1577.72	1778.28	Good	comp135909_c1	comp135909_c1_seq1	comp132866_c0	comp132866_c0_seq2	0	0	0	0	0.000358846	0.589358	0.587098	0.998291	1.03505	1.03506	0.997122	0.962746	0.96265
comp186258_c1	comp186258_c1_seq25	m.188139	AT3G16510		Calcium-dependent lipid-binding (CaLB domain) family protein	uncharacterized protein LOC100242678	Plantae	1310.72	1106.94	1381.98	1216.79	1333.39	1128.41	1172.58	1019.83	Good	comp138800_c0	comp138800_c0_seq8	comp136410_c0	comp136410_c0_seq10	6e-30	0	0	0	0.0132395	1.35776	1.35826	0.369733	1.18404	1.18409	0.996287	1.06522	1.06525
comp184863_c1	comp184863_c1_seq8	m.170152	AT3G19830		Calcium-dependent lipid-binding (CaLB domain) family protein	synaptotagmin-3-like isoform X1	Plantae	672.344	823.316	652.741	752.879	611.413	906.775	781.295	781.877	Good	comp141753_c0	comp141753_c0_seq5	comp137949_c1	comp137949_c1_seq10	1e-15	1e-174	0	0	1.61e-06	0.137443	0.120837	0.7916	0.816697	0.816632	1	0.9254	0.924646
comp194392_c0	comp194392_c0_seq5	m.334725	AT1G48090		calcium-dependent lipid-binding family protein	uncharacterized protein LOC102625672 isoform X1	Plantae	1742.78	1683	1604.35	1857.09	1766.89	1746.41	1676.1	1626.5	Good			comp146210_c0	comp146210_c0_seq13	0	0		0	0.0198265	1.81086	1.81287	0.99862	1.03551	1.03552
comp194392_c0	comp194392_c0_seq15	m.334744	AT1G48090		calcium-dependent lipid-binding family protein	uncharacterized protein LOC102625672 isoform X1	Plantae	1742.78	1683	1604.35	1857.09	1766.89	1746.41	1676.1	1626.5	Good			comp146210_c0	comp146210_c0_seq13	0	0		0	0.00148469	0.378992	0.376981	0.99862	1.03551	1.03552
comp182123_c2	comp182123_c2_seq2	m.136824	AT3G57030		Calcium-dependent phosphotriesterase superfamily protein	Calcium-dependent phosphotriesterase superfamily protein isoform		138.975	233.192	125.678	178.428	112.819	229.038	212.661	257.878	Good	comp135115_c0	comp135115_c0_seq1	comp132984_c0	comp132984_c0_seq8	3e-43	7e-78	0	0	0.0262467	0.469986	0.460749	0.00117629	0.596403	0.595984	1	1.07393	1.074
comp190824_c0	comp190824_c0_seq35	m.257275	AT4G04720		calcium-dependent protein kinase 21	Ca2+-dependent protein kinase	Plantae	1369.87	1476.55	1452.68	1312.91	1344.01	1374.52	1406.47	1648.66	Good	comp142284_c2	comp142284_c2_seq5	comp140721_c0	comp140721_c0_seq12	8e-96	0	0	0	0.0036159	36.8636	198.154	0.998157	0.927763	0.927749
comp191657_c0	comp191657_c0_seq21	m.273626	AT2G13680		callose synthase 5	callose synthase 5-like	Plantae	620.015	699.447	631.811	682.748	545.485	646.282	685.644	766.415	Good	comp146531_c0	comp146531_c0_seq5	comp144118_c0	comp144118_c0_seq6	0	0	0	0	8.76e-10	0.0185407	0.000297615	0.991491	0.886484	0.886437	0.951158	2.4745	2.56383
comp191657_c0	comp191657_c0_seq7	m.273625	AT2G13680		callose synthase 5	beta-1,3-glucan synthase	Plantae	620.015	699.447	631.811	682.748	545.485	646.282	685.644	766.415	Good	comp146531_c0	comp146531_c0_seq5	comp144118_c0	comp144118_c0_seq14	0	0	0	0	0.000349645	0.432314	0.429714	0.991491	0.886484	0.886437	0.951158	2.4745	2.56383
comp176382_c1	comp176382_c1_seq42	m.81119	AT2G13680		callose synthase 5	callose synthase catalytic subunit-like protein	Plantae	336.562	345.167	351.634	352.265	305.786	337.944	318.991	378.566	Good	comp128238_c0	comp128238_c0_seq47	comp142006_c0	comp142006_c0_seq33	9e-88	2e-57	0	0	6.6e-13	0.0932542	0.0726608	0.997672	0.975088	0.97507	0.997985	1.09756	1.09832
comp176382_c0	comp176382_c0_seq6	m.81104	AT2G13680		callose synthase 5	callose synthase catalytic subunit-like protein	Plantae	128.609	138.492	118.118	155.581	112.129	153.005	122.187	140.286	Good	comp132947_c4	comp132947_c4_seq7	comp123775_c1	comp123775_c1_seq9	0	0	0	0	0.0140545	5.85382	7.52407	0.994442	0.928791	0.928643
comp193682_c0	comp193682_c0_seq6	m.318164	AT2G13680		callose synthase 5	callose synthase 5-like [Vitis vinifera]		652.079	689.345	636.828	662.545	656.864	666.651	687.575	713.807	Good			comp144144_c0	comp144144_c0_seq13	8e-156	0		0	0.0427675	14.8152	178.093	1	0.94596	0.945941
comp193682_c0	comp193682_c0_seq10	m.318164	AT2G13680		callose synthase 5	callose synthase 5-like [Vitis vinifera]		652.079	689.345	636.828	662.545	656.864	666.651	687.575	713.807	Good			comp132023_c1	comp132023_c1_seq5	8e-156	0		0	0.0208069	0.533732	0.530486	1	0.94596	0.945941
comp82395_c0	comp82395_c0_seq1	m.5257	AT3G56800		calmodulin 3	Myosin light chain alkali	Animalia	1.33249	19.1063	0	0	3.99747	9.38681	14.9236	33.0084		comp67410_c0	comp67410_c0_seq1	comp251669_c0	comp251669_c0_seq1	5e-19	0	0	2e-125	0.0243063	0.081633	0.0703775	0.0507338	0.0834574	0.0702276	1	0.556989	0.551362
comp191536_c0	comp191536_c0_seq7	m.271349	AT4G16150	CAMTA	calmodulin binding;transcription regulators	calmodulin-binding transcription activator 5-like		1471.96	1557.86	1648.94	1337.12	1429.81	1454.83	1530.55	1688.2	Good	comp144583_c1	comp144583_c1_seq17	comp143790_c0	comp143790_c0_seq24	2e-86	0	0	0	0.0491825	2.89021	2.94697	0.999051	0.94487	0.944861	0.982672	1.16434	1.16887
comp191536_c0	comp191536_c0_seq18	m.271373	AT4G16150	CAMTA	calmodulin binding;transcription regulators	Calmodulin binding,transcription regulators, putative isoform		1471.96	1557.86	1648.94	1337.12	1429.81	1454.83	1530.55	1688.2	Good	comp144583_c1	comp144583_c1_seq17	comp144784_c0	comp144784_c0_seq10	1e-164	0	0	0	0.000389567	0.0290935	0.00646494	0.999051	0.94487	0.944861	0.982672	1.16434	1.16887
comp191536_c0	comp191536_c0_seq24	m.271373	AT4G16150	CAMTA	calmodulin binding;transcription regulators	Calmodulin binding,transcription regulators, putative isoform		1471.96	1557.86	1648.94	1337.12	1429.81	1454.83	1530.55	1688.2	Good	comp144583_c1	comp144583_c1_seq9	comp144784_c0	comp144784_c0_seq10	1e-164	0	0	0	2.11e-05	0.0172018	0.00342452	0.999051	0.94487	0.944861	0.982672	1.16434	1.16887
comp177909_c1	comp177909_c1_seq4	m.94390	AT3G13600		calmodulin-binding family protein	Calmodulin binding protein, putative	Plantae	10.2614	21.7352	14.1742	7.61583	8.9943	14.0802	13.9908	37.1345	Good	comp128972_c0	comp128972_c0_seq1	comp116561_c0	comp116561_c0_seq1	0	0	0	0	0.00280519	0.151317	0.101632	0.954569	0.478967	0.472355	0.997344	1.3319	1.43891
comp192712_c1	comp192712_c1_seq3	m.295872	AT5G57580		Calmodulin-binding protein	hypothetical protein CICLE_v10007720mg	Plantae	2921.25	2825.91	2965.84	2844.13	2953.79	2789.89	2910.52	2777.31	Good			comp142895_c0	comp142895_c0_seq2	0	0		0	0.00662497	1.72051	1.72656	0.9964	1.03374	1.03374
comp179589_c1	comp179589_c1_seq8	m.110525	AT5G57580		Calmodulin-binding protein	Calmodulin-binding protein, putative isoform 2, partial	Plantae	489.206	433.923	615.038	433.014	419.564	475.911	512.195	313.663	Good	comp132989_c1	comp132989_c1_seq2	comp130436_c0	comp130436_c0_seq2	1e-40	0	0	0	0.0463201	0.105286	0.0562165	0.999013	1.12733	1.1274	0.98522	0.802091	0.802056
comp186825_c0	comp186825_c0_seq7	m.194982	AT5G12480		calmodulin-domain protein kinase 7	calcium dependent protein kinase 3	Plantae	918.612	683.606	1100.9	679.811	975.122	689.33	801.274	560.215	Good	comp142611_c0	comp142611_c0_seq7	comp138141_c1	comp138141_c1_seq3	0	0	0	0	1.65e-10	0.0171054	0.000274182	0.996057	1.34365	1.34377	0.889276	0.70428	0.704067
comp188541_c0	comp188541_c0_seq3	m.219353	AT5G61790		calnexin 1	calnexin homolog	Plantae	6030.73	5005.87	6737.62	4970.8	6383.77	5578.22	5170.93	4268.48	Good	comp143012_c1	comp143012_c1_seq8	comp140784_c0	comp140784_c0_seq2	0	0	0	0	0	8.09804	8.19651	0.999363	1.20472	1.20473
comp115861_c0	comp115861_c0_seq1	m.8762	AT5G57625		CAP (Cysteine-rich secretory proteins, Antigen 5, and Pathogenesis-related 1 protein) superfamily protein	STS14 protein, putative	Plantae	22.9347	5.05428	16.0641	21.7595	30.9804	6.57077	6.52905	2.06303	Good	comp73226_c0	comp73226_c0_seq1	comp45217_c0	comp45217_c0_seq1	3e-56	0	0	0	0.000127829	4.40772	4.56579	0.000427625	4.34825	4.53068	1	8.4804	197.122
comp191744_c0	comp191744_c0_seq2	m.275315	AT1G10150		Carbohydrate-binding protein	hypothetical protein CICLE_v10001264mg	Plantae	354.188	277.488	326.971	328.59	407.002	305.071	308.712	218.681	Good	comp128750_c0	comp128750_c0_seq3	comp127302_c1	comp127302_c1_seq2	9e-109	2e-23	0	0	0.0128819	1.2927	1.29313	0.96791	1.27611	1.2764	0.999154	1.06974	1.06978
comp184936_c0	comp184936_c0_seq13	m.24857	AT3G01500		carbonic anhydrase 1	carbonic anhydrase, chloroplastic	Plantae	6682.86	11550	7708.63	9190.7	3149.27	10627.3	8187.65	15835	Good	comp119076_c0	comp119076_c0_seq10	comp130645_c1	comp130645_c1_seq13	2e-42	8e-92	0	0	0.0233347	0.386409	0.375076	0.999869	0.578614	0.578604	0.559525	0.380235	0.37681
comp180274_c0	comp180274_c0_seq13	m.116740	AT5G16110		carboxyesterase 17	conserved hypothetical protein 12	Plantae	827.959	653.125	882.061	652.426	949.389	640.556	711.452	607.366	Good	comp135940_c0	comp135940_c0_seq12	comp132946_c0	comp132946_c0_seq10	1e-36	0	0	0	4.72e-08	4.47574	4.64143	0.986178	1.26757	1.26768	0.96494	1.25052	1.25141
comp186736_c0	comp186736_c0_seq20	m.193936	AT3G63520		carotenoid cleavage dioxygenase 1	carotenoid 9,10(9',10')-cleavage dioxygenase 1-like		2996.27	3086.12	2585.31	3531.32	2872.17	3537.49	2839.92	2880.94	Good	comp127373_c1	comp127373_c1_seq1	comp126069_c0	comp126069_c0_seq1	3e-82	0	0	0	0.000595143	0.0140961	0.000293971	0.999828	0.970888	0.970885
comp191347_c0	comp191347_c0_seq8	m.267798	AT1G80000		CASC3/Barentsz eIF4AIII binding	conserved hypothetical protein	Plantae	1553.03	1533.31	1500.54	1521.49	1637.07	1564.56	1512.67	1522.69	Good	comp144498_c0	comp144498_c0_seq8	comp143107_c0	comp143107_c0_seq19	1e-39	0	0	0	0.0284052	0.713181	0.712089	0.99902	1.01286	1.01287	1	1.55472	1.57699
comp191347_c0	comp191347_c0_seq16	m.267805	AT1G80000		CASC3/Barentsz eIF4AIII binding	stress response protein NST1-like isoform X3	Plantae	1553.03	1533.31	1500.54	1521.49	1637.07	1564.56	1512.67	1522.69	Good	comp144498_c0	comp144498_c0_seq6	comp143107_c0	comp143107_c0_seq11	3e-33	0	0	0	0.00055095	62.0853	1984.73	0.99902	1.01286	1.01287	1	1.55472	1.57699
comp186355_c1	comp186355_c1_seq9	m.189496	AT1G72710		casein kinase 1-like protein 2	Casein kinase 1-like protein 2	Plantae	1028.1	1002.4	959.5	996.695	1128.1	1034.52	1022.19	950.499	Good	comp139564_c1	comp139564_c1_seq13	comp132091_c0	comp132091_c0_seq13	8e-88	0	0	0	3.96e-05	2.41967	2.46952	0.99842	1.02562	1.02563	0.879801	3.30778	4.16031
comp189917_c0	comp189917_c0_seq20	m.241490	AT1G72710		casein kinase 1-like protein 2	casein kinase I isoform delta-like	Plantae	1026.05	1001.7	996.06	1005.52	1076.58	1016.4	1018.82	969.86	Good	comp135606_c1	comp135606_c1_seq38	comp136633_c0	comp136633_c0_seq13	6e-83	0	0	0	0.0485475	16.8068	21.8198	1	1.02431	1.02432
comp185060_c0	comp185060_c0_seq8	m.172543	AT5G67380		casein kinase alpha 1	kinase 2	Plantae	1324.33	1294.07	1299.57	1224.97	1448.45	1204.11	1345.99	1332.12	Good	comp143351_c0	comp143351_c0_seq12	comp137198_c0	comp137198_c0_seq8	4e-145	0	0	0	0.0307659	0.242771	0.240054	0.998963	1.02338	1.02338	1	1.16938	1.1727
comp185060_c0	comp185060_c0_seq6	m.172542	AT5G67380		casein kinase alpha 1	casein kinase II subunit alpha-2 isoform 1	Plantae	1324.33	1294.07	1299.57	1224.97	1448.45	1204.11	1345.99	1332.12	Good	comp143351_c0	comp143351_c0_seq12	comp137198_c0	comp137198_c0_seq1	3e-142	0	0	0	0.0130842	1.78057	1.78316	0.998963	1.02338	1.02338	1	1.16938	1.1727
comp181324_c0	comp181324_c0_seq9	m.127985	AT4G14340		casein kinase I	casein kinase I isoform delta-like isoform 2	Plantae	905.498	839.355	849.498	889.464	977.531	819.581	886.786	811.698	Good	comp144052_c0	comp144052_c0_seq19	comp136979_c0	comp136979_c0_seq20	5e-147	0	0	0	0.0013678	0.472738	0.466205	0.992604	1.07877	1.0788	0.998867	0.811802	0.811771
comp181324_c0	comp181324_c0_seq10	m.127979	AT4G14340		casein kinase I	Casein kinase I isoform delta-like protein	Plantae	905.498	839.355	849.498	889.464	977.531	819.581	886.786	811.698	Good	comp144052_c0	comp144052_c0_seq4	comp136979_c0	comp136979_c0_seq20	1e-148	0	0	0	0.000698325	0.195797	0.188854	0.992604	1.07877	1.0788	0.998867	0.811802	0.811771
comp188326_c0	comp188326_c0_seq7	m.215938	AT5G47080		casein kinase II beta chain 1	casein kinase II subunit beta-like isoformX1	Plantae	688.358	687.095	686.032	675.198	703.844	683.36	694.197	683.729	Good	comp139045_c0	comp139045_c0_seq6	comp128131_c0	comp128131_c0_seq5	2e-119	0	0	0	0.0129812	0.0601964	0.0159985	1	1.00184	1.00184	0.989738	0.799527	0.798618
comp188326_c0	comp188326_c0_seq1	m.215940	AT5G47080		casein kinase II beta chain 1	hypothetical protein CICLE_v10021491mg	Plantae	688.358	687.095	686.032	675.198	703.844	683.36	694.197	683.729	Good	comp139045_c0	comp139045_c0_seq5	comp128131_c1	comp128131_c1_seq4	6e-115	0	0	0	8.14e-06	0.670329	0.669307	1	1.00184	1.00184	0.989738	0.799527	0.798618
comp188326_c0	comp188326_c0_seq11	m.215940	AT5G47080		casein kinase II beta chain 1	hypothetical protein CICLE_v10021491mg	Plantae	688.358	687.095	686.032	675.198	703.844	683.36	694.197	683.729	Good	comp139045_c0	comp139045_c0_seq5	comp128131_c0	comp128131_c0_seq5	6e-115	0	0	0	0	10.565	11.6856	1	1.00184	1.00184	0.989738	0.799527	0.798618
comp188326_c0	comp188326_c0_seq16	m.215937	AT5G47080		casein kinase II beta chain 1	casein kinase II subunit beta-like isoformX1	Plantae	688.358	687.095	686.032	675.198	703.844	683.36	694.197	683.729	Good	comp139045_c0	comp139045_c0_seq4	comp135182_c0	comp135182_c0_seq5	8e-119	0	0	0	0.00142867	1.29508	1.2957	1	1.00184	1.00184	0.989738	0.799527	0.798618
comp188326_c0	comp188326_c0_seq2	m.215940	AT5G47080		casein kinase II beta chain 1	hypothetical protein CICLE_v10021491mg	Plantae	688.358	687.095	686.032	675.198	703.844	683.36	694.197	683.729	Good	comp127882_c1	comp127882_c1_seq1	comp128131_c0	comp128131_c0_seq6	6e-115	0	0	0	0	72.256	1538.68	1	1.00184	1.00184
comp185060_c0	comp185060_c0_seq15	m.172547	AT3G50000		casein kinase II, alpha chain 2	kinase 2	Plantae	1324.33	1294.07	1299.57	1224.97	1448.45	1204.11	1345.99	1332.12	Good	comp137240_c0	comp137240_c0_seq2	comp137198_c0	comp137198_c0_seq1	4e-78	0	0	0	1.92e-05	0.685501	0.684722	0.998963	1.02338	1.02338	0.996412	0.82743	0.827278
comp191371_c0	comp191371_c0_seq12	m.268241	AT5G15450		casein lytic proteinase B3	hypothetical protein CICLE_v10010991mg	Plantae	1314.79	1579.33	1207.56	1619.89	1116.91	1610.25	1592.17	1535.57	Good	comp142678_c0	comp142678_c0_seq2	comp143033_c0	comp143033_c0_seq1	0	0	0	0	7.19e-05	0.0275595	0.0208205	0.993568	0.832528	0.832497	0.99434	0.936426	0.936399
comp189374_c0	comp189374_c0_seq8	m.231689	AT2G25140		casein lytic proteinase B4	Casein lytic proteinase B4	Plantae	431.895	577.309	410.873	487.435	397.378	539.826	509.238	682.862	Good	comp143926_c0	comp143926_c0_seq12	comp142457_c0	comp142457_c0_seq1	0	0	0	0	0.0413749	21.422	525.525	0.8976	0.748243	0.748123	0.997334	0.973572	0.97356
comp174851_c0	comp174851_c0_seq1	m.70536	AT2G30200		catalytics;transferases;[acyl-carrier-protein] S-malonyltransferases;binding	hypothetical protein CICLE_v10028558mg	Plantae	309.894	433.785	295.759	372.088	261.834	426.152	414.147	461.056	Good	comp143709_c0	comp143709_c0_seq1	comp130416_c0	comp130416_c0_seq3	3e-157	0	0	0	0.0237243	0.719897	0.719745	0.0229312	0.714561	0.714401	0.999466	0.95929	0.959287	0.0572769	0.730961	0.730797
comp179595_c0	comp179595_c0_seq4	m.92835	AT2G39450		Cation efflux family protein	hypothetical protein AMTR_s00061p00158400	Plantae	831.366	650.215	809.82	703.92	980.359	650.731	679.973	619.94	Good	comp131386_c0	comp131386_c0_seq5	comp134198_c2	comp134198_c2_seq7	9e-169	7e-50	0	0	0.0169687	1.38668	1.38749	0.958825	1.2785	1.2786	0.972715	0.784697	0.78393
comp186902_c0	comp186902_c0_seq6	m.195942	AT3G13320		cation exchanger 2	Vacuolar cation/proton exchanger 2	Plantae	1187.96	1087.45	1173.94	1184.23	1205.71	1104.55	1114.12	1043.7	Good	comp139883_c1	comp139883_c1_seq1	comp139156_c0	comp139156_c0_seq18	3e-84	0	0	0	0.0027461	1.29215	1.29243	1	1.0924	1.09242
comp186526_c0	comp186526_c0_seq2	m.191553	AT3G51860		cation exchanger 3	CAX	Plantae	177.97	307.731	173.71	189.308	170.892	250.628	231.315	441.251	Good	comp141635_c0	comp141635_c0_seq7	comp140835_c0	comp140835_c0_seq2	2e-171	0	0	0	0.003715	0.482698	0.480875	0.980819	0.57872	0.578342	0.998634	0.983288	0.98328
comp184487_c0	comp184487_c0_seq12	m.165257	AT1G58030		cationic amino acid transporter 2	Cationic amino acid transporter 2 isoform 1	Plantae	737.761	761.963	663.325	777.228	772.731	790.37	798.886	696.633	Good	comp137362_c0	comp137362_c0_seq13	comp137775_c1	comp137775_c1_seq10	4e-164	0	0	0	0.0441214	3.42407	3.49414	0.99792	0.96825	0.968238	0.995992	0.75536	0.755
comp181982_c0	comp181982_c0_seq10	m.135384	AT1G05940		cationic amino acid transporter 9	cationic amino acid transporter 9, chloroplastic-like		873.754	915.248	770.879	919.002	931.38	964.148	976.821	804.777	Good	comp134201_c0	comp134201_c0_seq3	comp133132_c1	comp133132_c1_seq1	2e-165	0	0	0	0	90.5754	5685.06	0.998489	0.954678	0.954663	0.980053	0.884263	0.884254
comp180518_c0	comp180518_c0_seq2	m.15161	AT2G38270		CAX-interacting protein 2	monothiol glutaredoxin-S16, chloroplastic-like	Plantae	504.389	695.458	400.242	684.195	428.728	764.744	652.961	668.668	Good	comp108111_c0	comp108111_c0_seq1	comp109651_c0	comp109651_c0_seq1	9e-100	0	0	0	5.72e-08	0.645355	0.644382	0.976691	0.725374	0.725265	0.941308	0.552947	0.546486
comp176689_c1	comp176689_c1_seq3	m.83853	AT2G44200		CBF1-interacting co-repressor CIR, N-terminal;Pre-mRNA splicing factor	uncharacterized protein LOC101203748	Plantae	319.161	320.142	332.622	314.349	310.513	330.388	337.244	292.795	Good	comp125394_c1	comp125394_c1_seq1	comp136208_c0	comp136208_c0_seq1	7e-67	0	0	0	2.32e-05	4.37434	4.62918	1	0.996938	0.996935	1	0.819475	0.818109
comp176257_c2	comp176257_c2_seq2	m.79926	AT5G25110		CBL-interacting protein kinase 25	CBL-interacting protein kinase	Plantae	147.265	80.5013	150.266	126.205	165.325	78.408	86.7432	76.3526	Good	comp121978_c0	comp121978_c0_seq1	comp141936_c1	comp141936_c1_seq1	4e-24	2e-173	0	0	9.91e-10	1.86107	1.86468	2.49e-09	1.82628	1.82925	1	0.905019	0.902727
comp178353_c0	comp178353_c0_seq2	m.98041	AT2G26980		CBL-interacting protein kinase 3	CBL-interacting serine/threonine-protein kinase 3-like		563.164	560.63	572.695	510.282	606.516	515.092	571.749	595.049	Good	comp133465_c0	comp133465_c0_seq4	comp134525_c0	comp134525_c0_seq3	0	0	0	0	0.000461119	0.700783	0.699938	0.997991	1.00452	1.00452	0.0196813	0.736868	0.736732
comp188751_c0	comp188751_c0_seq18	m.222355	AT1G01140		CBL-interacting protein kinase 9	CBL-interacting serine/threonine-protein kinase 9	Plantae	1427.62	1706.77	1346.62	1488.92	1447.32	1750.79	1637.6	1731.92	Good	comp136199_c0	comp136199_c0_seq1	comp131019_c0	comp131019_c0_seq12	8e-99	0	0	0	2.17e-06	44.5598	2765.11	3.17e-06	0.836469	0.836445	0.994497	0.925634	0.92555	3.41e-05	0.78021	0.780167
comp188751_c0	comp188751_c0_seq33	m.222372	AT1G01140		CBL-interacting protein kinase 9	CBL-interacting serine/threonine-protein kinase 9	Plantae	1427.62	1706.77	1346.62	1488.92	1447.32	1750.79	1637.6	1731.92	Good	comp136199_c0	comp136199_c0_seq1	comp131019_c0	comp131019_c0_seq12	6e-101	0	0	0	1.18e-05	47.7795	2969.42	3.17e-06	0.836469	0.836445	0.994497	0.925634	0.92555	3.41e-05	0.78021	0.780167
comp188751_c0	comp188751_c0_seq34	m.222373	AT1G01140		CBL-interacting protein kinase 9	CBL-interacting serine/threonine-protein kinase 9	Plantae	1427.62	1706.77	1346.62	1488.92	1447.32	1750.79	1637.6	1731.92	Good	comp136199_c0	comp136199_c0_seq1	comp131019_c0	comp131019_c0_seq12	9e-106	0	0	0	0	0.015219	0.000243484	3.17e-06	0.836469	0.836445	0.994497	0.925634	0.92555	3.41e-05	0.78021	0.780167
comp188751_c0	comp188751_c0_seq42	m.222380	AT1G01140		CBL-interacting protein kinase 9	CBL-interacting serine/threonine-protein kinase 9	Plantae	1427.62	1706.77	1346.62	1488.92	1447.32	1750.79	1637.6	1731.92	Good	comp136199_c0	comp136199_c0_seq1	comp131019_c0	comp131019_c0_seq12	7e-108	0	0	0	0.00683379	0.0500113	0.0405755	3.17e-06	0.836469	0.836445	0.994497	0.925634	0.92555	3.41e-05	0.78021	0.780167
comp181036_c0	comp181036_c0_seq7	m.124977	AT1G01140		CBL-interacting protein kinase 9	CBL-interacting serine/threonine-protein kinase 9	Plantae	1057.24	1350.9	974.25	1159.78	1037.69	1385.79	1320.69	1346.23	Good	comp136199_c0	comp136199_c0_seq1	comp131019_c0	comp131019_c0_seq9	2e-137	0	0	0	3.07e-10	0.195266	0.193546	7.82e-07	0.782659	0.78262	0.994497	0.925634	0.92555	3.41e-05	0.78021	0.780167
comp181036_c0	comp181036_c0_seq1	m.124972	AT1G01140		CBL-interacting protein kinase 9	hypothetical protein CICLE_v10020168mg	Plantae	1057.24	1350.9	974.25	1159.78	1037.69	1385.79	1320.69	1346.23	Good	comp136199_c0	comp136199_c0_seq1	comp131019_c0	comp131019_c0_seq9	0	0	0	0	0	30.2251	32.0738	7.82e-07	0.782659	0.78262	0.994497	0.925634	0.92555	3.41e-05	0.78021	0.780167
comp181036_c0	comp181036_c0_seq12	m.124979	AT1G01140		CBL-interacting protein kinase 9	hypothetical protein CICLE_v10020168mg	Plantae	1057.24	1350.9	974.25	1159.78	1037.69	1385.79	1320.69	1346.23	Good	comp136199_c0	comp136199_c0_seq1	comp131019_c0	comp131019_c0_seq9	0	0	0	0	0	0.109297	0.108239	7.82e-07	0.782659	0.78262	0.994497	0.925634	0.92555	3.41e-05	0.78021	0.780167
comp181036_c0	comp181036_c0_seq6	m.124976	AT1G01140		CBL-interacting protein kinase 9	CBL-interacting serine/threonine-protein kinase 9	Plantae	1057.24	1350.9	974.25	1159.78	1037.69	1385.79	1320.69	1346.23	Good	comp136199_c0	comp136199_c0_seq1	comp131019_c0	comp131019_c0_seq9	6e-137	0	0	0	8.42e-06	1.9662	1.97115	7.82e-07	0.782659	0.78262	0.994497	0.925634	0.92555	3.41e-05	0.78021	0.780167
comp187711_c0	comp187711_c0_seq36	m.207765	AT5G50530		CBS / octicosapeptide/Phox/Bemp1 (PB1) domains-containing protein	CBS / octicosapeptide/Phox/Bemp1 domains-containing protein isoform		463.224	446.402	477	427.738	484.933	411.227	455.588	472.392	Good	comp143491_c1	comp143491_c1_seq48	comp140640_c0	comp140640_c0_seq11	1e-171	0	0	0	1.61e-08	0.165741	0.148621	0.997444	1.03766	1.03768	0.913993	1.64548	1.65883
comp175109_c0	comp175109_c0_seq13	m.72187	AT1G47330		CBS domain-containing protein with a domain of unknown function (DUF21)	DUF21 domain-containing protein At1g47330-like	Plantae	455.101	450.309	502.731	413.855	448.716	399.878	513.697	437.351	Good	comp133119_c0	comp133119_c0_seq2	comp138783_c0	comp138783_c0_seq2	0	1e-91	0	0	0.00610887	6.93891	9.67785	0.998316	1.01064	1.01064	0.993931	0.936536	0.936533
comp175979_c1	comp175979_c1_seq4	m.77870	AT2G02160		CCCH-type zinc finger family protein	hypothetical protein VITISV_011679	Plantae	220.481	381.418	218.888	255.674	186.882	363.589	283.548	497.117	Good	comp130519_c2	comp130519_c2_seq3	comp127685_c0	comp127685_c0_seq2	1e-11	0	0	0	0.0345585	0.513896	0.51291	0.881333	0.578388	0.578068	1	0.975435	0.953832
comp187914_c1	comp187914_c1_seq7	m.210429	AT2G02160		CCCH-type zinc finger family protein	zinc finger CCCH domain-containing protein 17-like		763.123	720.896	814.913	718.934	755.522	689.536	742.82	730.332	Good	comp130155_c0	comp130155_c0_seq1	comp139497_c3	comp139497_c3_seq5	3e-23	0	0	0	0.0168281	3.62145	3.91028	0.9944	1.05855	1.05857	0.994595	1.07201	1.07228
comp189748_c0	comp189748_c0_seq19	m.238261	AT5G61380		CCT motif -containing response regulator protein	timing of CAB expression 1	Plantae	1443.55	1692.44	1332.12	1626.18	1372.36	1735.13	1650.4	1691.79	Good	comp141004_c3	comp141004_c3_seq6	comp142282_c0	comp142282_c0_seq2	5e-84	0	0	0	0.0351583	16.8415	44.1198	0.81072	0.852964	0.852943	1	0.892638	0.891603
comp189748_c0	comp189748_c0_seq16	m.238257	AT5G61380		CCT motif -containing response regulator protein	timing of CAB expression 1	Plantae	1443.55	1692.44	1332.12	1626.18	1372.36	1735.13	1650.4	1691.79	Good	comp141004_c3	comp141004_c3_seq7	comp137292_c0	comp137292_c0_seq2	6e-70	0	0	0	0.00985734	29.1022	944.143	0.81072	0.852964	0.852943	1	0.892638	0.891603	0.0126106	0.836206	0.836159
comp180261_c0	comp180261_c0_seq6	m.305664	AT5G59990		CCT motif family protein	conserved hypothetical protein	Plantae	82.2116	72.9878	78.4306	73.2643	94.9399	74.2027	74.6178	70.1429	Good	comp145072_c1	comp145072_c1_seq11	comp144672_c0	comp144672_c0_seq22	2e-10	9e-163	0	0	6.63e-07	4.45556	4.77453	1	1.12588	1.12636
comp173919_c0	comp173919_c0_seq5	m.64428	AT5G09390		CD2-binding protein-related	CD2 antigen cytoplasmic tail-binding protein	Plantae	748.826	752.61	746.301	747.244	752.933	707.756	777.471	772.604	Good	comp132250_c0	comp132250_c0_seq5	comp130271_c1	comp130271_c1_seq3	8e-77	0	0	0	2.4e-08	0.0196021	0.000314989	1	0.994974	0.994972	1	0.900381	0.900094
comp187610_c0	comp187610_c0_seq26	m.206273	AT3G50530		CDPK-related kinase	CDPK-related kinase	Plantae	590.771	681.483	635.005	593.621	543.686	633.516	586.692	824.241	Good	comp141895_c0	comp141895_c0_seq1	comp140407_c0	comp140407_c0_seq1	5e-77	0	0	0	2.95e-09	0.139474	0.122068	0.997399	0.866946	0.866892	1	0.921179	0.921153
comp187610_c0	comp187610_c0_seq11	m.206269	AT3G50530		CDPK-related kinase	calcium-dependent protein kinase, putative	Plantae	590.771	681.483	635.005	593.621	543.686	633.516	586.692	824.241	Good	comp141895_c0	comp141895_c0_seq1	comp142009_c0	comp142009_c0_seq1	1e-74	0	0	0	0.00182029	0.4463	0.438747	0.997399	0.866946	0.866892	1	0.921179	0.921153
comp173325_c0	comp173325_c0_seq2	m.60950	AT3G48750		cell division control 2	Cell division control protein 2 homolog		511.378	626.189	546.964	536.176	450.994	550.142	599.908	728.517	Good	comp127545_c0	comp127545_c0_seq23	comp132895_c0	comp132895_c0_seq8	2e-134	0	0	0	0.0104541	0.353998	0.347006	0.985295	0.816725	0.816654	0.988569	1.13728	1.13856
comp187088_c0	comp187088_c0_seq4	m.198265	AT3G01610		cell division cycle 48C	hypothetical protein CICLE_v10000344mg	Plantae	731.758	711.257	741.774	765.935	687.565	638.303	751.746	743.721	Good	comp143227_c0	comp143227_c0_seq4	comp135742_c1	comp135742_c1_seq21	0	0	0	0	0.000180269	0.412935	0.407535	0.99819	1.02881	1.02882
comp187088_c0	comp187088_c0_seq3	m.198264	AT3G01610		cell division cycle 48C	cell division control protein 48 homolog C-like isoform		731.758	711.257	741.774	765.935	687.565	638.303	751.746	743.721	Good	comp143227_c0	comp143227_c0_seq4	comp145660_c1	comp145660_c1_seq4	0	0	0	0	2.82e-05	38.1662	98.3547	0.99819	1.02881	1.02882
comp193419_c0	comp193419_c0_seq38	m.312317	AT1G09770	MYB-Related	cell division cycle 5	cell division cycle 5-like protein	Plantae	661.217	717.161	624.648	699.612	659.392	727.741	718.196	705.545	Good			comp145661_c0	comp145661_c0_seq20	2e-101	0		0	7.14e-05	2.28907	2.32592	1	0.922021	0.921995
comp193419_c0	comp193419_c0_seq47	m.312373	AT1G09770	MYB-Related	cell division cycle 5	Cell division cycle 5 isoform 3	Plantae	661.217	717.161	624.648	699.612	659.392	727.741	718.196	705.545	Good			comp145661_c0	comp145661_c0_seq22	0	0		0	0.0037059	0.0284931	0.00314216	1	0.922021	0.921995
comp193634_c0	comp193634_c0_seq9	m.317187	AT1G09770	MYB-Related	cell division cycle 5	cell division cycle 5-like protein [Vitis vinifera]		558.273	601.843	519.674	596.2	558.946	572.455	598.435	634.639	Good			comp145661_c0	comp145661_c0_seq22	8e-133	0		0	5.12e-07	0.240198	0.226558	0.990704	0.927641	0.927608
comp193634_c0	comp193634_c0_seq1	m.317185	AT1G09770	MYB-Related	cell division cycle 5	cell division cycle 5-like protein [Vitis vinifera]		558.273	601.843	519.674	596.2	558.946	572.455	598.435	634.639	Good			comp145730_c0	comp145730_c0_seq47	0	0		0	0.041087	6.44995	7.72269	0.990704	0.927641	0.927608
comp181464_c0	comp181464_c0_seq11	m.129669	AT1G47960		cell wall / vacuolar inhibitor of fructosidase 1	uncharacterized protein LOC100306719 precursor	Plantae	290.762	214.006	308.062	231.793	332.429	222.618	238.637	180.762	Good	comp136732_c1	comp136732_c1_seq9	comp136843_c0	comp136843_c0_seq15	8e-17	0	0	0	0.00010023	0.0235674	0.0139357	0.905092	1.35824	1.35865
comp169821_c3	comp169821_c3_seq6	m.43833	AT1G21250		cell wall-associated kinase	wall-associated receptor kinase 2-like	Plantae	325.729	370.056	332.622	331.833	312.732	373.595	368.332	368.24	Good	comp132326_c3	comp132326_c3_seq5	comp135453_c1	comp135453_c1_seq10	2e-29	0	0	0	1.58e-11	0.123305	0.104106	1	0.880308	0.880219
comp193347_c2	comp193347_c2_seq35	m.310776	AT2G46520		cellular apoptosis susceptibility protein, putative / importin-alpha re-exporter, putative	exportin-2-like	Plantae	198.751	210.411	202.219	194.16	199.873	213.09	199.948	218.196	Good			comp144771_c0	comp144771_c0_seq28	4e-39	0		0	0.00231098	0.103503	0.0457632	1	0.944649	0.944585
comp192821_c1	comp192821_c1_seq17	m.298911	AT2G46520		cellular apoptosis susceptibility protein, putative / importin-alpha re-exporter, putative	Cellular apoptosis susceptibility protein / importin-alpha re-exporter,		210.174	192.693	213.851	207.803	208.868	157.295	205.199	215.586	Good			comp144766_c2	comp144766_c2_seq3	0	0		0	3.4e-05	10.5632	12.1678	0.993962	1.0906	1.09071
comp192821_c1	comp192821_c1_seq10	m.298911	AT2G46520		cellular apoptosis susceptibility protein, putative / importin-alpha re-exporter, putative	Cellular apoptosis susceptibility protein / importin-alpha re-exporter,		210.174	192.693	213.851	207.803	208.868	157.295	205.199	215.586	Good			comp144771_c0	comp144771_c0_seq18	0	0		0	1.05e-09	0.0179681	0.000288258	0.993962	1.0906	1.09071
comp187346_c0	comp187346_c0_seq14	m.201748	AT1G02800		cellulase 2	beta-1,4-glucanase	Plantea	1165.41	483.227	888.241	805.004	1802.98	673.354	643.849	132.477	Good	comp140416_c0	comp140416_c0_seq16	comp136006_c1	comp136006_c1_seq6	6e-98	4e-109	0	0	0.047231	19.7807	41.006	0.997412	2.41099	2.41169	0.936561	0.618994	0.61861
comp187346_c0	comp187346_c0_seq25	m.204656	AT1G02800		cellulase 2	beta-1,4-glucanase	Plantea	1165.41	483.227	888.241	805.004	1802.98	673.354	643.849	132.477	Good	comp140416_c0	comp140416_c0_seq17	comp141297_c1	comp141297_c1_seq41	8e-104	0	0	0	0.0164306	18.5619	26.2677	0.997412	2.41099	2.41169	0.936561	0.618994	0.61861
comp187516_c0	comp187516_c0_seq3	m.204658	AT1G02800		cellulase 2	beta-1,4-glucanase	Plantea	856.201	350.607	612.156	560.123	1396.33	486.659	471.295	93.8677	Good	comp139200_c0	comp139200_c0_seq1	comp141297_c1	comp141297_c1_seq6	9e-76	0	0	0	4.99e-05	5.93025	6.14729	0.997678	2.44082	2.44201	0.981467	0.38282	0.323417
comp189833_c1	comp189833_c1_seq92	m.240080	AT5G17420		Cellulose synthase family protein	cellulose synthase A1	Plantae	192.525	243.506	208.833	232.827	135.914	239.063	229.45	262.004	Good	comp136348_c0	comp136348_c0_seq72	comp133162_c1	comp133162_c1_seq20	1e-154	0	0	0	0.028901	0.150062	0.0977705	0.979357	0.790854	0.790646	1	1.06618	1.06623
comp175486_c1	comp175486_c1_seq3	m.74658	AT1G55850		cellulose synthase like E1	cellulose synthase, putative	Plantae	236.349	238.772	223.953	250.234	234.861	234.576	236.24	245.5	Good	comp142395_c0	comp142395_c0_seq4	comp142523_c1	comp142523_c1_seq10	3e-141	5e-141	0	0	0.0116937	6.91431	9.1538	1	0.989866	0.989854
comp191623_c0	comp191623_c0_seq29	m.273001	AT3G07330		Cellulose-synthase-like C6	xyloglucan glycosyltransferase 6-like	Plantae	264.698	312.853	298.15	316.057	179.886	287.161	277.989	373.408	Good	comp142780_c0	comp142780_c0_seq2	comp142526_c0	comp142526_c0_seq2	0	0	0	0	0.0227708	0.0801958	0.0443101	0.996997	0.846225	0.846083	0.992624	0.908096	0.907813
comp179774_c0	comp179774_c0_seq2	m.112238	AT5G13930		Chalcone and stilbene synthase family protein	chalcone synthase	Plantae	1789.09	1663.4	1630.19	2539.25	1197.83	2155.24	1677.96	1157	Good	comp133848_c0	comp133848_c0_seq10	comp135417_c0	comp135417_c0_seq8	1e-80	0	0	0	6.22e-10	13.0702	14.8647	0.9999	1.07555	1.07556	1	0.837684	0.837503
comp179774_c0	comp179774_c0_seq12	m.112245	AT5G13930		Chalcone and stilbene synthase family protein	chalcone synthase	Plantae	1789.09	1663.4	1630.19	2539.25	1197.83	2155.24	1677.96	1157	Good	comp133848_c0	comp133848_c0_seq10	comp135417_c0	comp135417_c0_seq8	9e-81	0	0	0	0.000171424	0.0140624	0.000293258	0.9999	1.07555	1.07556	1	0.837684	0.837503
comp181940_c0	comp181940_c0_seq26	m.135090	AT2G26310		Chalcone-flavanone isomerase family protein	hypothetical protein POPTR_0006s23620g	Plantae	217.585	207.601	255.467	178.428	218.861	208.397	204.266	210.14	Good	comp135454_c0	comp135454_c0_seq16	comp136718_c0	comp136718_c0_seq38	4e-93	0	0	0	7.52e-05	0.0273851	0.0162756	0.996021	1.04803	1.04809	0.0136132	0.601731	0.600874
comp183667_c1	comp183667_c1_seq3	m.155157	AT3G63170		Chalcone-flavanone isomerase family protein	conserved hypothetical protein	Plantae	261.438	435.694	255.051	326.393	202.872	338.798	421.59	546.692	Good	comp127269_c1	comp127269_c1_seq2	comp135930_c0	comp135930_c0_seq3	1e-73	0	0	0	8.45e-05	0.207556	0.200916	0.887944	0.600282	0.60006	1	0.626557	0.621981
comp174838_c0	comp174838_c0_seq14	m.70444	AT2G26310		Chalcone-flavanone isomerase family protein	hypothetical protein POPTR_0006s23620g	Plantae	134.845	119.14	140.797	133.821	129.918	125.783	101.667	129.971	Good	comp135454_c0	comp135454_c0_seq6	comp134983_c0	comp134983_c0_seq65	1e-10	5e-18	0	0	0.017173	0.096276	0.00981479	1	1.13149	1.13181	0.0136132	0.601731	0.600874
comp164740_c0	comp164740_c0_seq6	m.29798	AT1G72070		Chaperone DnaJ-domain superfamily protein	Chaperone DnaJ-domain superfamily protein, putative	Plantae	728.422	562.711	720.475	571.666	893.124	525.286	627.563	535.283	Good	comp116668_c0	comp116668_c0_seq2	comp135099_c0	comp135099_c0_seq10	2e-23	0	0	0	6.65e-14	58.0774	3622.88	0.99172	1.29433	1.29448	0.991516	1.18353	1.18709
comp164740_c0	comp164740_c0_seq3	m.29795	AT1G72070		Chaperone DnaJ-domain superfamily protein	Chaperone DnaJ-domain superfamily protein, putative	Plantae	728.422	562.711	720.475	571.666	893.124	525.286	627.563	535.283	Good	comp116668_c0	comp116668_c0_seq2	comp135099_c0	comp135099_c0_seq3	2e-21	0	0	0	0.0441431	2.75516	2.80175	0.99172	1.29433	1.29448	0.991516	1.18353	1.18709
comp171486_c0	comp171486_c0_seq6	m.53535	AT3G14200		Chaperone DnaJ-domain superfamily protein	Chaperone DnaJ-domain containing protein isoform 3	Plantae	521.894	443.036	560.061	480.004	525.617	472.016	415.593	441.498	Good	comp130907_c0	comp130907_c0_seq14	comp126576_c0	comp126576_c0_seq7	9e-46	0	0	0	3.06e-07	5.27009	5.77969	0.532173	1.17788	1.17799	1	2.21358	3.13909
comp171486_c0	comp171486_c0_seq10	m.53533	AT3G14200		Chaperone DnaJ-domain superfamily protein	hypothetical protein CICLE_v10026366mg	Plantae	521.894	443.036	560.061	480.004	525.617	472.016	415.593	441.498	Good	comp130907_c0	comp130907_c0_seq1	comp126576_c0	comp126576_c0_seq11	8e-44	0	0	0	7.44e-05	0.0229289	0.000628894	0.532173	1.17788	1.17799	1	2.21358	3.13909
comp171486_c0	comp171486_c0_seq3	m.50773	AT3G14200		Chaperone DnaJ-domain superfamily protein	hypothetical protein CICLE_v10026366mg	Plantae	521.894	443.036	560.061	480.004	525.617	472.016	415.593	441.498	Good	comp130907_c0	comp130907_c0_seq21	comp126576_c0	comp126576_c0_seq11	1e-43	0	0	0	0	35.2712	63.8605	0.532173	1.17788	1.17799	1	2.21358	3.13909
comp175475_c1	comp175475_c1_seq3	m.74565	AT4G12780		Chaperone DnaJ-domain superfamily protein	auxilin-related protein 2-like	Plantae	302.422	303.789	276.35	321.573	309.344	319.302	279.742	312.322	Good	comp146751_c0	comp146751_c0_seq2	comp143512_c0	comp143512_c0_seq10	6e-37	0	0	0	0	127.398	8021.64	0.998824	0.995507	0.995503	1	0.830486	0.826924
comp191717_c0	comp191717_c0_seq2	m.274784	AT1G16680		Chaperone DnaJ-domain superfamily protein	heat shock protein binding protein, putative	Plantae	284.955	317.079	318.428	295.929	240.508	301.195	306.548	343.494	Good	comp143279_c0	comp143279_c0_seq2	comp141886_c0	comp141886_c0_seq1	0	0	0	0	0.00369294	3.5686	3.72252	0.992623	0.898784	0.898691	1	0.875111	0.874957
comp191717_c0	comp191717_c0_seq10	m.274791	AT1G16680		Chaperone DnaJ-domain superfamily protein	heat shock protein binding protein, putative	Plantae	284.955	317.079	318.428	295.929	240.508	301.195	306.548	343.494	Good	comp143279_c0	comp143279_c0_seq8	comp141886_c0	comp141886_c0_seq1	0	0	0	0	0.000355175	0.268945	0.259428	0.992623	0.898784	0.898691	1	0.875111	0.874957
comp176010_c0	comp176010_c0_seq1	m.78081	AT5G20720		chaperonin 20	Chaperonin 20 isoform 1	Plantae	1620.36	2063.11	1468.35	2088.71	1304.03	2125.47	2046.9	2016.97	Good	comp129520_c0	comp129520_c0_seq2	comp128499_c0	comp128499_c0_seq7	3e-99	0	0	0	3.93e-06	0.662612	0.662104	0.994066	0.785429	0.785399	1	2.00134	2.79978
comp171853_c0	comp171853_c0_seq2	m.52862	AT5G20720		chaperonin 20	21 kDa chaperonin, chloroplastic		1059.84	1692.25	909.521	1516.67	753.323	1563.77	1734.28	1778.7	Good	comp130062_c0	comp130062_c0_seq3	comp128421_c0	comp128421_c0_seq2	1e-83	0	0	0	0.000906993	0.656083	0.655801	0.915798	0.626345	0.626291	0.941327	0.639974	0.639625
comp172042_c0	comp172042_c0_seq2	m.52862	AT5G20720		chaperonin 20	20 kDa chaperonin, chloroplastic		748.588	1150.37	658.742	1046.53	540.488	1075.53	1194.25	1181.33	Good	comp130062_c0	comp130062_c0_seq1	comp128421_c0	comp128421_c0_seq1	1e-83	1e-114	0	0	5.14e-05	0.544615	0.542702	0.898167	0.650813	0.65074	0.941327	0.639974	0.639625
comp188224_c0	comp188224_c0_seq3	m.214562	AT3G21630		chitin elicitor receptor kinase 1	hypothetical protein CICLE_v10018017mg	Plantae	474.362	391.163	511.018	397.394	514.674	423.308	429.276	320.904	Good	comp141754_c0	comp141754_c0_seq13	comp140681_c0	comp140681_c0_seq9	7e-52	0	0	0	0.00016752	0.120567	0.0872825	0.988003	1.21254	1.21269	1	0.995825	0.995271
comp183116_c0	comp183116_c0_seq8	m.148558	AT3G21630		chitin elicitor receptor kinase 1	proline-rich receptor-like protein kinase PERK8-like		433.569	324.504	452.507	344.399	503.801	342.656	388.451	242.406	Good	comp139216_c0	comp139216_c0_seq8	comp137265_c1	comp137265_c1_seq4	2e-96	0	0	0	0.00023039	0.0542033	0.00119231	0.987356	1.33579	1.33609	0.996202	1.06816	1.06826
comp170846_c3	comp170846_c3_seq1	m.47602	AT2G43590		Chitinase family protein	hypothetical protein EUTSA_v10001590mg	Plantae	141.295	170.271	157.806	101.182	164.896	153.005	215.459	142.349	Good	comp127679_c1	comp127679_c1_seq6	comp121839_c0	comp121839_c0_seq1	9e-73	0	0	0	0.0257435	0.531843	0.526306	0.994657	0.830121	0.829832	1	1.04783	1.05157
comp188827_c0	comp188827_c0_seq11	m.223398	AT3G27170		chloride channel B	hypothetical protein CICLE_v10014341mg	Plantae	2030.16	2180	2071.33	1794.33	2224.82	2003.91	2105.88	2430.21	Good	comp114114_c0	comp114114_c0_seq1	comp111711_c0	comp111711_c0_seq1	5e-70	0	0	0	0.00531739	0.700792	0.69993	0.999309	0.931278	0.931269	1	0.619376	0.601238
comp185605_c3	comp185605_c3_seq10	m.179037	AT1G29930		chlorophyll A/B binding protein 1	major chlorophyll a/b binding protein LHCb1.2	Plantae	21090.4	28904	22077	26634.6	14559.6	27885.1	26896.1	31931	Good	comp137124_c0	comp137124_c0_seq3	comp131711_c0	comp131711_c0_seq9	5e-137	1e-92	0	0	0.0199276	0.630058	0.62976	0.999726	0.729673	0.729671	0.995083	1.37144	1.37203
comp185605_c3	comp185605_c3_seq13	m.166507	AT1G29930		chlorophyll A/B binding protein 1	chlorophyll a-b binding protein 2, chloroplastic-like		21090.4	28904	22077	26634.6	14559.6	27885.1	26896.1	31931	Good	comp139103_c0	comp139103_c0_seq11	comp131711_c0	comp131711_c0_seq10	1e-87	2e-104	1e-110	5e-99	5.77e-05	0.663529	0.663412	0.999726	0.729673	0.729671	0.310968	0.800957	0.800864
comp189211_c0	comp189211_c0_seq7	m.229191	AT5G47110		Chlorophyll A-B binding family protein	uncharacterized protein LOC100789538	Plantae	2326.23	3575.91	2258.67	3027.74	1692.28	3620.15	2976.42	4131.15	Good	comp131325_c1	comp131325_c1_seq2	comp131214_c1	comp131214_c1_seq2	3e-34	1e-156	0	0	0.00774168	0.560475	0.559683	0.984918	0.650558	0.65053
comp177259_c0	comp177259_c0_seq7	m.89008	AT1G76570		Chlorophyll A-B binding family protein	chlorophyll a-b binding protein 1B, chloroplastic-like		1078.9	1072.72	990.192	1208.06	1038.46	1199	1042.37	976.782	Good	comp144005_c0	comp144005_c0_seq15	comp137243_c0	comp137243_c0_seq16	9e-128	0	0	0	0.000782233	0.0750871	0.0648164	0.999096	1.00577	1.00577	0.996316	0.96546	0.965412
comp177259_c0	comp177259_c0_seq17	m.89020	AT1G76570		Chlorophyll A-B binding family protein	chlorophyll a-b binding protein 1B, chloroplastic-like		1078.9	1072.72	990.192	1208.06	1038.46	1199	1042.37	976.782	Good	comp144005_c0	comp144005_c0_seq4	comp137243_c0	comp137243_c0_seq4	2e-122	0	0	0	0.0449219	2.69271	2.73607	0.999096	1.00577	1.00577	0.996316	0.96546	0.965412
comp177259_c0	comp177259_c0_seq5	m.89006	AT1G76570		Chlorophyll A-B binding family protein	chlorophyll a-b binding protein 1B, chloroplastic-like		1078.9	1072.72	990.192	1208.06	1038.46	1199	1042.37	976.782	Good	comp144005_c0	comp144005_c0_seq15	comp127001_c0	comp127001_c0_seq14	5e-127	0	0	0	1.89e-11	0.0714327	0.0591357	0.999096	1.00577	1.00577	0.996316	0.96546	0.965412
comp192607_c0	comp192607_c0_seq5	m.293306	AT5G49910		chloroplast heat shock protein 70-2	heat shock 70 protein	Plantae	5181.32	6612.09	4526.58	6667.18	4350.21	7117.36	6502.69	6216.21	Good	comp144643_c1	comp144643_c1_seq4	comp143781_c0	comp143781_c0_seq5	0	0	0	0	0.0204049	0.533502	0.532797	0.998692	0.783623	0.783614
comp190103_c0	comp190103_c0_seq3	m.293306	AT5G49910		chloroplast heat shock protein 70-2	hypothetical protein PHAVU_006G219500g	Plantae	5122.61	6385.76	4450.96	6675	4241.87	7066.83	6103.22	5987.23	Good	comp144643_c1	comp144643_c1_seq4	comp145653_c0	comp145653_c0_seq26	0	4e-75	0	0	0.0132175	0.445404	0.43559	0.999507	0.802202	0.802193
comp193874_c0	comp193874_c0_seq6	m.322350	AT5G57180		chloroplast import apparatus 2	protein CHLOROPLAST IMPORT APPARATUS 2-like isoform		627.165	839.462	654.858	653.939	572.697	804.346	848.106	865.935	Good			comp143958_c0	comp143958_c0_seq6	4e-70	0		0	0.000124704	0.661571	0.661353	1.46e-11	0.747179	0.747106				0.00264664	0.673269	0.67313
comp175306_c0	comp175306_c0_seq2	m.62483	AT1G09340		chloroplast RNA binding	chloroplast stem-loop binding protein of 41 kDa b,		4939.23	6766.29	3956.99	7290.2	3570.5	7431.82	5667.15	7199.9	Good	comp129095_c0	comp129095_c0_seq7	comp128975_c0	comp128975_c0_seq5	0	3e-88	1e-179	0	0.000743974	0.592367	0.590804	0.999779	0.729988	0.729976	0.992696	0.92601	0.925696
comp160415_c0	comp160415_c0_seq1	m.25030	AT5G50250		chloroplast RNA-binding protein 31B	chloroplast RNA binding protein	Plantae	309.926	383.355	273.808	377.158	278.813	407.388	385.783	356.893	Good	comp122581_c0	comp122581_c0_seq1	comp129911_c0	comp129911_c0_seq4	1e-13	4e-180	0	0	0.00571705	0.718757	0.718368	0.933196	0.808601	0.808463	0.98862	1.57017	1.57253
comp151690_c0	comp151690_c0_seq1	m.17580	AT3G52380		chloroplast RNA-binding protein 33	33 kDa ribonucleoprotein, chloroplastic-like	Plantae	131.721	205.177	102.99	159.258	132.916	230.118	189.24	196.173	Good	comp114779_c0	comp114779_c0_seq2	comp133286_c0	comp133286_c0_seq6	9e-12	0	0	0	0.0130818	0.588047	0.586588	0.010918	0.64251	0.642006	0.979498	1.27068	1.28156
comp181011_c0	comp181011_c0_seq2	m.124542	AT2G47450		chloroplast signal recognition particle component (CAO)	signal recognition particle 43 kDa protein, chloroplastic-like		413.598	565.032	426.228	431.959	382.608	558.487	623.058	513.549	Good	comp132089_c0	comp132089_c0_seq3	comp129657_c0	comp129657_c0_seq2	5e-106	0	0	0	0.000848528	0.734653	0.734537	0.000367888	0.732133	0.731996	0.809561	1.32421	1.32444	5.42e-05	0.694552	0.694383
comp184278_c2	comp184278_c2_seq5	m.162733	AT3G63140		chloroplast stem-loop binding protein of 41 kDa	chloroplast mRNA-binding protein CSP41 precursor, partial	Plantae	3589.12	5455.72	3121.71	5474.77	2170.88	5952.65	4729.74	5684.78	Good	comp136901_c0	comp136901_c0_seq4	comp142777_c1	comp142777_c1_seq8	1e-78	0	0	0	7.55e-13	0.0161007	0.000257818	0.999328	0.657879	0.657864	0.993759	0.805745	0.805674
comp184278_c2	comp184278_c2_seq4	m.162740	AT3G63140		chloroplast stem-loop binding protein of 41 kDa	chloroplast mRNA-binding protein CSP41 precursor, partial	Plantae	3589.12	5455.72	3121.71	5474.77	2170.88	5952.65	4729.74	5684.78	Good	comp137914_c1	comp137914_c1_seq4	comp138462_c0	comp138462_c0_seq6	3e-106	0	0	0	0.0163026	0.0463443	0.00625376	0.999328	0.657879	0.657864	1	0.933496	0.932929
comp174125_c1	comp174125_c1_seq7	m.301968	AT4G02530		chloroplast thylakoid lumen protein	Thylakoid lumenal 16.5 kDa protein	Plantae	404.418	677.686	338.905	575.539	298.811	697.262	630.343	705.452	Good	comp145651_c0	comp145651_c0_seq8	comp129336_c0	comp129336_c0_seq2	5e-50	7e-47	3e-162	5e-170	1.8e-05	0.549169	0.547846	0.259148	0.596942	0.59677	0.969595	0.874501	0.874452	0.081174	0.553974	0.553792
comp174125_c1	comp174125_c1_seq1	m.65630	AT4G02530		chloroplast thylakoid lumen protein	hypothetical protein POPTR_0018s12970g	Plantae	404.418	677.686	338.905	575.539	298.811	697.262	630.343	705.452	Good	comp128545_c0	comp128545_c0_seq1	comp129336_c1	comp129336_c1_seq5	4e-50	0	0	0	0.00166996	0.163271	0.1545	0.259148	0.596942	0.59677	0.97946	0.806745	0.806356
comp189569_c0	comp189569_c0_seq4	m.235382	AT5G44800		chromatin remodeling 4	unnamed protein product	Plantae	240.224	285.637	240.962	257.85	221.86	260.015	263.028	333.87	Good	comp141695_c0	comp141695_c0_seq8	comp139809_c0	comp139809_c0_seq2	1e-13	0	0	0	0.0246922	0.0409818	0.00446045	0.974819	0.841176	0.841015
comp190781_c0	comp190781_c0_seq2	m.256341	AT2G13370		chromatin remodeling 5	Chromatin remodeling complex subunit isoform 1	Plantae	2794.5	2336.6	2686.92	2958.29	2738.28	2390.03	2345.44	2274.33	Good	comp144589_c0	comp144589_c0_seq9	comp137595_c0	comp137595_c0_seq1	0	0	0	0	8.96e-05	1.24553	1.24562	3.14e-06	1.19594	1.19596	0.994503	1.04766	1.04777
comp191571_c0	comp191571_c0_seq4	m.272162	AT2G13370		chromatin remodeling 5	Chromatin remodeling complex subunit isoform 1	Plantae	2449.92	2085.87	2392.7	2533.69	2423.36	2124.8	2189.61	1943.21	Good	comp144705_c0	comp144705_c0_seq1	comp137595_c0	comp137595_c0_seq1	0	0	0	0	0.000701584	1.1845	1.18452	0.00198192	1.17451	1.17453	0.998364	1.09341	1.09342
comp189716_c0	comp189716_c0_seq1	m.237831	AT1G48310		chromatin remodeling factor18	SWI/SNF-related matrix-associated actin-dependent		427.328	433.073	437.511	412.136	432.336	435.548	415.994	447.677	Good	comp140934_c0	comp140934_c0_seq2	comp141910_c0	comp141910_c0_seq1	0	0	0	0	0.000152323	0.275575	0.256616	1	0.986741	0.986734
comp190328_c0	comp190328_c0_seq8	m.248132	AT1G69770		chromomethylase 3	DNA (cytosine-5)-methyltransferase CMT3-like	Plantae	451.425	553.186	502.712	479.797	371.765	533.208	597.894	528.455	Good	comp143514_c0	comp143514_c0_seq3	comp137090_c0	comp137090_c0_seq2	0	0	0	0	0.000668978	0.59191	0.590519	0.942245	0.816129	0.816049	0.998736	0.985627	0.985621
comp187343_c0	comp187343_c0_seq9	m.201706	AT1G69770		chromomethylase 3	DNA chromomethylase	Plantae	110.101	203.557	122.116	141.23	66.9576	180.921	247.171	182.578	Good	comp143514_c0	comp143514_c0_seq3	comp137090_c1	comp137090_c1_seq2	6e-55	0	0	0	0.0169051	0.496353	0.494282	0.214651	0.54153	0.540909	0.998736	0.985627	0.985621
comp191695_c0	comp191695_c0_seq4	m.306082	AT5G25560		CHY-type/CTCHY-type/RING-type Zinc finger protein	CHY and CTCHY and RING-type zinc finger protein	Plantae	3210.67	2926.32	3144.65	3196.8	3290.56	2813.08	3089.74	2876.15	Good	comp144754_c0	comp144754_c0_seq51	comp144313_c1	comp144313_c1_seq9	2e-130	9e-56	0	0	0.00600358	1.43844	1.44082	0.653199	1.09716	1.09717	0.998506	1.18313	1.18314
comp191695_c0	comp191695_c0_seq15	m.274435	AT5G25560		CHY-type/CTCHY-type/RING-type Zinc finger protein	RING finger and CHY zinc finger domain-containing		3210.67	2926.32	3144.65	3196.8	3290.56	2813.08	3089.74	2876.15	Good	comp144112_c0	comp144112_c0_seq6	comp144313_c1	comp144313_c1_seq6	1e-102	0	0	0	0.0125009	22.2788	24.6791	0.653199	1.09716	1.09717
comp174123_c0	comp174123_c0_seq4	m.65624	AT2G30490		cinnamate-4-hydroxylase	cinnamate 4-hydroxylase	Plantae	468.879	177.696	528.254	293.753	584.63	312.581	167.899	52.6072	Good	comp119927_c0	comp119927_c0_seq1	comp119890_c0	comp119890_c0_seq1	3e-180	0	0	0	0.004395	2.81834	2.82654	0.885926	2.63634	2.63857	0.947948	1.82771	1.89753
comp187191_c0	comp187191_c0_seq7	m.199627	AT2G44350		Citrate synthase family protein	citrate synthase, mitochondrial-like	Plantae	588.294	573.316	625.536	523.316	616.03	560.646	580.405	578.896	Good	comp140079_c1	comp140079_c1_seq17	comp138909_c0	comp138909_c0_seq2	0	0	0	0	2.11e-05	0.553704	0.550933	0.997845	1.02611	1.02613	0.995437	1.01673	1.01677
comp179139_c0	comp179139_c0_seq1	m.105800	AT1G70980		Class II aminoacyl-tRNA and biotin synthetases superfamily protein	asparaginyl-tRNA synthetase, cytoplasmic 1-like	Plantae	1761.69	1593.29	1895.69	1570.96	1818.41	1577.6	1645.03	1557.23	Good	comp133886_c0	comp133886_c0_seq2	comp132427_c0	comp132427_c0_seq1	0	0	0	0	0.00871363	1.14552	1.14557	0.992735	1.10567	1.10569	1	0.918677	0.91847
comp190110_c0	comp190110_c0_seq4	m.244685	AT1G61010		cleavage and polyadenylation specificity factor 73-I	cleavage and polyadenylation specificity factor subunit		708.081	642.784	846.749	533.086	744.409	605.759	672.791	649.802	Good	comp140357_c2	comp140357_c2_seq2	comp137168_c1	comp137168_c1_seq12	0	0	0	0	0.00691224	0.729382	0.728921	0.998696	1.10154	1.10158
comp187074_c0	comp187074_c0_seq2	m.198020	AT1G61010		cleavage and polyadenylation specificity factor 73-I	cleavage and polyadenylation specificity factor subunit		659.641	615.142	791.422	493.941	693.561	582.893	634.279	628.254	Good	comp143051_c1	comp143051_c1_seq3	comp142694_c0	comp142694_c0_seq4	0	0	0	0	0	85.3586	5354.02	0.998801	1.0723	1.07234
comp194090_c0	comp194090_c0_seq9	m.327461	AT2G20190		CLIP-associated protein	hypothetical protein PRUPE_ppa000220mg	Plantae	863.344	877.425	850.32	931.253	808.458	827.466	842.397	962.413	Good			comp145869_c0	comp145869_c0_seq19	0	0		0	0.0267251	0.356326	0.337749	0.99866	0.983956	0.983951
comp193606_c0	comp193606_c0_seq3	m.316565	AT5G50920		CLPC homologue 1	ATP-dependent Clp protease ATP-binding subunit clpA		7928.55	8297.12	7593.26	8640.32	7552.07	8898	8052.46	7940.89	Good			comp145958_c0	comp145958_c0_seq3	4e-108	0		0	9.34e-10	0.53928	0.538015	0.999765	0.95558	0.955579
comp193606_c0	comp193606_c0_seq16	m.316597	AT5G50920		CLPC homologue 1	ATP-dependent Clp protease ATP-binding subunit clpA		7928.55	8297.12	7593.26	8640.32	7552.07	8898	8052.46	7940.89	Good			comp145958_c0	comp145958_c0_seq1	1e-90	0		0	0.0215428	2.94536	2.97983	0.999765	0.95558	0.955579
comp193606_c0	comp193606_c0_seq24	m.316597	AT5G50920		CLPC homologue 1	ATP-dependent Clp protease ATP-binding subunit clpA		7928.55	8297.12	7593.26	8640.32	7552.07	8898	8052.46	7940.89	Good			comp145958_c0	comp145958_c0_seq3	1e-90	0		0	0	6.14879	6.47662	0.999765	0.95558	0.955579
comp193606_c0	comp193606_c0_seq29	m.316597	AT5G50920		CLPC homologue 1	ATP-dependent Clp protease ATP-binding subunit clpA		7928.55	8297.12	7593.26	8640.32	7552.07	8898	8052.46	7940.89	Good			comp145958_c0	comp145958_c0_seq3	1e-90	0		0	0.000734007	0.0353047	0.024118	0.999765	0.95558	0.955579
comp181240_c1	comp181240_c1_seq1	m.127144	AT3G04680		CLP-similar protein 3	hypothetical protein L484_001522	Plantae	234.209	213.169	250.43	214.397	237.799	205.083	218.238	216.185	Good	comp135453_c0	comp135453_c0_seq10	comp135586_c0	comp135586_c0_seq4	1e-85	0	0	0	6.26e-05	3.6936	3.91363	1	1.09858	1.0987	0.997438	0.948494	0.94844
comp192005_c0	comp192005_c0_seq10	m.280827	AT1G62020		Coatomer, alpha subunit	hypothetical protein PRUPE_ppa000388mg	Plantae	205.95	242.277	200.329	223.035	194.487	221.529	235.046	270.257	Good	comp144730_c0	comp144730_c0_seq13	comp143773_c1	comp143773_c1_seq3	0	0	0	0	5.21e-09	0.0184286	0.000295783	0.940379	0.850246	0.850067	0.998607	0.982221	0.982215
comp181822_c1	comp181822_c1_seq5	m.133780	AT3G21580		cobalt ion transmembrane transporters	hypothetical protein POPTR_0008s20440g	Plantae	247.866	238.394	221.118	267.642	254.839	257.199	234.113	223.869	Good	comp135284_c0	comp135284_c0_seq5	comp130352_c0	comp130352_c0_seq5	9e-52	1e-152	0	0	0.0446444	0.194271	0.137579	0.997981	1.03969	1.03973	1	1.01374	1.01379
comp177566_c0	comp177566_c0_seq3	m.91440	AT5G60920		COBRA-like extracellular glycosyl-phosphatidyl inositol-anchored protein family	COBRA	Plantae	305.962	441.053	330.722	313.337	273.827	357.525	377.752	587.88	Good	comp135840_c1	comp135840_c1_seq4	comp135617_c0	comp135617_c0_seq4	0	0	0	0	0.00635674	0.638798	0.636698	0.989671	0.693907	0.693716
comp193184_c1	comp193184_c1_seq16	m.306839	AT5G60920		COBRA-like extracellular glycosyl-phosphatidyl inositol-anchored protein family	unnamed protein product	Plantae	181.903	177.986	188.989	158.844	197.875	158.637	170.688	204.632	Good			comp134156_c0	comp134156_c0_seq1	0	0		0	0	0.0111015	0.000176881	0.996686	1.02198	1.02201
comp193184_c1	comp193184_c1_seq13	m.306839	AT5G60920		COBRA-like extracellular glycosyl-phosphatidyl inositol-anchored protein family	unnamed protein product	Plantae	181.903	177.986	188.989	158.844	197.875	158.637	170.688	204.632	Good			comp134156_c0	comp134156_c0_seq1	0	0		0	0	87.9134	5516.14	0.996686	1.02198	1.02201
comp184866_c0	comp184866_c0_seq9	m.170184	AT2G31955		cofactor of nitrate reductase and xanthine dehydrogenase 2	hypothetical protein PRUPE_ppa026732mg	Plantae	556.879	551.046	559.418	516.136	595.083	591.369	536.409	525.36	Good	comp136033_c0	comp136033_c0_seq10	comp138020_c0	comp138020_c0_seq10	6e-114	0	0	0	0.0235755	19.1288	84.898	0.998111	1.01058	1.01059	0.996855	0.939415	0.939401
comp170413_c0	comp170413_c0_seq7	m.45995	AT5G42900		cold regulated gene 27	uncharacterized protein LOC101303665 isoform 2	Plantae	95.096	94.1378	101.109	77.2463	106.932	96.4776	104.446	81.4896	Good	comp125021_c0	comp125021_c0_seq1	comp137131_c0	comp137131_c0_seq4	2e-11	0	0	0	1.1e-09	14.4507	19.0676	0.996679	1.01015	1.01018	0.999708	0.713798	0.713741
comp170413_c0	comp170413_c0_seq1	m.45994	AT5G42900		cold regulated gene 27	uncharacterized protein LOC101303665 isoform 2	Plantae	95.096	94.1378	101.109	77.2463	106.932	96.4776	104.446	81.4896	Good	comp125021_c0	comp125021_c0_seq2	comp137131_c0	comp137131_c0_seq7	3e-09	0	0	0	9.78e-10	16.1351	22.2848	0.996679	1.01015	1.01018	0.999708	0.713798	0.713741
comp170413_c0	comp170413_c0_seq3	m.45995	AT5G42900		cold regulated gene 27	uncharacterized protein LOC101303665 isoform 2	Plantae	95.096	94.1378	101.109	77.2463	106.932	96.4776	104.446	81.4896	Good	comp125021_c0	comp125021_c0_seq4	comp137131_c1	comp137131_c1_seq5	2e-11	0	0	0	2.59e-05	0.270144	0.262328	0.996679	1.01015	1.01018	0.999708	0.713798	0.713741
comp170413_c0	comp170413_c0_seq4	m.45994	AT5G42900		cold regulated gene 27	uncharacterized protein LOC101303665 isoform 2	Plantae	95.096	94.1378	101.109	77.2463	106.932	96.4776	104.446	81.4896	Good	comp125021_c0	comp125021_c0_seq3	comp137131_c0	comp137131_c0_seq1	3e-09	0	0	0	0.00919188	0.108698	0.0884054	0.996679	1.01015	1.01018	0.999708	0.713798	0.713741
comp189467_c0	comp189467_c0_seq3	m.233215	AT3G53380		Concanavalin A-like lectin protein kinase family protein	hypothetical protein PRUPE_ppa002125mg	Plantae	79.5451	108.425	87.8801	98.7882	51.9671	104.194	94.2049	126.876	Good	comp140689_c0	comp140689_c0_seq3	comp137884_c1	comp137884_c1_seq3	0	0	0	0	0.000404458	0.204107	0.17982	0.959833	0.734376	0.733667	0.000188547	0.705654	0.705354
comp163808_c0	comp163808_c0_seq1	m.28423	AT5G60280		Concanavalin A-like lectin protein kinase family protein	L-type lectin-domain containing receptor kinase IV.2		99.8942	58.5505	104.984	76.1039	118.595	83.9369	69.0214	22.6933	Good	comp132651_c0	comp132651_c0_seq3	comp136594_c0	comp136594_c0_seq7	3e-70	0	0	0	0.0475379	2.06678	2.07685	0.95042	1.70269	1.706	0.978214	0.919541	0.919521
comp172222_c1	comp172222_c1_seq3	m.55055	AT3G55550		Concanavalin A-like lectin protein kinase family protein	L-type lectin-domain containing receptor kinase S.4		80.6363	136.196	84.9886	97.9178	59.0026	98.9088	123.119	186.56	Good	comp127308_c1	comp127308_c1_seq1	comp120401_c0	comp120401_c0_seq1	4e-31	0	0	0	0.0013485	0.494828	0.491309	0.946714	0.592956	0.592091	0.990565	1.18183	1.18193
comp183275_c0	comp183275_c0_seq6	m.150364	AT3G02380	C2C2-CO-like	CONSTANS-like 2	COL1	Plantae	16490.4	17861.9	15520.2	16106.5	17844.4	18128.7	18610.8	16846.1	Good	comp142659_c0	comp142659_c0_seq26	comp136196_c1	comp136196_c1_seq24	3e-58	0	0	0	0.000263174	0.915978	0.915968	0.999451	0.923218	0.923217	0.99861	1.29311	1.29323
comp182689_c0	comp182689_c0_seq6	m.143270	AT3G02380	C2C2-CO-like	CONSTANS-like 2	COL1	Plantae	12279.4	11754.1	12524.7	11362.5	12951.1	11091	12451.8	11719.4	Good	comp142659_c0	comp142659_c0_seq17	comp122785_c0	comp122785_c0_seq1	3e-44	3e-173	0	0	1.54e-08	0.846071	0.846008	0.999786	1.04469	1.04469	0.99861	1.29311	1.29323
comp172779_c0	comp172779_c0_seq5	m.170703	AT5G57660	C2C2-CO-like	CONSTANS-like 5	CONSTANS	Plantae	2290.59	2273.64	2307.78	2076.45	2487.53	2098.22	2232.96	2489.73	Good	comp136982_c0	comp136982_c0_seq9	comp136286_c0	comp136286_c0_seq5	1e-65	0	0	0	4.36e-05	123.208	2337.19	0.999488	1.00745	1.00745	0.988216	0.617923	0.617616
comp177445_c0	comp177445_c0_seq6	m.90134	AT3G28760		CONTAINS InterPro DOMAIN/s: 3-dehydroquinate synthase, prokaryotic-type (InterPro:IPR002812); Has 35333 Blast hits to 34131 proteins in 2444 species: Archae - 798; Bacteria - 22429; Metazoa - 974; Fungi - 991; Plants - 531; Viruses - 0; Other Eukaryotes - 9610 (source: NCBI BLink).	3-dehydroquinate synthase-like	Plantae	37.7164	78.2595	36.853	53.3108	22.9854	73.2171	71.8196	89.7417	Good	comp132889_c0	comp132889_c0_seq7	comp124429_c0	comp124429_c0_seq10	2e-52	0	0	0	0.00692352	0.20319	0.180471	0.000811388	0.483915	0.482007	0.99384	0.786195	0.786069	1.45e-05	0.433391	0.43143
comp189216_c0	comp189216_c0_seq2	m.229229	AT5G14230		CONTAINS InterPro DOMAIN/s: Ankyrin repeat-containing domain (InterPro:IPR020683), Ankyrin repeat (InterPro:IPR002110); BEST Arabidopsis thaliana protein match is: XB3 ortholog 2 in Arabidopsis thaliana (TAIR:AT5G57740.1); Has 66374 Blast hits to 25358 proteins in 1201 species: Archae - 121; Bacteria - 8133; Metazoa - 29530; Fungi - 5885; Plants - 3349; Viruses - 785; Other Eukaryotes - 18571 (so…	ankyrin-2-like	Plantae	285.446	200.224	311.833	244.697	299.81	214.958	205.199	180.515	Good	comp143357_c0	comp143357_c0_seq3	comp140970_c0	comp140970_c0_seq2	0	0	0	0	0.00010614	2.80212	2.82072	0.00582291	1.42503	1.42562	0.998522	0.829769	0.81138	0.0130477	1.37019	1.3707
comp189405_c0	comp189405_c0_seq7	m.232287	AT5G14230		CONTAINS InterPro DOMAIN/s: Ankyrin repeat-containing domain (InterPro:IPR020683), Ankyrin repeat (InterPro:IPR002110); BEST Arabidopsis thaliana protein match is: XB3 ortholog 2 in Arabidopsis thaliana (TAIR:AT5G57740.1); Has 66374 Blast hits to 25358 proteins in 1201 species: Archae - 121; Bacteria - 8133; Metazoa - 29530; Fungi - 5885; Plants - 3349; Viruses - 785; Other Eukaryotes - 18571 (so…	ankyrin-2-like	Plantae	280.944	187.082	319.392	242.619	280.822	222.467	180.948	157.832	Good	comp143357_c0	comp143357_c0_seq3	comp142420_c0	comp142420_c0_seq1	0	0	0	0	0.0109812	1.52195	1.52396	0.102758	1.50095	1.50169	0.998522	0.829769	0.81138
comp190950_c2	comp190950_c2_seq19	m.259219	AT3G07530		CONTAINS InterPro DOMAIN/s: Beta-Casp domain (InterPro:IPR022712); BEST Arabidopsis thaliana protein match is: cleavage and polyadenylation specificity factor 73 kDa subunit-II (TAIR:AT2G01730.1); Has 624 Blast hits to 615 proteins in 160 species: Archae - 54; Bacteria - 6; Metazoa - 333; Fungi - 44; Plants - 93; Viruses - 0; Other Eukaryotes - 94 (source: NCBI BLink).	hypothetical protein PRUPE_ppa002193mg	Plantae	243.094	248.144	254.191	250.234	224.858	265.656	251.844	226.933	Good	comp143744_c2	comp143744_c2_seq15	comp134033_c0	comp134033_c0_seq1	4e-97	0	0	0	0.0110488	0.221878	0.206979	1	0.979673	0.979649
comp191440_c0	comp191440_c0_seq11	m.269677	AT3G07530		CONTAINS InterPro DOMAIN/s: Beta-Casp domain (InterPro:IPR022712); BEST Arabidopsis thaliana protein match is: cleavage and polyadenylation specificity factor 73 kDa subunit-II (TAIR:AT2G01730.1); Has 624 Blast hits to 615 proteins in 160 species: Archae - 54; Bacteria - 6; Metazoa - 333; Fungi - 44; Plants - 93; Viruses - 0; Other Eukaryotes - 94 (source: NCBI BLink).	hypothetical protein PRUPE_ppa002193mg	Plantae	221.309	245.223	245.686	239.355	178.887	257.199	254.633	223.838	Good	comp145053_c1	comp145053_c1_seq3	comp134033_c0	comp134033_c0_seq1	2e-98	0	0	0	2.79e-06	4.62502	5.10443	0.993897	0.90258	0.902484	1	0.722916	0.692691
comp178519_c0	comp178519_c0_seq11	m.99723	AT5G42470		CONTAINS InterPro DOMAIN/s: Brain/reproductive organ-expressed protein (InterPro:IPR010358); Has 35333 Blast hits to 34131 proteins in 2444 species: Archae - 798; Bacteria - 22429; Metazoa - 974; Fungi - 991; Plants - 531; Viruses - 0; Other Eukaryotes - 9610 (source: NCBI BLink).	BRCA1-A complex subunit BRE	Plantae	294.727	278.529	284.628	281.786	317.769	282.684	286.793	266.11	Good	comp133310_c1	comp133310_c1_seq4	comp131477_c0	comp131477_c0_seq4	2e-87	0	0	0	0.000329373	0.0441959	0.00138723	1	1.05809	1.05815
comp190153_c0	comp190153_c0_seq6	m.245366	AT1G31780		CONTAINS InterPro DOMAIN/s: Conserved oligomeric complex COG6 (InterPro:IPR010490); Has 384 Blast hits to 379 proteins in 190 species: Archae - 0; Bacteria - 4; Metazoa - 151; Fungi - 156; Plants - 42; Viruses - 0; Other Eukaryotes - 31 (source: NCBI BLink).	Component of oligomeric golgi complex isoform 3		263.572	243.4	258.925	251.029	280.762	251.567	249.41	229.223	Good	comp142147_c0	comp142147_c0_seq48	comp138659_c0	comp138659_c0_seq4	5e-146	0	0	0	0.0105202	0.0264444	0.000687498	1	1.08277	1.08287	1	0.815371	0.815197
comp191606_c0	comp191606_c0_seq10	m.272804	AT3G22430		CONTAINS InterPro DOMAIN/s: Domain of unknown function XS (InterPro:IPR005380); BEST Arabidopsis thaliana protein match is: XS domain-containing protein / XS zinc finger domain-containing protein-related (TAIR:AT5G23570.1); Has 565 Blast hits to 510 proteins in 121 species: Archae - 2; Bacteria - 90; Metazoa - 191; Fungi - 32; Plants - 51; Viruses - 4; Other Eukaryotes - 195 (source: NCBI BLink).	uncharacterized protein LOC100267656	Plantae	948.902	997.171	903.483	1006.6	936.627	1011.55	998.013	981.949	Good	comp143582_c0	comp143582_c0_seq5	comp142230_c0	comp142230_c0_seq9	6e-36	0	0	0	0.0164246	3.23389	3.29927	0.999991	0.951608	0.951594
comp185682_c0	comp185682_c0_seq3	m.180275	AT3G54630		CONTAINS InterPro DOMAIN/s: Kinetochore protein Ndc80 (InterPro:IPR005550); Has 24780 Blast hits to 15608 proteins in 1321 species: Archae - 545; Bacteria - 2969; Metazoa - 12597; Fungi - 2181; Plants - 1581; Viruses - 39; Other Eukaryotes - 4868 (source: NCBI BLink).	hec1 protein, putative	Plantae	206.328	218.902	252.301	173.804	192.878	212.142	194.939	249.626	Good	comp145565_c0	comp145565_c0_seq1	comp137648_c0	comp137648_c0_seq2	3e-24	0	0	0	0.0274238	0.0465454	0.00418144	0.997296	0.942622	0.942558	1	0.935799	0.935777
comp176601_c1	comp176601_c1_seq1	m.83074	AT2G19270		CONTAINS InterPro DOMAIN/s: Mitotic checkpoint protein PRCC, C-terminal (InterPro:IPR018800); Has 930 Blast hits to 533 proteins in 146 species: Archae - 0; Bacteria - 18; Metazoa - 327; Fungi - 143; Plants - 61; Viruses - 0; Other Eukaryotes - 381 (source: NCBI BLink).	hypothetical protein CICLE_v10008415mg	Plantae	272.916	272.795	289.173	258.927	270.649	261.01	278.865	278.509	Good	comp145789_c0	comp145789_c0_seq10	comp132293_c1	comp132293_c1_seq3	3e-44	0	0	0	0.0332811	0.0699638	0.0413906	1	1.00045	1.00045	0.998661	0.937209	0.937193
comp192762_c0	comp192762_c0_seq2	m.296857	AT1G63810		CONTAINS InterPro DOMAIN/s: Nrap protein (InterPro:IPR005554); Has 396 Blast hits to 382 proteins in 182 species: Archae - 3; Bacteria - 2; Metazoa - 142; Fungi - 146; Plants - 43; Viruses - 0; Other Eukaryotes - 60 (source: NCBI BLink).	unnamed protein product	Plantae	505.62	535.72	539.565	526.58	450.715	501.265	550.94	554.954	Good			comp144325_c0	comp144325_c0_seq3	0	0		0	0.000117264	0.6091	0.607734	0.996346	0.943844	0.943815
comp178676_c0	comp178676_c0_seq12	m.101255	AT2G38570		CONTAINS InterPro DOMAIN/s: PRC-barrel-like (InterPro:IPR011033); Has 300 Blast hits to 300 proteins in 81 species: Archae - 0; Bacteria - 135; Metazoa - 0; Fungi - 0; Plants - 37; Viruses - 0; Other Eukaryotes - 128 (source: NCBI BLink).	uncharacterized protein LOC100261869 isoform 1	Plantae	413.048	444.537	362.746	471.366	405.034	458.818	440.907	433.886	Good	comp133354_c0	comp133354_c0_seq4	comp136877_c1	comp136877_c1_seq2	4e-58	0	0	0	0.00141179	0.51527	0.510442	0.995169	0.929206	0.929167	0.997825	1.3796	1.37978
comp181314_c1	comp181314_c1_seq8	m.101255	AT2G38570		CONTAINS InterPro DOMAIN/s: PRC-barrel-like (InterPro:IPR011033); Has 300 Blast hits to 300 proteins in 81 species: Archae - 0; Bacteria - 135; Metazoa - 0; Fungi - 0; Plants - 37; Viruses - 0; Other Eukaryotes - 128 (source: NCBI BLink).	uncharacterized protein LOC100261869 isoform 1	Plantae	313.202	356.649	285.176	343.637	310.793	357.609	358.529	353.809	Good	comp133354_c0	comp133354_c0_seq5	comp136877_c1	comp136877_c1_seq4	4e-58	0	0	0	0.0237975	0.178662	0.157358	1	0.878277	0.878183	0.997825	1.3796	1.37978
comp169187_c0	comp169187_c0_seq2	m.41650	AT5G14710		CONTAINS InterPro DOMAIN/s: Proteasome assembly chaperone 3 (InterPro:IPR018788); Has 120 Blast hits to 120 proteins in 47 species: Archae - 0; Bacteria - 0; Metazoa - 62; Fungi - 2; Plants - 49; Viruses - 0; Other Eukaryotes - 7 (source: NCBI BLink).	No Hits		175.928	167.388	186.183	160.716	180.885	181.945	166.957	153.262	Good	comp128942_c1	comp128942_c1_seq9	comp123822_c0	comp123822_c0_seq1	5e-42	4e-51	0	0	0.0458562	13.7583	51.8983	1	1.05093	1.05102	0.990364	0.893052	0.893017
comp191204_c1	comp191204_c1_seq11	m.264571	AT2G27900		CONTAINS InterPro DOMAIN/s: Protein of unknown function DUF2451, C-terminal (InterPro:IPR019514), Vacuolar protein sorting-associated protein 54 (InterPro:IPR019515); Has 316 Blast hits to 252 proteins in 92 species: Archae - 0; Bacteria - 2; Metazoa - 200; Fungi - 2; Plants - 68; Viruses - 0; Other Eukaryotes - 44 (source: NCBI BLink).	unnamed protein product	Plantae	390.64	426.522	395.857	387.33	388.734	396.208	415.052	468.307	Good	comp142975_c0	comp142975_c0_seq4	comp143343_c0	comp143343_c0_seq2	5e-126	4e-72	0	0	0.0403668	0.0634715	0.0172489	0.992367	0.915923	0.915875	1	0.829809	0.807972
comp186900_c0	comp186900_c0_seq4	m.205359	AT1G27590		CONTAINS InterPro DOMAIN/s: Protein of unknown function DUF3453 (InterPro:IPR021850); BEST Arabidopsis thaliana protein match is: phosphatidylinositol 3- and 4-kinase family protein (TAIR:AT1G27570.1); Has 109 Blast hits to 109 proteins in 38 species: Archae - 0; Bacteria - 0; Metazoa - 65; Fungi - 4; Plants - 38; Viruses - 0; Other Eukaryotes - 2 (source: NCBI BLink).	hypothetical protein L484_025526	Plantae	700.079	714.066	661.775	754.054	684.407	712.59	797.878	631.73	Good	comp142051_c0	comp142051_c0_seq1	comp145687_c0	comp145687_c0_seq4	3e-45	7e-73	0	0	8.38e-06	0.507166	0.505527	0.998421	0.980419	0.980412	0.996774	1.01038	1.01039
comp186900_c0	comp186900_c0_seq11	m.205359	AT1G27590		CONTAINS InterPro DOMAIN/s: Protein of unknown function DUF3453 (InterPro:IPR021850); BEST Arabidopsis thaliana protein match is: phosphatidylinositol 3- and 4-kinase family protein (TAIR:AT1G27570.1); Has 109 Blast hits to 109 proteins in 38 species: Archae - 0; Bacteria - 0; Metazoa - 65; Fungi - 4; Plants - 38; Viruses - 0; Other Eukaryotes - 2 (source: NCBI BLink).	hypothetical protein L484_025526	Plantae	700.079	714.066	661.775	754.054	684.407	712.59	797.878	631.73	Good	comp146451_c0	comp146451_c0_seq8	comp145687_c0	comp145687_c0_seq4	3e-45	0	0	0	2.2e-06	2.32554	2.34211	0.998421	0.980419	0.980412	0.988502	0.921093	0.920302
comp173421_c0	comp173421_c0_seq8	m.61508	AT5G17070		CONTAINS InterPro DOMAIN/s: Protein phosphatase 4 core regulatory subunit R2 (InterPro:IPR015267); Has 30201 Blast hits to 17322 proteins in 780 species: Archae - 12; Bacteria - 1396; Metazoa - 17338; Fungi - 3422; Plants - 5037; Viruses - 0; Other Eukaryotes - 2996 (source: NCBI BLink).	hypothetical protein CICLE_v10021854mg	Plantae	271.507	256.728	297.621	230.651	286.249	242.161	271.413	256.61	Good	comp129440_c1	comp129440_c1_seq28	comp127068_c0	comp127068_c0_seq8	5e-33	0	0	0	0.020439	0.148575	0.122437	0.995806	1.0575	1.05756
comp173421_c0	comp173421_c0_seq7	m.61509	AT5G17070		CONTAINS InterPro DOMAIN/s: Protein phosphatase 4 core regulatory subunit R2 (InterPro:IPR015267); Has 30201 Blast hits to 17322 proteins in 780 species: Archae - 12; Bacteria - 1396; Metazoa - 17338; Fungi - 3422; Plants - 5037; Viruses - 0; Other Eukaryotes - 2996 (source: NCBI BLink).	uncharacterized protein LOC100242589	Plantae	271.507	256.728	297.621	230.651	286.249	242.161	271.413	256.61	Good	comp129440_c1	comp129440_c1_seq29	comp127068_c0	comp127068_c0_seq6	1e-33	0	0	0	0.0475252	13.5961	367.371	0.995806	1.0575	1.05756
comp185160_c0	comp185160_c0_seq2	m.173637	AT3G63270		CONTAINS InterPro DOMAIN/s: Putative harbinger transposase-derived nuclease (InterPro:IPR006912); BEST Arabidopsis thaliana protein match is: PIF / Ping-Pong family of plant transposases (TAIR:AT3G55350.1); Has 30201 Blast hits to 17322 proteins in 780 species: Archae - 12; Bacteria - 1396; Metazoa - 17338; Fungi - 3422; Plants - 5037; Viruses - 0; Other Eukaryotes - 2996 (source: NCBI BLink).	hypothetical protein POPTR_0002s05040g	Plantae	122.479	163.773	126.623	117.893	122.922	152.977	155.765	182.578	Good	comp137468_c0	comp137468_c0_seq1	comp135760_c1	comp135760_c1_seq2	3e-141	0	0	0	0.00666346	0.42006	0.4166	1	0.74832	0.747876	1	0.726731	0.716374
comp183024_c0	comp183024_c0_seq17	m.257881	AT5G41980		CONTAINS InterPro DOMAIN/s: Putative harbinger transposase-derived nuclease (InterPro:IPR006912); BEST Arabidopsis thaliana protein match is: unknown protein (TAIR:AT1G43722.1); Has 1807 Blast hits to 1807 proteins in 277 species: Archae - 0; Bacteria - 0; Metazoa - 736; Fungi - 347; Plants - 385; Viruses - 0; Other Eukaryotes - 339 (source: NCBI BLink).	nuclease HARBI1-like	Plantae	180.452	209.037	175.751	149.053	216.553	221.538	258.924	146.65	Good	comp132671_c0	comp132671_c0_seq15	comp129787_c0	comp129787_c0_seq21	6e-19	0	0	0	0.00601828	0.319534	0.303728	0.996545	0.863449	0.863259	0.919377	0.895262	0.895251
comp186679_c1	comp186679_c1_seq33	m.193163	AT5G41980		CONTAINS InterPro DOMAIN/s: Putative harbinger transposase-derived nuclease (InterPro:IPR006912); BEST Arabidopsis thaliana protein match is: unknown protein (TAIR:AT1G43722.1); Has 1807 Blast hits to 1807 proteins in 277 species: Archae - 0; Bacteria - 0; Metazoa - 736; Fungi - 347; Plants - 385; Viruses - 0; Other Eukaryotes - 339 (source: NCBI BLink).	Uncharacterized protein TCM_014176	Plantae	147.933	132.04	148.858	149.053	145.888	131.941	125.955	138.223	Good	comp133546_c3	comp133546_c3_seq3	comp141286_c0	comp141286_c0_seq12	1e-31	0	0	0	0.0386944	3.35493	3.46252	1	1.12014	1.12036
comp173451_c1	comp173451_c1_seq2	m.61744	AT5G41980		CONTAINS InterPro DOMAIN/s: Putative harbinger transposase-derived nuclease (InterPro:IPR006912); BEST Arabidopsis thaliana protein match is: unknown protein (TAIR:AT1G43722.1); Has 1807 Blast hits to 1807 proteins in 277 species: Archae - 0; Bacteria - 0; Metazoa - 736; Fungi - 347; Plants - 385; Viruses - 0; Other Eukaryotes - 339 (source: NCBI BLink).	nuclease HARBI1-like	Plantae	48.2139	38.4251	53.862	34.8152	55.9646	45.0567	38.2416	31.9769	Good	comp121821_c0	comp121821_c0_seq3	comp119559_c1	comp119559_c1_seq2	6e-61	0	0	0	0.0110024	0.188536	0.140966	0.981745	1.25278	1.25469	0.99763	0.780518	0.780498
comp190588_c0	comp190588_c0_seq12	m.253192	AT2G39580		CONTAINS InterPro DOMAIN/s: Putative zinc-finger domain (InterPro:IPR019607); Has 249 Blast hits to 219 proteins in 85 species: Archae - 0; Bacteria - 144; Metazoa - 29; Fungi - 8; Plants - 50; Viruses - 0; Other Eukaryotes - 18 (source: NCBI BLink).	uncharacterized protein LOC100253034	Plantae	640.436	682.458	604.946	657.148	659.213	638.359	694.29	714.726	Good	comp127805_c0	comp127805_c0_seq5	comp143214_c0	comp143214_c0_seq12	4e-74	0	0	0	0	0.0122036	0.00696802	0.994143	0.93845	0.938425	1	1.37034	1.37416
comp190588_c0	comp190588_c0_seq3	m.253192	AT2G39580		CONTAINS InterPro DOMAIN/s: Putative zinc-finger domain (InterPro:IPR019607); Has 249 Blast hits to 219 proteins in 85 species: Archae - 0; Bacteria - 144; Metazoa - 29; Fungi - 8; Plants - 50; Viruses - 0; Other Eukaryotes - 18 (source: NCBI BLink).	uncharacterized protein LOC100253034	Plantae	640.436	682.458	604.946	657.148	659.213	638.359	694.29	714.726	Good	comp136873_c0	comp136873_c0_seq7	comp145759_c0	comp145759_c0_seq8	4e-74	0	0	0	0	24.405	32.5021	0.994143	0.93845	0.938425	0.972986	0.723612	0.717349
comp190588_c0	comp190588_c0_seq7	m.253190	AT2G39580		CONTAINS InterPro DOMAIN/s: Putative zinc-finger domain (InterPro:IPR019607); Has 249 Blast hits to 219 proteins in 85 species: Archae - 0; Bacteria - 144; Metazoa - 29; Fungi - 8; Plants - 50; Viruses - 0; Other Eukaryotes - 18 (source: NCBI BLink).	uncharacterized protein LOC100253034	Plantae	640.436	682.458	604.946	657.148	659.213	638.359	694.29	714.726	Good	comp136667_c0	comp136667_c0_seq1	comp135427_c0	comp135427_c0_seq1	7e-119	0	0	0	0.0379806	9.80955	10.7093	0.994143	0.93845	0.938425	0.993387	0.920578	0.920514
comp189286_c0	comp189286_c0_seq1	m.230191	AT2G39580		CONTAINS InterPro DOMAIN/s: Putative zinc-finger domain (InterPro:IPR019607); Has 249 Blast hits to 219 proteins in 85 species: Archae - 0; Bacteria - 144; Metazoa - 29; Fungi - 8; Plants - 50; Viruses - 0; Other Eukaryotes - 18 (source: NCBI BLink).	uncharacterized protein LOC100253034	Plantae	565.256	572.582	526.544	600.584	568.64	590.43	566.162	561.154	Good	comp146335_c0	comp146335_c0_seq1	comp143214_c0	comp143214_c0_seq6	4e-71	0	0	0	0	233.766	14771.3	1	0.987211	0.987205	0.9985	1.22817	1.24254
comp180418_c0	comp180418_c0_seq5	m.130213	AT1G21280		CONTAINS InterPro DOMAIN/s: Retrotransposon gag protein (InterPro:IPR005162); Has 707 Blast hits to 705 proteins in 25 species: Archae - 0; Bacteria - 0; Metazoa - 4; Fungi - 0; Plants - 703; Viruses - 0; Other Eukaryotes - 0 (source: NCBI BLink).	retroelement pol polyprotein-like	Plantae	336.494	331.985	298.944	368.824	341.714	356.699	334.847	304.41	Good	comp135428_c0	comp135428_c0_seq2	comp135139_c0	comp135139_c0_seq2	3e-07	0	0	0	2.01e-08	50.5051	3142.37	0.997481	1.01357	1.01358	0.997857	1.01942	1.01945
comp164459_c0	comp164459_c0_seq1	m.65576	AT1G21280		CONTAINS InterPro DOMAIN/s: Retrotransposon gag protein (InterPro:IPR005162); Has 707 Blast hits to 705 proteins in 25 species: Archae - 0; Bacteria - 0; Metazoa - 4; Fungi - 0; Plants - 703; Viruses - 0; Other Eukaryotes - 0 (source: NCBI BLink).	uncharacterized protein LOC101259219	Plantae	53.6667	33.3609	56.6968	41.3431	62.9601	33.7925	36.3762	29.9139	Good	comp179777_c0	comp179777_c0_seq1	comp110864_c0	comp110864_c0_seq1	4e-14	0	0	0	0.00864735	3.38756	3.6793	1	1.60326	1.60849	0.904419	3.66907	5.72143	0.0366794	2.79561	2.84563
comp174925_c0	comp174925_c0_seq9	m.71002	AT3G04950		CONTAINS InterPro DOMAIN/s: SEC-C motif (InterPro:IPR004027); Has 583 Blast hits to 583 proteins in 248 species: Archae - 0; Bacteria - 488; Metazoa - 0; Fungi - 0; Plants - 34; Viruses - 0; Other Eukaryotes - 61 (source: NCBI BLink).	hypothetical protein CICLE_v10002483mg	Plantae	140.949	157.636	162.531	129.469	130.847	141.525	163.534	167.848	Good	comp128791_c0	comp128791_c0_seq4	comp131981_c0	comp131981_c0_seq1	3e-77	0	0	0	0.00932425	0.347593	0.338059	0.99373	0.894345	0.894151	0.991294	0.885975	0.885827
comp174925_c0	comp174925_c0_seq2	m.70999	AT3G04950		CONTAINS InterPro DOMAIN/s: SEC-C motif (InterPro:IPR004027); Has 583 Blast hits to 583 proteins in 248 species: Archae - 0; Bacteria - 488; Metazoa - 0; Fungi - 0; Plants - 34; Viruses - 0; Other Eukaryotes - 61 (source: NCBI BLink).	hypothetical protein CICLE_v10002483mg	Plantae	140.949	157.636	162.531	129.469	130.847	141.525	163.534	167.848	Good	comp128791_c0	comp128791_c0_seq5	comp131981_c0	comp131981_c0_seq7	3e-77	0	0	0	2.17e-13	10.5135	12.7863	0.99373	0.894345	0.894151	0.991294	0.885975	0.885827
comp190735_c0	comp190735_c0_seq1	m.255635	AT1G27595		CONTAINS InterPro DOMAIN/s: Symplekin tight junction protein C-terminal (InterPro:IPR022075); BEST Arabidopsis thaliana protein match is: HEAT repeat-containing protein (TAIR:AT5G01400.1); Has 593 Blast hits to 297 proteins in 111 species: Archae - 0; Bacteria - 3; Metazoa - 139; Fungi - 49; Plants - 57; Viruses - 0; Other Eukaryotes - 345 (source: NCBI BLink).	symplekin-like isoform X1	Plantae	591.141	585.305	538.148	638.653	596.622	627.039	562.431	566.445	Good	comp138181_c0	comp138181_c0_seq9	comp114227_c0	comp114227_c0_seq1	0	0	0	0	0.0024263	4.29337	4.82635	0.998248	1.00997	1.00997	0.996398	0.92034	0.920251
comp177288_c0	comp177288_c0_seq20	m.89188	AT5G50840		CONTAINS InterPro DOMAIN/s: Taxilin (InterPro:IPR019132); Has 35333 Blast hits to 34131 proteins in 2444 species: Archae - 798; Bacteria - 22429; Metazoa - 974; Fungi - 991; Plants - 531; Viruses - 0; Other Eukaryotes - 9610 (source: NCBI BLink).	No Hits		604.82	611.32	625.971	549.885	638.606	589.22	647.309	597.432	Good	comp113291_c0	comp113291_c0_seq1	comp107705_c0	comp107705_c0_seq2	1e-60	8e-52	0	0	0.00665408	0.153293	0.124606	0.998198	0.989373	0.989368	0.997444	1.13702	1.13906
comp187468_c0	comp187468_c0_seq6	m.203791	AT5G35690		CONTAINS InterPro DOMAIN/s: WLM (InterPro:IPR013536), PUB domain (InterPro:IPR018997), PUG domain (InterPro:IPR006567); BEST Arabidopsis thaliana protein match is: zinc ion binding (TAIR:AT1G55915.1); Has 30201 Blast hits to 17322 proteins in 780 species: Archae - 12; Bacteria - 1396; Metazoa - 17338; Fungi - 3422; Plants - 5037; Viruses - 0; Other Eukaryotes - 2996 (source: NCBI BLink).	hypothetical protein POPTR_0014s15860g	Plantae	560.517	535.051	572.657	558.251	550.641	560.411	506.86	537.883	Good	comp140978_c0	comp140978_c0_seq3	comp140588_c0	comp140588_c0_seq1	4e-112	0	0	0	0.0372104	11.4289	17.1346	1	1.04757	1.04759	0.998482	0.593812	0.593762
comp189876_c0	comp189876_c0_seq3	m.240878	AT5G56280		COP9 signalosome subunit 6A	COP9 signalosome complex subunit 6a	Plantae	405.379	411.281	446.97	391.497	377.671	387.328	408.504	438.012	Good	comp136302_c0	comp136302_c0_seq14	comp130959_c0	comp130959_c0_seq3	6e-145	9e-137	0	0	2.4e-13	57.3315	3575.55	0.997844	0.98566	0.98565	0.990643	0.912733	0.912692
comp185000_c1	comp185000_c1_seq29	m.171760	AT5G63970		Copine (Calcium-dependent phospholipid-binding protein) family	E3 ubiquitin-protein ligase RGLG1-like	Plantae	1092.87	1100.55	1024.74	1055.31	1198.56	1157.82	1136.88	1006.95	Good	comp131632_c0	comp131632_c0_seq17	comp136227_c0	comp136227_c0_seq4	2e-146	0	0	0	0.00456933	1.98466	1.99936	0.998804	0.993026	0.993024	1	1.00621	1.00621
comp185000_c1	comp185000_c1_seq19	m.171787	AT5G63970		Copine (Calcium-dependent phospholipid-binding protein) family	E3 ubiquitin-protein ligase RGLG1-like	Plantae	1092.87	1100.55	1024.74	1055.31	1198.56	1157.82	1136.88	1006.95	Good	comp131632_c0	comp131632_c0_seq27	comp131927_c0	comp131927_c0_seq5	4e-145	0	0	0	0	73.253	4585.86	0.998804	0.993026	0.993024	1	1.00621	1.00621
comp185000_c1	comp185000_c1_seq21	m.171781	AT5G63970		Copine (Calcium-dependent phospholipid-binding protein) family	E3 ubiquitin-protein ligase RGLG1-like	Plantae	1092.87	1100.55	1024.74	1055.31	1198.56	1157.82	1136.88	1006.95	Good	comp131632_c0	comp131632_c0_seq26	comp131927_c0	comp131927_c0_seq18	3e-146	0	0	0	0.00450013	0.411561	0.406124	0.998804	0.993026	0.993024	1	1.00621	1.00621
comp193315_c0	comp193315_c0_seq32	m.310204	AT1G67800		Copine (Calcium-dependent phospholipid-binding protein) family	E3 ubiquitin-protein ligase RGLG2-like	Plantae	826.332	689.086	907.235	752.27	819.491	640.791	734.435	692.032	Good			comp137847_c0	comp137847_c0_seq16	9e-125	0		0	0.000333862	33.6096	442.704	0.740553	1.19908	1.19917
comp186404_c0	comp186404_c0_seq12	m.190206	AT4G12290		Copper amine oxidase family protein	hypothetical protein POPTR_0001s07870g	Plantae	1216.32	1006.95	990.305	1118.54	1540.1	1060.39	1192.96	767.508	Good	comp140661_c0	comp140661_c0_seq4	comp134213_c1	comp134213_c1_seq1	0	0	0	0	0.0127303	2.45138	2.45947	0.999334	1.20785	1.20791	0.998196	1.05022	1.05024
comp181088_c0	comp181088_c0_seq7	m.125624	AT2G21870		copper ion binding;cobalt ion binding;zinc ion binding	ATP synthase 24 kDa subunit, mitochondrial		764.113	787.237	823.049	709.143	760.149	756.596	790.128	814.989	Good	comp135257_c0	comp135257_c0_seq7	comp135865_c0	comp135865_c0_seq5	8e-38	2e-143	0	0	0.00241597	0.0224233	0.00524967	0.998032	0.970638	0.970627	1	0.980488	0.980481
comp170167_c0	comp170167_c0_seq2	m.45168	AT2G28190		copper/zinc superoxide dismutase 2	chloroplast Cu/ZnSOD	Plantae	1431.18	1991.75	1838.59	1489.69	965.259	2884.06	1815.66	1275.54	Good	comp126128_c0	comp126128_c0_seq2	comp127509_c0	comp127509_c0_seq4	1e-80	0	0	0	0	0.202078	0.200547	0.999801	0.718589	0.718555	0.955592	0.490971	0.489034
comp178743_c2	comp178743_c2_seq9	m.101797	AT5G44790		copper-exporting ATPase / responsive-to-antagonist 1 / copper-transporting ATPase (RAN1)	heavy metal ATPase 7	Plantae	1102.31	900.595	940.553	1074.78	1291.59	793.871	1052.12	855.795	Good	comp138702_c0	comp138702_c0_seq10	comp132698_c0	comp132698_c0_seq5	1e-162	0	0	0	0.00530482	3.49315	3.81766	0.996728	1.22391	1.22397	0.995137	0.755119	0.755008
comp176699_c0	comp176699_c0_seq2	m.83946	AT5G44790		copper-exporting ATPase / responsive-to-antagonist 1 / copper-transporting ATPase (RAN1)	heavy metal ATPase 7	Plantae	783.011	608.73	682.252	726.376	940.404	534.954	703.272	587.963	Good	comp136552_c0	comp136552_c0_seq3	comp132698_c0	comp132698_c0_seq5	4e-94	0	0	0	0.000509286	38.6045	166.972	0.989221	1.28616	1.2863	0.994231	1.11748	1.11758
comp179742_c0	comp179742_c0_seq8	m.124539	AT1G03475		Coproporphyrinogen III oxidase	Coproporphyrinogen-III oxidase	Plantae	914.689	1436.54	881.74	1177.8	684.527	1266.1	1265.31	1778.2	Good	comp135893_c0	comp135893_c0_seq7	comp135408_c0	comp135408_c0_seq2	3e-169	1e-138	0	0	3.98e-07	0.547443	0.545274	0.974817	0.636807	0.636734	0.951613	0.792145	0.792127
comp187802_c1	comp187802_c1_seq5	m.209033	AT5G15050		Core-2/I-branching beta-1,6-N-acetylglucosaminyltransferase family protein	hypothetical protein POPTR_0017s11200g	Plantae	248.797	197.085	280.016	212.536	253.839	198.428	206.122	186.704	Good	comp137118_c1	comp137118_c1_seq10	comp139886_c0	comp139886_c0_seq3	5e-89	0	0	0	0.000861269	4.31011	4.63543	0.647213	1.26199	1.26237	0.997789	1.15732	1.15737
comp171739_c1	comp171739_c1_seq2	m.52133	AT5G22070		Core-2/I-branching beta-1,6-N-acetylglucosaminyltransferase family protein	uncharacterized protein LOC101253370	Plantae	144.108	189.648	150.256	156.146	125.92	158.637	199.155	211.151	Good	comp138343_c2	comp138343_c2_seq6	comp124361_c0	comp124361_c0_seq3	7e-101	0	0	0	0.0185439	0.728416	0.727908	0.769374	0.760189	0.759883				0.0014764	0.656083	0.655443
comp179989_c1	comp179989_c1_seq2	m.114126	AT3G03690		Core-2/I-branching beta-1,6-N-acetylglucosaminyltransferase family protein	xylosyltransferase 1-like isoform X2	Plantae	142.985	260.035	165.366	169.648	93.9405	197.132	212.661	370.313	Good	comp132481_c0	comp132481_c0_seq3	comp133201_c1	comp133201_c1_seq2	8e-137	0	0	0	2.47e-05	0.107383	0.101287	0.977296	0.550361	0.549884	0.997725	1.12259	1.12262
comp179989_c1	comp179989_c1_seq6	m.114129	AT3G03690		Core-2/I-branching beta-1,6-N-acetylglucosaminyltransferase family protein	Core-2/I-branching beta-1,6-N-acetylglucosaminyltransferase family		142.985	260.035	165.366	169.648	93.9405	197.132	212.661	370.313	Good	comp132481_c0	comp132481_c0_seq4	comp133201_c1	comp133201_c1_seq1	3e-74	0	0	0	0.000834223	8.13405	13.1172	0.977296	0.550361	0.549884	0.997725	1.12259	1.12262
comp191175_c0	comp191175_c0_seq5	m.264038	AT5G64930		CPR5 protein, putative	CPR-5-like	Plantae	311.55	301.238	333.538	299.324	301.789	300.397	283.548	319.769	Good	comp143130_c1	comp143130_c1_seq23	comp143834_c1	comp143834_c1_seq10	6e-73	0	0	0	0.00887374	5.82819	6.27234	1	1.0342	1.03423
comp191175_c0	comp191175_c0_seq12	m.264043	AT5G64930		CPR5 protein, putative	CPR-5-like	Plantae	311.55	301.238	333.538	299.324	301.789	300.397	283.548	319.769	Good	comp144697_c2	comp144697_c2_seq18	comp143835_c0	comp143835_c0_seq21	3e-70	0	0	0	0.000646878	1.84071	1.847	1	1.0342	1.03423
comp191175_c0	comp191175_c0_seq4	m.150475	AT5G64930		CPR5 protein, putative	CPR-5, putative	Plantae	311.55	301.238	333.538	299.324	301.789	300.397	283.548	319.769	Good	comp144697_c2	comp144697_c2_seq18	comp143835_c0	comp143835_c0_seq21	4e-80	0	0	0	8.93e-14	0.0100967	0.000734791	1	1.0342	1.03423
comp189638_c0	comp189638_c0_seq7	m.236551	AT3G23070		CRM family member 3A	hypothetical protein PRUPE_ppa001134mg	Plantae	640.567	683.66	600.117	754.783	566.801	658.015	701.407	691.558	Good	comp145284_c0	comp145284_c0_seq9	comp141468_c0	comp141468_c0_seq2	6e-54	0	0	0	0.0145904	0.0423863	0.00526853	0.997602	0.936995	0.936968
comp183748_c0	comp183748_c0_seq7	m.156054	AT5G41770		crooked neck protein, putative / cell cycle protein, putative	unnamed protein product	Plantae	869.643	783.348	871.478	829.016	908.435	774.994	825.459	749.591	Good	comp135907_c0	comp135907_c0_seq2	comp137749_c0	comp137749_c0_seq6	2e-179	0	0	0	0.0185118	0.0642765	0.0382567	0.797765	1.11013	1.11016	0.983933	1.39615	1.39688
comp183748_c0	comp183748_c0_seq14	m.156064	AT5G41770		crooked neck protein, putative / cell cycle protein, putative	crooked neck-like protein 1-like	Plantae	869.643	783.348	871.478	829.016	908.435	774.994	825.459	749.591	Good	comp145194_c1	comp145194_c1_seq1	comp137749_c0	comp137749_c0_seq6	2e-144	0	0	0	0.00183172	19.0517	28.3001	0.797765	1.11013	1.11016
comp183748_c0	comp183748_c0_seq3	m.156051	AT5G41770		crooked neck protein, putative / cell cycle protein, putative	crooked neck-like protein 1	Plantae	869.643	783.348	871.478	829.016	908.435	774.994	825.459	749.591	Good	comp135907_c0	comp135907_c0_seq2	comp137749_c0	comp137749_c0_seq5	0	0	0	0	7.74e-08	2.83344	2.85755	0.797765	1.11013	1.11016	0.983933	1.39615	1.39688
comp180219_c1	comp180219_c1_seq7	m.116281	AT5G12170		CRT (chloroquine-resistance transporter)-like transporter 3	crt homolog 1-like	Plantae	264.142	280.27	262.336	243.87	286.219	270.237	260.603	309.97	Good	comp133051_c1	comp133051_c1_seq2	comp133016_c1	comp133016_c1_seq6	4e-111	0	0	0	0.00417733	16.7214	24.5475	0.996762	0.942516	0.942457	0.992369	1.11809	1.11831
comp192949_c0	comp192949_c0_seq4	m.302110	AT4G08920		cryptochrome 1	cryptochrome 1.2	Plantae	3825.79	4258.84	3667.95	3891.62	3917.8	4334.92	4229.85	4211.76	Good			comp145945_c0	comp145945_c0_seq19	0	0		0	0	0.728698	0.728572	1.49e-05	0.898323	0.898316				1.49e-11	0.86149	0.861479
comp161799_c0	comp161799_c0_seq1	m.25774	AT1G26260	bHLH	cryptochrome-interacting basic-helix-loop-helix 5	cryptochrome-interacting basic helix-loop-helix 5	Plantae	3.00275	24.2812	2.83484	2.17595	3.99747	26.2831	8.3945	38.166		comp139105_c1	comp139105_c1_seq21	comp15259_c0	comp15259_c0_seq1	9e-25	0	0	0	0.0279791	0.0703859	0.0574896	0.136444	0.134343	0.124027	1	0.727769	0.726378
comp191497_c1	comp191497_c1_seq10	m.270603	AT4G10610		CTC-interacting domain 12	uncharacterized protein LOC101509196	Plantae	504.245	470.848	511.188	460.268	541.277	431.775	466.324	514.447	Good	comp145566_c2	comp145566_c2_seq13	comp144604_c1	comp144604_c1_seq7	1e-65	0	0	0	0.00525692	1.82998	1.83827	0.995374	1.07089	1.07093
comp192632_c0	comp192632_c0_seq24	m.293938	AT3G14010		CTC-interacting domain 4	uncharacterized protein LOC101292616	Plantae	968.019	936.078	997.883	882.881	1023.29	908.212	940.035	959.989	Good	comp144621_c1	comp144621_c1_seq1	comp145907_c0	comp145907_c0_seq2	2e-73	0	0	0	0	125.135	7878.08	0.997791	1.03411	1.03412
comp192632_c0	comp192632_c0_seq2	m.293920	AT3G14010		CTC-interacting domain 4	uncharacterized protein LOC101292616	Plantae	968.019	936.078	997.883	882.881	1023.29	908.212	940.035	959.989	Good	comp144621_c1	comp144621_c1_seq1	comp145907_c0	comp145907_c0_seq2	1e-76	0	0	0	0	0.0123369	0.000196807	0.997791	1.03411	1.03412
comp193126_c0	comp193126_c0_seq25	m.305941	AT2G26280		CTC-interacting domain 7	pentatricopeptide repeat-containing protein, putative	Plantae	1525.47	1570.1	1472.89	1626.56	1476.97	1521.58	1625.4	1563.33	Good			comp145033_c0	comp145033_c0_seq3	0	0		0	5.96e-05	0.183655	0.158516	0.998175	0.971579	0.971575
comp193126_c0	comp193126_c0_seq15	m.305954	AT2G26280		CTC-interacting domain 7	pentatricopeptide repeat-containing protein, putative	Plantae	1525.47	1570.1	1472.89	1626.56	1476.97	1521.58	1625.4	1563.33	Good			comp145033_c0	comp145033_c0_seq9	1e-104	0		0	0.0168542	0.517128	0.515689	0.998175	0.971579	0.971575
comp194306_c0	comp194306_c0_seq17	m.333028	AT1G30820		CTP synthase family protein	CTP synthase-like isoform X1	Plantae	2148.79	2283.08	2157.11	2150.62	2138.64	1963.43	2463.9	2421.91	Good			comp143711_c1	comp143711_c1_seq7	3e-126	0		0	0.0174487	0.275437	0.269183	0.999202	0.941188	0.94118
comp193609_c0	comp193609_c0_seq43	m.316650	AT4G02120		CTP synthase family protein	hypothetical protein CICLE_v10031113mg	Plantae	629.87	646.955	652.231	614.685	622.696	578.481	648.596	713.787	Good			comp139469_c0	comp139469_c0_seq21	1e-83	0		0	0.0116047	0.0509861	0.0032967	0.998047	0.973604	0.973593
comp193609_c0	comp193609_c0_seq10	m.316650	AT4G02120		CTP synthase family protein	hypothetical protein CICLE_v10031113mg	Plantae	629.87	646.955	652.231	614.685	622.696	578.481	648.596	713.787	Good			comp143908_c1	comp143908_c1_seq95	1e-83	0		0	0.00437677	0.0405733	0.00113274	0.998047	0.973604	0.973593
comp169125_c0	comp169125_c0_seq21	m.41391	AT3G12670		CTP synthase family protein	CTP synthase 2	Plantae	403.743	516.288	408.841	488.566	313.821	450.736	382.733	715.396	Good	comp132281_c1	comp132281_c1_seq3	comp143759_c1	comp143759_c1_seq2	8e-55	0	0	0	7.01e-13	10.5883	11.5421	0.998866	0.782117	0.782015	1	1.26914	1.27157
comp169125_c0	comp169125_c0_seq14	m.41387	AT3G12670		CTP synthase family protein	CTP synthase 2	Plantae	403.743	516.288	408.841	488.566	313.821	450.736	382.733	715.396	Good	comp132281_c1	comp132281_c1_seq3	comp128452_c1	comp128452_c1_seq2	5e-55	0	0	0	0	8.67788	9.06465	0.998866	0.782117	0.782015	1	1.26914	1.27157
comp169125_c0	comp169125_c0_seq17	m.41387	AT3G12670		CTP synthase family protein	CTP synthase 2	Plantae	403.743	516.288	408.841	488.566	313.821	450.736	382.733	715.396	Good	comp129425_c0	comp129425_c0_seq1	comp128452_c1	comp128452_c1_seq2	5e-55	0	0	0	0	0.00818154	0.00012998	0.998866	0.782117	0.782015	0.998073	0.940472	0.940447
comp192536_c0	comp192536_c0_seq1	m.291915	AT2G02560		cullin-associated and neddylation dissociated	cullin-associated NEDD8-dissociated protein 1-like		1565.99	1613.5	1588.31	1535.05	1574.6	1528.66	1673.84	1638.01	Good	comp145037_c0	comp145037_c0_seq1	comp143994_c0	comp143994_c0_seq11	0	0	0	0	9.29e-06	0.0215648	0.00034721	0.998151	0.970555	0.97055	0.998383	1.00611	1.00611
comp190227_c2	comp190227_c2_seq10	m.246412	AT1G71040		Cupredoxin superfamily protein	bilirubin oxidase-like	Plantae	3142.38	1878.96	5422.36	2129.35	1875.41	2990.12	1320.18	1326.57	Good	comp137802_c0	comp137802_c0_seq4	comp130418_c0	comp130418_c0_seq7	0	0	0	0	7.42e-07	20.5287	22.6483	0.999921	1.6723	1.6724	1	1.09779	1.09872
comp185952_c0	comp185952_c0_seq5	m.183863	AT4G12420		Cupredoxin superfamily protein	monocopper oxidase-like protein SKU5-like	Plantae	140.53	189.53	131.348	165.372	124.871	185.859	165.082	217.649	Good	comp138226_c0	comp138226_c0_seq3	comp141415_c2	comp141415_c2_seq7	3e-143	0	0	0	0.00339014	0.587698	0.584762	0.697775	0.741874	0.74148	0.994201	1.66194	1.66219
comp178657_c1	comp178657_c1_seq3	m.101067	AT2G32010		CVP2 like 1	CVP2 like 1 isoform 1	Plantae	153.114	234.441	166.311	174.076	118.955	187.736	206.132	309.454	Good	comp139073_c1	comp139073_c1_seq12	comp140049_c3	comp140049_c3_seq10	0	0	0	0	0.0208017	0.370799	0.360627	0.965092	0.653545	0.653118	1	1.42521	1.48031
comp194273_c0	comp194273_c0_seq12	m.332359	AT1G56290		CwfJ-like family protein	hypothetical protein CICLE_v10004361mg	Plantae	2016.35	2011.91	1997.18	2059.71	1992.17	2039.03	2029.86	1966.85	Good			comp145038_c0	comp145038_c0_seq1	2e-137	0		0	0.00299866	0.636059	0.634586	1	1.00221	1.00221				0.0409496	0.865061	0.865021
comp188279_c1	comp188279_c1_seq6	m.215207	AT5G56900		CwfJ-like family protein / zinc finger (CCCH-type) family protein	zinc finger CCCH domain-containing protein 64-like		206.144	216.867	191.39	213.178	213.865	208.81	201.449	240.343	Good	comp140176_c1	comp140176_c1_seq9	comp138237_c0	comp138237_c0_seq4	3e-96	0	0	0	0.000386124	16.6112	176.788	1	0.950623	0.950557	0.32881	1.54487	1.54796
comp188279_c1	comp188279_c1_seq20	m.215235	AT5G56900		CwfJ-like family protein / zinc finger (CCCH-type) family protein	zinc finger CCCH domain-containing protein 64-like		206.144	216.867	191.39	213.178	213.865	208.81	201.449	240.343	Good	comp138831_c0	comp138831_c0_seq8	comp138237_c1	comp138237_c1_seq4	4e-173	0	0	0	0.0127207	0.0511969	0.00200081	1	0.950623	0.950557	0.994599	0.93445	0.934382
comp170229_c0	comp170229_c0_seq1	m.45384	AT3G23490		cyanase	hypothetical protein SORBIDRAFT_01g019580	Plantae	749.362	936.004	728.564	778.991	740.531	941.516	971.896	894.601	Good	comp128083_c1	comp128083_c1_seq2	comp127786_c0	comp127786_c0_seq1	5e-68	0	0	0	4.31e-06	0.409729	0.408304	0.00232071	0.80066	0.800599				0.00110561	0.757252	0.757184
comp173294_c0	comp173294_c0_seq2	m.60782	AT3G23490		cyanase	hypothetical protein SORBIDRAFT_01g019580	Plantae	684.008	868.694	638.784	736.668	676.572	895.521	912.202	798.361	Good	comp128083_c1	comp128083_c1_seq4	comp128849_c0	comp128849_c0_seq1	5e-67	0	0	0	0.0205242	0.217008	0.210672	0.00106057	0.787468	0.7874				4.71e-09	0.762395	0.762315
comp189761_c0	comp189761_c0_seq5	m.238481	AT5G53130		cyclic nucleotide gated channel 1	Cyclic nucleotide-gated ion channel 1	Plantae	1694.19	1210.5	2048.78	1264.67	1769.12	1251.79	1271.33	1108.38	Good	comp135581_c0	comp135581_c0_seq5	comp137061_c0	comp137061_c0_seq24	3e-134	0	0	0	0.00204098	1.69474	1.69564	0.989781	1.39948	1.39958	0.998233	1.27134	1.27163
comp176556_c0	comp176556_c0_seq6	m.82774	AT5G53130		cyclic nucleotide gated channel 1	hypothetical protein POPTR_0014s09350g	Plantae	733.776	546.959	732.722	601.814	866.791	590.252	652.915	397.71	Good	comp131649_c0	comp131649_c0_seq16	comp132853_c1	comp132853_c1_seq3	4e-128	0	0	0	0.00197158	2.85206	2.9589	0.992998	1.34137	1.34155	0.999674	1.14496	1.14498
comp187485_c0	comp187485_c0_seq2	m.203985	AT3G17700		cyclic nucleotide-binding transporter 1	cyclic nucleotide-gated ion channel 20, chloroplastic-like		600.898	455.968	654.064	473.748	674.883	525.352	482.553	359.998	Good	comp138544_c0	comp138544_c0_seq14	comp138982_c0	comp138982_c0_seq11	0	0	0	0	0.0424691	2.94501	2.97998	0.986874	1.31764	1.31785	1	0.881753	0.881654
comp182588_c0	comp182588_c0_seq4	m.142279	AT1G16330		cyclin b3;1	cyclin-B3-1-like	Plantae	53.5655	64.0272	57.6418	66.138	36.9166	60.085	78.358	53.6387	Good	comp135978_c1	comp135978_c1_seq5	comp135593_c0	comp135593_c0_seq6	1e-116	0	0	0	0.0396148	0.456732	0.447646	0.987634	0.837366	0.83663	0.988617	0.760502	0.760481
comp179371_c0	comp179371_c0_seq4	m.108274	AT3G09360		Cyclin/Brf1-like TBP-binding protein	transcription factor IIIB 90 kDa subunit-like	Plantae	237.339	197.498	232.712	218.781	260.525	183.043	196.898	212.554	Good	comp136053_c0	comp136053_c0_seq13	comp112807_c0	comp112807_c0_seq2	2e-52	0	0	0	1.89e-05	2.56157	2.60016	0.949872	1.20142	1.20172	0.992667	0.925334	0.925285
comp184214_c0	comp184214_c0_seq6	m.161962	AT5G10270		cyclin-dependent kinase C;1	hypothetical protein PRUPE_ppa004350mg	Plantae	867.924	880.717	929.734	812.435	861.604	835.727	877.029	929.394	Good	comp127629_c1	comp127629_c1_seq3	comp135189_c0	comp135189_c0_seq5	0	0	0	0	0.00144637	45.5539	732.245	0.99837	0.98548	0.985475
comp184214_c0	comp184214_c0_seq2	m.189124	AT5G10270		cyclin-dependent kinase C;1	cyclin-dependent kinase C-2-like	Plantae	867.924	880.717	929.734	812.435	861.604	835.727	877.029	929.394	Good	comp127629_c1	comp127629_c1_seq3	comp135189_c0	comp135189_c0_seq8	0	0	0	0	1.11e-15	0.0143388	0.000229201	0.99837	0.98548	0.985475
comp192392_c0	comp192392_c0_seq24	m.288881	AT1G70620		cyclin-related	uncharacterized protein LOC100259633	Plantae	1062.95	1036.88	1034.62	1122.92	1031.32	1047.78	1019.94	1042.91	Good	comp145378_c1	comp145378_c1_seq20	comp143622_c0	comp143622_c0_seq1	1e-51	0	0	0	0.00620894	0.25516	0.237546	1	1.02514	1.02515	0.998425	1.00311	1.00312
comp192392_c0	comp192392_c0_seq20	m.288872	AT1G70620		cyclin-related	hypothetical protein CICLE_v10030634mg	Plantae	1062.95	1036.88	1034.62	1122.92	1031.32	1047.78	1019.94	1042.91	Good	comp145378_c1	comp145378_c1_seq20	comp144863_c1	comp144863_c1_seq2	3e-56	0	0	0	0.0375716	0.327354	0.308465	1	1.02514	1.02515	0.998425	1.00311	1.00312
comp186984_c1	comp186984_c1_seq12	m.196958	AT2G07050		cycloartenol synthase 1	Cycloartenol synthase 1 isoform 5	Plantae	1201.4	1209.41	1257.31	1199.47	1147.41	1099.08	1162.75	1366.38	Good	comp142375_c0	comp142375_c0_seq25	comp137624_c0	comp137624_c0_seq19	2e-80	0	0	0	0.00167656	3.60282	3.7624	0.999023	0.99338	0.993379	1	1.80892	1.96299
comp186984_c1	comp186984_c1_seq2	m.196952	AT2G07050		cycloartenol synthase 1	Cycloartenol synthase 1 isoform 5	Plantae	1201.4	1209.41	1257.31	1199.47	1147.41	1099.08	1162.75	1366.38	Good	comp142375_c0	comp142375_c0_seq25	comp137624_c0	comp137624_c0_seq19	1e-74	0	0	0	0.000273377	0.107058	0.0899123	0.999023	0.99338	0.993379	1	1.80892	1.96299
comp174908_c0	comp174908_c0_seq2	m.70940	AT2G07050		cycloartenol synthase 1	hypothetical protein L484_008202	Plantae	389.418	353.073	386.843	389.68	391.732	348.035	334.857	376.327	Good	comp138297_c0	comp138297_c0_seq14	comp135956_c0	comp135956_c0_seq40	9e-116	0	0	0	0.000861752	0.0935317	0.0465959	1	1.10287	1.10294	0.995007	1.21596	1.21884
comp181983_c0	comp181983_c0_seq18	m.135421	AT3G01480		cyclophilin 38	hypothetical protein PRUPE_ppa005738mg	Plantae	756.548	1308.39	727.591	1043.37	498.684	1209.85	1177.34	1537.99	Good	comp136970_c1	comp136970_c1_seq4	comp135755_c0	comp135755_c0_seq10	9e-145	0	0	0	0.000103889	0.178853	0.177122	0.807906	0.578309	0.578231
comp177269_c0	comp177269_c0_seq1	m.89072	AT3G01480		cyclophilin 38	Peptidyl-prolyl cis-trans isomerase, chloroplastic		808.314	1329.73	739.346	1127.48	558.117	1265.99	1207.09	1516.1	Good	comp136970_c1	comp136970_c1_seq4	comp135755_c1	comp135755_c1_seq1	0	9e-31	0	0	0.000796707	0.622226	0.620775	0.868578	0.607954	0.607883
comp181983_c0	comp181983_c0_seq21	m.135409	AT3G01480		cyclophilin 38	Peptidyl-prolyl cis-trans isomerase, chloroplastic		756.548	1308.39	727.591	1043.37	498.684	1209.85	1177.34	1537.99	Good	comp136970_c1	comp136970_c1_seq1	comp135755_c0	comp135755_c0_seq3	0	0	0	0	2.89e-08	0.170221	0.168961	0.807906	0.578309	0.578231
comp190519_c0	comp190519_c0_seq29	m.251532	AT3G63400		Cyclophilin-like peptidyl-prolyl cis-trans isomerase family protein	uncharacterized protein LOC100264514	Plantae	1886.09	1819.57	1820.07	1910.74	1927.46	1739.37	1878.18	1841.17	Good	comp143790_c0	comp143790_c0_seq16	comp142897_c0	comp142897_c0_seq7	1e-50	0	0	0	0.012922	0.0222269	0.00035811	0.997282	1.03655	1.03656	0.98568	0.831597	0.831566
comp183758_c0	comp183758_c0_seq9	m.156186	AT3G15520		Cyclophilin-like peptidyl-prolyl cis-trans isomerase family protein	Peptidyl-prolyl cis-trans isomerase CYP37	Plantae	1344.99	1788.32	1120.41	1818.03	1096.55	1896.14	1778.09	1690.73	Good	comp137282_c0	comp137282_c0_seq4	comp131017_c0	comp131017_c0_seq3	1e-162	6e-144	0	0	4.06e-08	0.101229	0.096563	0.994414	0.75214	0.7521	0.993023	0.893624	0.893596
comp183758_c0	comp183758_c0_seq11	m.156188	AT3G15520		Cyclophilin-like peptidyl-prolyl cis-trans isomerase family protein	Peptidyl-prolyl cis-trans isomerase CYP37	Plantae	1344.99	1788.32	1120.41	1818.03	1096.55	1896.14	1778.09	1690.73	Good	comp137282_c0	comp137282_c0_seq5	comp131017_c0	comp131017_c0_seq3	6e-163	0	0	0	1.82e-06	82.5633	110.621	0.994414	0.75214	0.7521	0.993023	0.893624	0.893596
comp183758_c0	comp183758_c0_seq2	m.156186	AT3G15520		Cyclophilin-like peptidyl-prolyl cis-trans isomerase family protein	Peptidyl-prolyl cis-trans isomerase CYP37	Plantae	1344.99	1788.32	1120.41	1818.03	1096.55	1896.14	1778.09	1690.73	Good	comp137282_c0	comp137282_c0_seq5	comp131017_c0	comp131017_c0_seq3	1e-162	0	0	0	0.000504294	30.7567	51.2543	0.994414	0.75214	0.7521	0.993023	0.893624	0.893596
comp183758_c0	comp183758_c0_seq4	m.156186	AT3G15520		Cyclophilin-like peptidyl-prolyl cis-trans isomerase family protein	Peptidyl-prolyl cis-trans isomerase CYP37	Plantae	1344.99	1788.32	1120.41	1818.03	1096.55	1896.14	1778.09	1690.73	Good	comp137282_c0	comp137282_c0_seq3	comp131017_c0	comp131017_c0_seq2	1e-162	0	0	0	0	0.197976	0.19406	0.994414	0.75214	0.7521	0.993023	0.893624	0.893596
comp175993_c3	comp175993_c3_seq3	m.77965	AT2G38730		Cyclophilin-like peptidyl-prolyl cis-trans isomerase family protein	hypothetical protein POPTR_0001s06720g	Plantae	397.499	425.218	399.713	414.084	378.7	416.239	406.704	452.711	Good	comp130276_c0	comp130276_c0_seq2	comp129399_c1	comp129399_c1_seq5	3e-93	0	0	0	0.000372466	17.0326	26.4485	1	0.934858	0.934813	0.998739	0.859715	0.859692
comp192004_c0	comp192004_c0_seq10	m.280798	AT1G74070		Cyclophilin-like peptidyl-prolyl cis-trans isomerase family protein	peptidyl-prolyl cis-trans isomerase cyclophilin-type family protein		810.299	960.543	731.994	935.387	763.516	979.72	896.337	1005.57	Good	comp144304_c0	comp144304_c0_seq6	comp144410_c0	comp144410_c0_seq31	6e-51	0	0	0	0.0108557	0.0330874	0.00217276	0.957466	0.843631	0.843586	0.998631	0.937735	0.937725
comp190164_c0	comp190164_c0_seq2	m.245535	AT3G23530		Cyclopropane-fatty-acyl-phospholipid synthase	hypothetical protein PRUPE_ppa001275mg	Plantae	665.138	790.794	690.889	749.517	555.009	855.467	770.335	746.579	Good	comp144506_c0	comp144506_c0_seq36	comp143076_c0	comp143076_c0_seq9	1e-148	0	0	0	0.0182955	0.419581	0.407004	0.978	0.84116	0.841104	0.984512	1.40709	1.40783
comp156855_c0	comp156855_c0_seq2	m.232570	AT1G15330		Cystathionine beta-synthase (CBS) protein	SNF1-related protein kinase regulatory subunit gamma-like		333.635	135.949	188.989	496.117	315.8	112.642	173.486	121.719	Good	comp107672_c0	comp107672_c0_seq2	comp114725_c0	comp114725_c0_seq1	1e-114	4e-178	0	0	0.00147768	2.69408	2.74633	0.96527	2.45143	2.45402	1	0.731608	0.729651
comp183554_c1	comp183554_c1_seq5	m.153406	AT1G69800		Cystathionine beta-synthase (CBS) protein	SNF1-related protein kinase regulatory subunit gamma-1-like protein		295.377	315.434	295.769	303.545	286.818	290.991	286.029	369.282	Good	comp138253_c1	comp138253_c1_seq2	comp135009_c1	comp135009_c1_seq2	2e-97	0	0	0	8.15e-06	45.8872	2849.34	0.99661	0.936467	0.936418
comp189466_c0	comp189466_c0_seq6	m.233200	AT4G15880		Cysteine proteinases superfamily protein	ubiquitin-like-specific protease ESD4-like	Plantae	751.43	735.375	796.184	767.502	690.603	688.504	713.495	804.127	Good	comp137771_c0	comp137771_c0_seq1	comp137573_c0	comp137573_c0_seq6	1e-116	0	0	0	4.58e-09	0.140459	0.125345	0.99836	1.02182	1.02183	0.973432	0.791453	0.790619
comp192058_c0	comp192058_c0_seq2	m.281731	AT1G09730		Cysteine proteinases superfamily protein	unnamed protein product	Plantae	572.953	553.709	611.891	535.23	571.738	513.252	539.169	608.707	Good	comp144405_c0	comp144405_c0_seq15	comp144725_c0	comp144725_c0_seq31	1e-28	0	0	0	1.33e-07	4.91463	5.32223	0.997401	1.03474	1.03475	1	1.00696	1.00696
comp192058_c0	comp192058_c0_seq9	m.281731	AT1G09730		Cysteine proteinases superfamily protein	unnamed protein product	Plantae	572.953	553.709	611.891	535.23	571.738	513.252	539.169	608.707	Good	comp144405_c0	comp144405_c0_seq15	comp144725_c0	comp144725_c0_seq31	1e-28	0	0	0	0.000159971	0.0228163	0.000367824	0.997401	1.03474	1.03475	1	1.00696	1.00696
comp191620_c1	comp191620_c1_seq21	m.272941	AT1G09730		Cysteine proteinases superfamily protein	Cysteine proteinases superfamily protein, putative	Plantae	464.574	437.332	521.583	430.599	441.54	436.487	446.401	429.11	Good	comp143729_c1	comp143729_c1_seq16	comp143748_c0	comp143748_c0_seq29	7e-43	0	0	0	0.0210954	0.0571973	0.00375047	0.995879	1.06225	1.06229
comp182143_c1	comp182143_c1_seq2	m.137041	AT5G50260		Cysteine proteinases superfamily protein	hypothetical protein PRUPE_ppa007566mg	Plantae	76.7656	91.2941	88.8251	80.5102	60.9614	85.42	109.128	79.3337	Good	comp134978_c1	comp134978_c1_seq3	comp124371_c0	comp124371_c0_seq4	8e-74	0	0	0	0.0267203	0.369111	0.361519	0.98692	0.841299	0.840878	0.979434	1.17754	1.17797
comp170156_c0	comp170156_c0_seq1	m.45115	AT3G02070		Cysteine proteinases superfamily protein	OTU domain-containing protein DDB_G0284757-like isoform		436.8	382.648	432.502	379.704	498.195	391.618	445.841	310.486	Good	comp124735_c1	comp124735_c1_seq3	comp124525_c1	comp124525_c1_seq8	8e-45	0	0	0	0.00287767	0.205483	0.17227	0.996957	1.14143	1.14152
comp170156_c0	comp170156_c0_seq3	m.45115	AT3G02070		Cysteine proteinases superfamily protein	OTU domain-containing protein DDB_G0284757-like isoform		436.8	382.648	432.502	379.704	498.195	391.618	445.841	310.486	Good	comp124735_c1	comp124735_c1_seq1	comp124525_c1	comp124525_c1_seq3	8e-45	0	0	0	0.0113059	26.7266	137.805	0.996957	1.14143	1.14152
comp164893_c0	comp164893_c0_seq3	m.45115	AT3G02070		Cysteine proteinases superfamily protein	OTU domain-containing protein DDB_G0284757-like isoform		377.979	339.463	360.053	348.152	425.73	363.992	375.887	278.509	Good	comp125860_c0	comp125860_c0_seq2	comp124525_c1	comp124525_c1_seq8	8e-45	0	0	0	0.0232353	20.3396	294.907	0.995938	1.11337	1.11346	0.991079	0.929253	0.928809
comp138803_c0	comp138803_c0_seq1	m.12701	AT1G02305		Cysteine proteinases superfamily protein	cathepsin b	Animalia	0	31.5508	0	0	0	0.938681	11.1927	82.5211		comp126183_c0	comp126183_c0_seq1			2e-55	0	0		0	0.00767584	0.000321344	0	0.00898125	0.000316849	0.985559	0.86307	0.862975
comp165065_c1	comp165065_c1_seq1	m.30671	AT1G02305		Cysteine proteinases superfamily protein	cathepsin B precursor	Animalia	0.362659	132.374	0	1.08798	0	0	19.5872	377.534		comp126183_c1	comp126183_c1_seq1			4e-71	0	0		0	0.00476757	0.000199032	5.16e-05	0.00488914	0.00281499	0.995938	0.948529	0.948487
comp176522_c0	comp176522_c0_seq2	m.82591	AT3G61440		cysteine synthase C1	Bifunctional L-3-cyanoalanine synthase/cysteine		1399.8	1882.41	1246.97	1463.4	1489.04	1953.23	2110.63	1583.37	Good	comp135419_c0	comp135419_c0_seq3	comp132462_c0	comp132462_c0_seq5	4e-77	0	0	0	0.00337109	0.596726	0.595752	0.849178	0.743658	0.743625	0.998702	0.983945	0.983943	0.0858934	0.694371	0.694332
comp176326_c1	comp176326_c1_seq40	m.80611	AT3G04940		cysteine synthase D1	cysteine synthase like protein	Plantae	1413.58	1337.17	1462.84	1241.04	1536.85	1395.83	1427.59	1188.09	Good	comp125826_c0	comp125826_c0_seq4	comp130725_c0	comp130725_c0_seq4	6e-85	0	0	0	0.000310832	42.794	2653.06	0.99903	1.05713	1.05714	1.03e-05	0.624063	0.623829
comp180073_c1	comp180073_c1_seq26	m.114861	AT4G05200		cysteine-rich RLK (RECEPTOR-like protein kinase) 25	ATP binding protein, putative	Plantae	1634.99	1223.1	1570.52	1195.07	2139.38	1530.54	1661.46	477.302	Good	comp131089_c0	comp131089_c0_seq3	comp133640_c0	comp133640_c0_seq33	1e-110	0	0	0	0.0177234	4.06153	4.17102	0.999798	1.33668	1.33675	0.999177	0.680375	0.654211
comp190780_c0	comp190780_c0_seq9	m.256282	AT4G05200		cysteine-rich RLK (RECEPTOR-like protein kinase) 25	hypothetical protein PHAVU_002G049500g	Plantae	1231.8	980.437	1387.33	939.326	1368.74	1034.38	1065.39	841.54	Good	comp142191_c0	comp142191_c0_seq20	comp141673_c1	comp141673_c1_seq12	6e-33	0	0	0	0.00979518	0.200798	0.191487	0.996743	1.2563	1.25638	1	0.719828	0.688848
comp185427_c0	comp185427_c0_seq1	m.176746	AT4G05200		cysteine-rich RLK (RECEPTOR-like protein kinase) 25	hypothetical protein PRUPE_ppa003904mg	Plantae	718.376	539.115	775.575	557.044	822.509	593.237	667.204	356.904	Good	comp143129_c0	comp143129_c0_seq21	comp137199_c0	comp137199_c0_seq10	1e-96	0	0	0	1.44e-09	10.0546	11.1781	0.996995	1.33233	1.3325	0.612845	0.868674	0.868607
comp177529_c1	comp177529_c1_seq18	m.91029	AT4G05200		cysteine-rich RLK (RECEPTOR-like protein kinase) 25	hypothetical protein VITISV_019620	Plantae	65.329	71.1317	76.5407	55.4868	63.9595	70.4011	71.8196	71.1744	Good	comp128650_c2	comp128650_c2_seq6	comp128693_c2	comp128693_c2_seq2	4e-137	0	0	0	0.00868476	0.321209	0.298825	1	0.918711	0.918434
comp174329_c0	comp174329_c0_seq13	m.66955	AT4G05200		cysteine-rich RLK (RECEPTOR-like protein kinase) 25	cysteine-rich receptor-like protein kinase 25-like		63.7399	146.974	102.999	58.2393	29.981	123.906	112.859	204.157	Good	comp99614_c0	comp99614_c0_seq1	comp124364_c1	comp124364_c1_seq2	1e-13	0	0	0	0.0443183	0.302332	0.29237	0.881792	0.434651	0.433719	1	1.02939	1.03026
comp174329_c0	comp174329_c0_seq3	m.66947	AT4G05200		cysteine-rich RLK (RECEPTOR-like protein kinase) 25	cysteine-rich receptor-like protein kinase 10-like		63.7399	146.974	102.999	58.2393	29.981	123.906	112.859	204.157	Good	comp141942_c0	comp141942_c0_seq13	comp124364_c1	comp124364_c1_seq3	4e-86	0	0	0	0.0277229	0.325244	0.313153	0.881792	0.434651	0.433719	0.49385	0.603811	0.603529
comp174329_c1	comp174329_c1_seq7	m.66958	AT4G05200		cysteine-rich RLK (RECEPTOR-like protein kinase) 25	cysteine-rich receptor-like protein kinase 25-like		20.455	81.7596	34.9631	17.4076	8.9943	69.4624	54.0979	121.719	Good	comp99614_c0	comp99614_c0_seq1	comp124364_c1	comp124364_c1_seq2	2e-17	0	0	0	0.00218387	0.231143	0.226457	0.171374	0.252921	0.250276	1	1.02939	1.03026
comp193839_c0	comp193839_c0_seq11	m.321449	AT2G31170		Cysteinyl-tRNA synthetase, class Ia family protein	cysteinyl tRNA synthetase [Beta vulgaris]		2023.16	1383.13	2218.77	1471.91	2378.78	1483.2	1606.8	1059.39	Good			comp133800_c0	comp133800_c0_seq11	1e-150	4e-74		0	1.68e-07	0.296297	0.285592	0.995412	1.46264	1.46274
comp182352_c3	comp182352_c3_seq3	m.139442	AT5G28050		Cytidine/deoxycytidylate deaminase family protein	hypothetical protein OsI_25504	Plantae	721.823	427.547	712.131	549.09	904.247	378.27	521.401	382.97	Good	comp129557_c0	comp129557_c0_seq8	comp126469_c0	comp126469_c0_seq5	3e-87	0	0	0	0.0125721	2.78416	2.81775	0.868095	1.68788	1.68827	1	1.16748	1.16821
comp184492_c1	comp184492_c1_seq2	m.165352	AT1G48175		Cytidine/deoxycytidylate deaminase family protein	Cytidine/deoxycytidylate deaminase family protein isoform 1	Plantae	345.787	313.994	332.622	353.592	351.148	306.029	336.815	299.139	Good	comp133795_c1	comp133795_c1_seq12	comp134226_c1	comp134226_c1_seq7	3e-71	0	0	0	0.01323	6.18543	8.00347	1	1.10117	1.10125	1	0.931926	0.931724
comp185446_c1	comp185446_c1_seq7	m.177032	AT3G47390		cytidine/deoxycytidylate deaminase family protein	riboflavin biosynthesis protein RibD-like	Plantae	150.196	158.524	141.572	162.108	146.907	150.189	159.309	166.074	Good	comp138960_c2	comp138960_c2_seq5	comp139540_c0	comp139540_c0_seq4	6e-157	0	0	0	0.00120296	0.518497	0.514621	1	0.947548	0.947468
comp185446_c1	comp185446_c1_seq4	m.177029	AT3G47390		cytidine/deoxycytidylate deaminase family protein	riboflavin biosynthesis protein PYRR, chloroplastic-like		150.196	158.524	141.572	162.108	146.907	150.189	159.309	166.074	Good	comp138960_c1	comp138960_c1_seq4	comp139540_c0	comp139540_c0_seq13	3e-87	0	0	0	0.00487653	36.6453	412.089	1	0.947548	0.947468	0.999465	0.956108	0.956075
comp185446_c1	comp185446_c1_seq3	m.177029	AT3G47390		cytidine/deoxycytidylate deaminase family protein	riboflavin biosynthesis protein PYRR, chloroplastic-like		150.196	158.524	141.572	162.108	146.907	150.189	159.309	166.074	Good	comp138960_c1	comp138960_c1_seq4	comp139540_c0	comp139540_c0_seq13	3e-87	0	0	0	0.0057078	19.7518	331.701	1	0.947548	0.947468	0.999465	0.956108	0.956075
comp187441_c0	comp187441_c0_seq11	m.203480	AT5G24670		Cytidine/deoxycytidylate deaminase family protein	tRNA-specific adenosine deaminase-like protein 3-like		105.388	115.597	118.203	93.5659	104.394	116.368	124.052	106.37	Good	comp141736_c0	comp141736_c0_seq18	comp139683_c0	comp139683_c0_seq4	2e-111	0	0	0	1.27e-13	0.126824	0.111267	1	0.911877	0.911693	0.840622	0.816614	0.81654
comp185817_c0	comp185817_c0_seq4	m.203480	AT5G24670		Cytidine/deoxycytidylate deaminase family protein	tRNA-specific adenosine deaminase-like protein 3-like		101.672	108.304	106.807	102.27	95.9392	98.5427	122.187	104.183	Good	comp141788_c1	comp141788_c1_seq7	comp139683_c0	comp139683_c0_seq22	2e-111	0	0	0	2.12e-06	0.178327	0.161534	1	0.938934	0.938771
comp185817_c0	comp185817_c0_seq2	m.203475	AT5G24670		Cytidine/deoxycytidylate deaminase family protein	tRNA-specific adenosine deaminase-like protein 3-like		101.672	108.304	106.807	102.27	95.9392	98.5427	122.187	104.183	Good	comp141788_c1	comp141788_c1_seq4	comp139683_c0	comp139683_c0_seq4	1e-111	0	0	0	0.000251039	4.9179	5.59188	1	0.938934	0.938771
comp126927_c0	comp126927_c0_seq1	m.10214	AT5G28060		Cytidine/deoxycytidylate deaminase family protein	ribosomal protein S24	Animalia	0.333122	13.9697	0	0	0.999367	3.75472	19.5872	18.5672		comp85813_c0	comp85813_c0_seq1			2e-45	0	0		0.00304913	0.0406724	0.0245984	0.00761528	0.0443331	0.0245443	0.980016	1.25108	1.26116
comp185892_c1	comp185892_c1_seq5	m.183092	AT3G50930		cytochrome BC1 synthesis	ATP binding protein, putative	Plantae	437.667	211.237	559.409	244.914	508.678	258.184	305.383	70.1429	Good	comp136864_c0	comp136864_c0_seq5	comp136757_c0	comp136757_c0_seq1	2e-134	0	0	0	0.0196465	3.47827	3.53643	0.989222	2.07048	2.07188	0.997203	0.997314	0.997312
comp185892_c0	comp185892_c0_seq3	m.183087	AT3G50930		cytochrome BC1 synthesis	mitochondrial chaperone BCS1-like	Plantae	359.552	192.394	454.52	211.209	412.929	236.548	268.428	72.206	Good	comp136864_c0	comp136864_c0_seq2	comp136757_c1	comp136757_c1_seq1	1e-20	0	0	0	0.000725	3.1867	3.24767	0.991429	1.86754	1.86879	0.997203	0.997314	0.997312
comp177042_c1	comp177042_c1_seq5	m.86875	AT3G50930		cytochrome BC1 synthesis	mitochondrial chaperone bcs1-like	Plantae	146.017	90.0827	189.849	90.302	157.9	129.538	112.859	27.8509	Good	comp130982_c0	comp130982_c0_seq5	comp135550_c1	comp135550_c1_seq8	4e-163	0	0	0	0.00170575	4.74455	5.01127	0.993261	1.61896	1.62085	1	0.660829	0.656083
comp171254_c2	comp171254_c2_seq7	m.49640	AT1G17060		cytochrome p450 72c1	unnamed protein product	Plantae	123.011	100.888	136.072	95.6983	137.263	103.255	113.792	85.6156	Good	comp92186_c0	comp92186_c0_seq1	comp120174_c3	comp120174_c3_seq2	8e-15	1e-162	0	0	0.00559044	6.59027	7.82195	0.979256	1.21864	1.21927	1	1.04198	1.04288
comp190491_c1	comp190491_c1_seq8	m.250814	AT3G61880		cytochrome p450 78a9	cytochrome P450 78A3	Plantae	393.149	163.041	244.505	485.226	449.715	163.331	293.817	31.9769	Good	comp134174_c0	comp134174_c0_seq6	comp134777_c0	comp134777_c0_seq3	1e-131	0	0	0	4e-07	4.55382	4.93179	0.97905	2.40916	2.41126	1	0.893443	0.893235
comp179904_c0	comp179904_c0_seq24	m.113389	AT3G53130		Cytochrome P450 superfamily protein	hypothetical protein CICLE_v10011420mg	Plantae	666.616	839.098	572.657	860.6	566.591	944.313	780.726	792.254	Good	comp141947_c0	comp141947_c0_seq8	comp140249_c1	comp140249_c1_seq2	0	0	0	0	0.000545849	0.349002	0.346021	0.994182	0.794514	0.794446	1	1.01028	1.0114
comp184607_c0	comp184607_c0_seq7	m.166811	AT3G53130		Cytochrome P450 superfamily protein	carotene epsilon-monooxygenase, chloroplastic-like		539.773	689.155	456.958	713.756	448.606	763.777	661.766	641.921	Good	comp141947_c0	comp141947_c0_seq5	comp140249_c1	comp140249_c1_seq3	5e-138	0	0	0	0.0108831	0.0429552	0.00138118	0.993508	0.783319	0.783242	1	1.01028	1.0114
comp187811_c0	comp187811_c0_seq6	m.209117	AT4G12320		cytochrome P450, family 706, subfamily A, polypeptide 6	hypothetical protein PRUPE_ppa019849mg	Plantae	1472.14	1109.93	1057.26	1180.6	2178.57	1325.61	1206	798.165	Good	comp144005_c0	comp144005_c0_seq21	comp145520_c0	comp145520_c0_seq2	2e-132	0	0	0	1.82e-05	1.79861	1.80604	0.999766	1.32627	1.32634	0.996316	0.96546	0.965412
comp180055_c1	comp180055_c1_seq6	m.114709	AT3G14680		cytochrome P450, family 72, subfamily A, polypeptide 14	cytochrome P450	Animalia	121.881	176.586	134.192	116.533	114.917	159.576	156.66	213.523	Good	comp119387_c0	comp119387_c0_seq2			7e-33	0	0		0.000169213	0.0208375	0.000335256	0.473501	0.690706	0.690222	1	1.36425	1.3709
comp168257_c0	comp168257_c0_seq2	m.38463	AT3G14680		cytochrome P450, family 72, subfamily A, polypeptide 14	cytochrome P450	Animalia	0.666245	38.3448	0	0	1.99873	10.3255	24.2508	80.4581	Good	comp125600_c0	comp125600_c0_seq2			3e-33	0	0		0.00293974	0.0219163	0.000352995	0.00116891	0.02499	0.0176313	0.790147	0.567082	0.565382
comp163295_c0	comp163295_c0_seq1	m.27722	AT3G14620		cytochrome P450, family 72, subfamily A, polypeptide 8	cytochrome P450	Animalia	0	52.3433	0	0	0	10.3255	27.0489	119.656	Good	comp121389_c0	comp121389_c0_seq1			2e-32	0	0		0	0.00464364	0.000193835	0	0.00543298	0.00019101	0.99488	0.879293	0.878619
comp176070_c0	comp176070_c0_seq6	m.78556	AT1G19630		cytochrome P450, family 722, subfamily A, polypeptide 1	Abscisic acid 8'-hydroxylase 4	Plantae	189.825	174.549	171.678	196.924	200.873	206.51	161.38	155.759	Good	comp124894_c0	comp124894_c0_seq6	comp125346_c0	comp125346_c0_seq2	2e-152	0	0	0	0.0104379	2.02099	2.04058	0.9949	1.08737	1.08751	0.991487	0.889431	0.889413
comp178176_c0	comp178176_c0_seq20	m.96418	AT2G45560		cytochrome P450, family 76, subfamily C, polypeptide 1	cytochrome P450 76C4-like	Plantae	358.162	420.089	297.649	366.637	410.2	415.723	382.416	462.128	Good	comp134656_c0	comp134656_c0_seq6	comp111468_c0	comp111468_c0_seq1	8e-56	0	0	0	0.00464128	0.0457835	0.0316303	0.989514	0.852674	0.852589	0.997201	1.09665	1.09667
comp175119_c0	comp175119_c0_seq5	m.72239	AT3G61040		cytochrome P450, family 76, subfamily C, polypeptide 7	cytochrome P450 76C4	Plantae	2131.8	2589.4	2065.27	2542.87	1787.27	2743.96	2304.45	2719.78	Good	comp138324_c2	comp138324_c2_seq3	comp131363_c0	comp131363_c0_seq15	2e-129	0	0	0	0	0.0131629	0.000210157	0.997265	0.823298	0.823282	0.997818	1.44146	1.44166
comp196424_c0	comp196424_c0_seq1	m.335385	AT2G46660		cytochrome P450, family 78, subfamily A, polypeptide 6	cytochrome P450 78A3-like	Plantae	12.6007	1.87538	5.66968	14.1437	17.9886	4.69341	0.932722	0				comp147628_c0	comp147628_c0_seq1	8e-44	0		0	0.0301936	6.12162	6.76162	0.078622	6.04133	6.68867
comp160494_c0	comp160494_c0_seq3	m.55965	AT3G13730		cytochrome P450, family 90, subfamily D, polypeptide 1	cytochrome P450, putative	Plantae	38.8777	147.069	62.376	40.266	13.9911	110.83	84.8777	245.5	Good	comp124092_c0	comp124092_c0_seq3	comp69813_c0	comp69813_c0_seq1	0	0	0	0	0.00331312	0.0363273	0.00078459	0.909918	0.265844	0.264399	1	0.987148	0.987067
comp191884_c0	comp191884_c0_seq14	m.278397	AT3G48520		cytochrome P450, family 94, subfamily B, polypeptide 3	hypothetical protein POPTR_0002s04340g	Plantae	384.311	410.725	327.916	388.124	436.893	427.203	499.128	305.844	Good	comp140927_c2	comp140927_c2_seq6	comp143656_c1	comp143656_c1_seq1	5e-103	0	0	0	0.0470089	15.4927	158.557	0.998498	0.935737	0.935692	0.975401	0.914672	0.914661
comp181335_c2	comp181335_c2_seq5	m.128159	AT3G56630		cytochrome P450, family 94, subfamily D, polypeptide 2	Cytochrome P450, putative	Plantae	129.757	155.516	99.2195	151.229	138.822	189.614	170.688	106.246	Good	comp128391_c0	comp128391_c0_seq1	comp134442_c1	comp134442_c1_seq7	2e-140	0	0	0	0.0131585	0.0281755	0.0109684	0.995139	0.834631	0.834374	0.998306	0.649535	0.649512
comp181335_c2	comp181335_c2_seq11	m.128161	AT3G56630		cytochrome P450, family 94, subfamily D, polypeptide 2	Cytochrome P450, putative	Plantae	129.757	155.516	99.2195	151.229	138.822	189.614	170.688	106.246	Good	comp128391_c0	comp128391_c0_seq1	comp134442_c1	comp134442_c1_seq7	9e-164	0	0	0	0.0410186	20.3506	44.7675	0.995139	0.834631	0.834374	0.998306	0.649535	0.649512
comp181379_c0	comp181379_c0_seq13	m.128671	AT1G31800		cytochrome P450, family 97, subfamily A, polypeptide 3	LUTEIN DEFICIENT 5, chloroplastic-like	Plantae	828.745	1072.89	701.652	1151.05	633.539	1156.43	937.302	1124.95	Good	comp137274_c0	comp137274_c0_seq1	comp136097_c1	comp136097_c1_seq3	2e-137	0	0	0	0.00567472	0.0504963	0.0382907	0.998133	0.772494	0.772443	0.99981	1.57082	1.57092
comp181379_c0	comp181379_c0_seq11	m.128660	AT1G31800		cytochrome P450, family 97, subfamily A, polypeptide 3	LUTEIN DEFICIENT 5, chloroplastic-like	Plantae	828.745	1072.89	701.652	1151.05	633.539	1156.43	937.302	1124.95	Good	comp137274_c0	comp137274_c0_seq2	comp136097_c1	comp136097_c1_seq2	0	0	0	0	0.0160302	0.384146	0.380787	0.998133	0.772494	0.772443	0.99981	1.57082	1.57092
comp152552_c0	comp152552_c0_seq1	m.18210	AT2G40890		cytochrome P450, family 98, subfamily A, polypeptide 3	cytochrome P450 monooxygenase	Animalia	0.666245	24.3072	0	0	1.99873	5.63209	7.46178	59.8278		comp116776_c0	comp116776_c0_seq1			4e-42	0	0		0.0135137	0.0371088	0.0278416	0.0326306	0.0392462	0.0278093	0.995043	1.80828	1.80972
comp154303_c0	comp154303_c0_seq1	m.19094	AT2G40890		cytochrome P450, family 98, subfamily A, polypeptide 3	cytochrome p450	Animalia	0	18.0278	0	0	0	0.938681	4.66361	48.4811		comp114128_c0	comp114128_c0_seq1			2e-34	0	0		2.85e-07	0.0133567	0.000562254	1.65e-06	0.0137908	0.000554391	0.987435	0.846999	0.845447
comp184700_c1	comp184700_c1_seq22	m.167969	AT2G29560		cytosolic enolase	cytosolic enolase 3-like	Plantae	328.51	302.703	346.739	289.402	349.389	317.884	321.733	268.493	Good	comp138575_c1	comp138575_c1_seq7	comp138929_c0	comp138929_c0_seq2	8e-144	0	0	0	0.0194365	21.6272	131.045	0.994439	1.08517	1.08525
comp184700_c1	comp184700_c1_seq15	m.167956	AT2G29560		cytosolic enolase	cytosolic enolase 3-like	Plantae	328.51	302.703	346.739	289.402	349.389	317.884	321.733	268.493	Good	comp138575_c0	comp138575_c0_seq4	comp138929_c0	comp138929_c0_seq2	2e-86	0	0	0	0.0204022	0.0432677	0.00135683	0.994439	1.08517	1.08525	1	1.00308	1.00308
comp181777_c3	comp181777_c3_seq5	m.133162	AT1G65930		cytosolic NADP+-dependent isocitrate dehydrogenase	isocitrate dehydrogenase	Plantae	2195.51	2000.46	2317.37	1713.71	2555.43	1987.6	1992.04	2021.75	Good	comp123002_c0	comp123002_c0_seq1	comp136385_c0	comp136385_c0_seq31	4e-52	1e-142	0	0	0.00248959	0.367999	0.353491	0.999477	1.09748	1.0975	0.992867	0.798592	0.798317
comp178402_c1	comp178402_c1_seq12	m.98397	AT5G26610	C2H2	D111/G-patch domain-containing protein	hypothetical protein PRUPE_ppa009173mg	Plantae	496.525	523.374	526.6	469.026	493.947	475.874	500.107	594.142	Good	comp133981_c0	comp133981_c0_seq23	comp133352_c0	comp133352_c0_seq12	7e-89	0	0	0	0.000277915	0.0352962	0.0174482	0.99741	0.948729	0.9487	1	1.05058	1.05069
comp178771_c0	comp178771_c0_seq2	m.102085	AT1G63980		D111/G-patch domain-containing protein	uncharacterized protein LOC100246733 isoform 1	Plantae	811.708	805.835	877.025	764.923	793.178	750.992	798.587	867.926	Good	comp135266_c0	comp135266_c0_seq2	comp133315_c0	comp133315_c0_seq4	7e-95	0	0	0	0.0240674	2.00841	2.02371	0.998384	1.00729	1.00729	0.998849	1.54129	1.54179
comp186562_c0	comp186562_c0_seq3	m.191864	AT5G47750		D6 protein kinase like 2	kinase PVPK-1-like	Plantae	162.474	229.168	147.412	199.1	140.911	226.222	185.826	275.455	Good	comp137732_c0	comp137732_c0_seq5	comp129065_c1	comp129065_c1_seq1	0	0	0	0	0.000434017	0.33913	0.334906	0.925892	0.709336	0.708986	0.984283	0.926874	0.926844
comp179994_c0	comp179994_c0_seq15	m.114183	AT2G39830		DA1-related protein 2	hypothetical protein CICLE_v10031291mg	Plantae	183.431	125.95	244.808	131.645	173.84	146.434	142.706	88.7102	Good	comp133372_c0	comp133372_c0_seq3	comp133813_c0	comp133813_c0_seq10	8e-153	0	0	0	2.79e-06	7.55037	9.31929	0.986328	1.45529	1.45634	1	0.999225	0.999225
comp184807_c0	comp184807_c0_seq9	m.169251	AT3G08840		D-alanine--D-alanine ligase family	uncharacterized protein LOC102620172	Plantae	133.579	130.725	132.293	118.589	149.855	115.458	124.052	152.664	Good	comp138431_c0	comp138431_c0_seq26	comp140084_c1	comp140084_c1_seq2	0	0	0	0	0.0459984	13.6245	19.7115	0.996269	1.02179	1.02183	0.998422	0.907714	0.907704
comp191387_c0	comp191387_c0_seq33	m.258614	AT4G05420		damaged DNA binding protein 1A	DNA damage-binding protein 1-like isoform X1	Plantae	808.6	858.802	798.481	837.828	789.49	885.176	858.757	832.473	Good	comp144354_c0	comp144354_c0_seq3	comp143493_c0	comp143493_c0_seq2	0	0	0	0	1.63e-09	21.9744	35.7278	1	0.941564	0.941544	0.997793	0.978277	0.978264
comp191387_c0	comp191387_c0_seq29	m.258614	AT4G05420		damaged DNA binding protein 1A	DNA damage-binding protein 1-like isoform X2	Plantae	808.6	858.802	798.481	837.828	789.49	885.176	858.757	832.473	Good	comp144240_c0	comp144240_c0_seq6	comp143493_c0	comp143493_c0_seq2	0	0	0	0	0.0241639	0.0542654	0.0343842	1	0.941564	0.941544	0.99065	0.901788	0.901755
comp191387_c0	comp191387_c0_seq3	m.258614	AT4G05420		damaged DNA binding protein 1A	DNA damage-binding protein 1-like isoform X1	Plantae	808.6	858.802	798.481	837.828	789.49	885.176	858.757	832.473	Good	comp144354_c0	comp144354_c0_seq3	comp143594_c0	comp143594_c0_seq3	0	0	0	0	0.00166283	26.368	177.493	1	0.941564	0.941544	0.997793	0.978277	0.978264
comp191387_c0	comp191387_c0_seq32	m.258614	AT4G05420		damaged DNA binding protein 1A	DNA damage-binding protein 1-like isoform X1	Plantae	808.6	858.802	798.481	837.828	789.49	885.176	858.757	832.473	Good	comp144354_c0	comp144354_c0_seq3	comp143493_c0	comp143493_c0_seq2	0	0	0	0	0.0171133	0.0911026	0.0695697	1	0.941564	0.941544	0.997793	0.978277	0.978264
comp190956_c0	comp190956_c0_seq40	m.259347	AT5G27410		D-aminoacid aminotransferase-like PLP-dependent enzymes superfamily protein	amino acid aminotransferase family protein	Plantae	385.447	337.316	408.416	350.916	397.009	349.987	326.966	334.994	Good	comp143372_c0	comp143372_c0_seq11	comp144034_c0	comp144034_c0_seq27	3e-156	0	0	0	0.0415672	4.60287	5.72156	1	1.14257	1.14268	0.996431	0.940377	0.940305
comp191444_c0	comp191444_c0_seq18	m.269773	AT5G27410		D-aminoacid aminotransferase-like PLP-dependent enzymes superfamily protein	aminotransferase class IV family protein	Plantae	368.759	351.662	389.224	337.272	379.779	349.189	336.237	369.56	Good	comp143332_c0	comp143332_c0_seq10	comp142783_c0	comp142783_c0_seq20	1e-91	2e-124	0	0	0.00220606	21.1862	436.61	1	1.04857	1.04861	0.875052	0.876842	0.876777
comp179729_c1	comp179729_c1_seq3	m.111867	AT1G60420		DC1 domain-containing protein	hypothetical protein CICLE_v10001187mg	Plantae	136.95	203.896	167.256	114.237	129.358	164.269	187.477	259.941	Good	comp132988_c1	comp132988_c1_seq1	comp128466_c0	comp128466_c0_seq3	1e-75	0	0	0	0.00661425	0.339728	0.334332	0.953309	0.67215	0.671684
comp183543_c1	comp183543_c1_seq10	m.153291	AT1G60420		DC1 domain-containing protein	hypothetical protein VITISV_043885	Plantae	40.3358	35.2501	33.0732	48.9589	38.9753	45.0567	30.7798	29.9139	Good	comp133550_c0	comp133550_c0_seq1	comp132704_c1	comp132704_c1_seq1	5e-12	0	0	0	0.0492482	13.1149	216.891	0.993736	1.14325	1.14423	0.998763	0.943578	0.943546
comp180721_c3	comp180721_c3_seq8	m.121309	AT3G27090		DCD (Development and Cell Death) domain protein	DCD domain protein isoform 1	Plantae	3394.62	3311.3	3540.66	3009.43	3633.76	3104.58	3340.01	3489.31	Good	comp135429_c0	comp135429_c0_seq12	comp139368_c0	comp139368_c0_seq3	3e-115	0	0	0	0.0169332	17.8208	22.477	0.999596	1.02516	1.02516	0.000450655	0.868931	0.868901
comp188331_c0	comp188331_c0_seq5	m.215986	AT1G59990		DEA(D/H)-box RNA helicase family protein	DEAD-box ATP-dependent RNA helicase 22	Plantae	444.125	493.468	435.81	526.58	369.986	499.378	468.786	512.239	Good	comp140821_c0	comp140821_c0_seq2	comp139571_c0	comp139571_c0_seq2	5e-138	0	0	0	0	0.010651	0.000169628	0.996028	0.900059	0.90001	0.996094	0.756652	0.733614
comp193608_c0	comp193608_c0_seq24	m.316616	AT1G48650		DEA(D/H)-box RNA helicase family protein	unnamed protein product	Plantae	264.607	294.769	273.099	282.863	237.859	296.154	290.077	298.077	Good			comp144383_c0	comp144383_c0_seq7	0	0		0	0.000189663	0.0659398	0.0324519	1	0.897775	0.89768
comp186391_c0	comp186391_c0_seq5	m.190040	AT5G26742		DEAD box RNA helicase (RH3)	DEAD-box ATP-dependent RNA helicase 3, chloroplastic-like		8134.33	9537.68	6844.76	9953.5	7604.71	10308.1	9401.75	8903.16	Good	comp142246_c0	comp142246_c0_seq9	comp139311_c0	comp139311_c0_seq6	1e-78	0	0	0	0	0.00726507	0.000115315	0.999686	0.852867	0.852862	0.999199	1.55715	1.55729
comp188978_c0	comp188978_c0_seq5	m.225730	AT3G02060		DEAD/DEAH box helicase, putative	unnamed protein product	Plantae	521.557	533.88	474.364	574.865	515.444	534.053	603.714	463.872	Good	comp143229_c0	comp143229_c0_seq20	comp140807_c0	comp140807_c0_seq16	0	0	0	0	0.0198141	0.059759	0.0109321	0.998158	0.976932	0.97692	1	1.17426	1.17484
comp188978_c0	comp188978_c0_seq4	m.225730	AT3G02060		DEAD/DEAH box helicase, putative	unnamed protein product	Plantae	521.557	533.88	474.364	574.865	515.444	534.053	603.714	463.872	Good	comp143229_c0	comp143229_c0_seq18	comp140807_c0	comp140807_c0_seq27	0	0	0	0	0.00370127	0.0453178	0.0300083	0.998158	0.976932	0.97692	1	1.17426	1.17484
comp190857_c0	comp190857_c0_seq32	m.257831	AT1G70070		DEAD/DEAH box helicase, putative	DEAD-box ATP-dependent RNA helicase ISE2, chloroplastic-like		3106.09	3025.14	2734.67	3698.58	2885	3174.37	3010.74	2890.31	Good	comp144228_c0	comp144228_c0_seq25	comp146008_c0	comp146008_c0_seq12	0	0	0	0	0.0024914	1.78217	1.78675	0.999798	1.02676	1.02676	0.998476	1.01304	1.01304
comp178984_c0	comp178984_c0_seq16	m.103936	AT5G11170		DEAD/DEAH box RNA helicase family protein	DEAD-box ATP-dependent RNA helicase 56-like	Plantae	4614.06	4657.51	4623.31	4810.55	4408.31	4805.27	4647.65	4519.6	Good	comp135574_c0	comp135574_c0_seq4	comp140218_c0	comp140218_c0_seq7	4e-123	0	0	0	0.00780631	26.1079	36.173	0.99934	0.990671	0.990671	0.882779	0.749545	0.748569
comp176696_c0	comp176696_c0_seq5	m.83924	AT5G13570		decapping 2	mRNA-decapping enzyme subunit 2-like isoform X1	Plantae	224.06	226.884	240.366	194.704	237.11	210.33	213.547	256.775	Good	comp130727_c0	comp130727_c0_seq1	comp138741_c0	comp138741_c0_seq13	2e-21	0	0	0	5.93e-05	0.0248669	0.0131446	0.996957	0.98757	0.987554	0.998353	1.11771	1.11772
comp176696_c0	comp176696_c0_seq2	m.83924	AT5G13570		decapping 2	mRNA-decapping enzyme subunit 2-like isoform X1	Plantae	224.06	226.884	240.366	194.704	237.11	210.33	213.547	256.775	Good	comp130727_c0	comp130727_c0_seq9	comp138741_c0	comp138741_c0_seq1	2e-21	0	0	0	0.003838	0.0301566	0.000803083	0.996957	0.98757	0.987554	0.998353	1.11771	1.11772
comp176696_c0	comp176696_c0_seq3	m.83924	AT5G13570		decapping 2	mRNA-decapping enzyme subunit 2-like isoform X1	Plantae	224.06	226.884	240.366	194.704	237.11	210.33	213.547	256.775	Good	comp130727_c0	comp130727_c0_seq1	comp138741_c0	comp138741_c0_seq13	2e-21	0	0	0	0.0156282	2.91607	2.95494	0.996957	0.98757	0.987554	0.998353	1.11771	1.11772
comp188762_c0	comp188762_c0_seq32	m.222539	AT1G26110		decapping 5	hypothetical protein CARUB_v10008613mg	Plantae	1872.24	1769.59	1835.8	1844.98	1935.93	1729.01	1797.05	1782.71	Good	comp127751_c0	comp127751_c0_seq1	comp128214_c0	comp128214_c0_seq1	2e-31	0	0	0	0.014535	40.8547	2530	1	1.058	1.058	0.993603	0.977672	0.977591
comp188762_c0	comp188762_c0_seq23	m.222556	AT1G26110		decapping 5	hypothetical protein VITISV_020005	Plantae	1872.24	1769.59	1835.8	1844.98	1935.93	1729.01	1797.05	1782.71	Good	comp127454_c0	comp127454_c0_seq1	comp128214_c0	comp128214_c0_seq1	1e-44	0	0	0	0.00049644	0.013644	0.00131782	1	1.058	1.058	0.997138	0.844513	0.844429
comp186831_c0	comp186831_c0_seq7	m.195063	AT3G49250		defective in meristem silencing 3	uncharacterized protein LOC101202858	Plantae	355.298	356.224	378.612	354.343	332.939	324.802	349.976	393.894	Good	comp144098_c2	comp144098_c2_seq22	comp136098_c1	comp136098_c1_seq13	9e-58	1e-95	0	0	3.3e-05	44.3623	2752.58	0.997765	0.997402	0.9974
comp174374_c3	comp174374_c3_seq5	m.67205	AT2G35520		Defender against death (DAD family) protein	dolichyl-diphosphooligosaccharide--protein glycosyltransferase		636.517	562.429	687.015	529.496	693.041	548.077	593.221	545.991	Good	comp125103_c1	comp125103_c1_seq10	comp126728_c1	comp126728_c1_seq3	1e-53	0	0	0	0.011826	0.0366677	0.00149507	0.994003	1.13167	1.13173
comp192179_c1	comp192179_c1_seq29	m.284371	AT2G47940		DEGP protease 2	DEGP protease 2 isoform 3	Plantae	1484.77	1907.19	1343.6	1799.77	1310.93	1886.58	1940.83	1894.17	Good	comp145158_c0	comp145158_c0_seq38	comp144366_c0	comp144366_c0_seq3	5e-164	0	0	0	0.0135353	0.184906	0.167658	0.819519	0.778545	0.778511	0.971357	0.852581	0.852452
comp193482_c0	comp193482_c0_seq6	m.313727	AT3G03380		DegP protease 7	hypothetical protein PRUPE_ppa000531mg	Plantae	2970.38	2616.74	3228.72	2497.76	3184.65	2412.19	2830.38	2607.65	Good			comp144781_c0	comp144781_c0_seq2	0	0		0	0.0395111	3.12795	3.36725	0.998726	1.13513	1.13514
comp193482_c0	comp193482_c0_seq14	m.313733	AT3G03380		DegP protease 7	protease Do-like 7-like	Plantae	2970.38	2616.74	3228.72	2497.76	3184.65	2412.19	2830.38	2607.65	Good			comp144781_c0	comp144781_c0_seq3	4e-167	0		0	0	77.6938	4867.65	0.998726	1.13513	1.13514
comp193482_c0	comp193482_c0_seq5	m.313727	AT3G03380		DegP protease 7	protease Do-like 7-like	Plantae	2970.38	2616.74	3228.72	2497.76	3184.65	2412.19	2830.38	2607.65	Good			comp144781_c0	comp144781_c0_seq2	0	0		0	5.15e-05	1.90559	1.91217	0.998726	1.13513	1.13514
comp171985_c1	comp171985_c1_seq10	m.53582	AT3G23940		dehydratase family	dihydroxy-acid dehydratase-like	Plantae	86.8282	83.3727	87.8801	94.6539	77.9506	60.0756	76.4832	113.559	Good	comp143363_c0	comp143363_c0_seq6	comp131146_c0	comp131146_c0_seq2	8e-37	0	0	0	0.0396547	3.95485	4.41594	0.995103	1.0413	1.04144	1	1.45604	1.49654
comp189257_c0	comp189257_c0_seq13	m.229745	AT3G23940		dehydratase family	dihydroxy-acid dehydratase, mitochondrial-like		661.553	831.613	637.575	709.349	637.736	777.115	838.471	879.252	Good	comp143363_c0	comp143363_c0_seq12	comp142187_c1	comp142187_c1_seq7	0	0	0	0	0.0331912	0.811308	0.811083	0.000142752	0.795569	0.795509	1	1.45604	1.49654
comp171105_c0	comp171105_c0_seq6	m.48895	AT2G41430		dehydration-induced protein (ERD15)	ERD15	Plantae	1786.2	1432.5	1747.09	1679.73	1931.79	1434.73	1532.19	1330.58	Good	comp141878_c0	comp141878_c0_seq8	comp123212_c0	comp123212_c0_seq3	3e-22	0	0	0	0.00145195	1.26267	1.26272	0.0287163	1.24686	1.24691	0.99676	1.33741	1.43891
comp150195_c0	comp150195_c0_seq1	m.67413	AT5G16710		dehydroascorbate reductase 1	dehydroascorbate reductase	Plantae	56.5106	88.2897	55.7519	71.8064	41.9734	89.1747	94.2049	81.4896	Good	comp129840_c0	comp129840_c0_seq4	comp128224_c0	comp128224_c0_seq4	4e-96	2e-113	0	0	0.0152397	0.646061	0.64512	0.025977	0.641083	0.640099	1	0.97017	0.970083
comp191713_c0	comp191713_c0_seq8	m.274758	AT3G55610		delta 1-pyrroline-5-carboxylate synthase 2	pyrroline-5-carboxylate synthetase	Plantae	1253.92	1628.03	1186.46	1372.85	1202.46	1557.23	1613.82	1713.05	Good	comp143707_c0	comp143707_c0_seq4	comp144043_c0	comp144043_c0_seq7	0	0	0	0	0	0.706938	0.706678	2.83e-06	0.770242	0.770208	0.991484	0.896582	0.896449	0.00333571	0.751865	0.751828
comp192020_c1	comp192020_c1_seq5	m.281113	AT3G55610		delta 1-pyrroline-5-carboxylate synthase 2	pyrroline-5-carboxylate synthetase	Plantae	1111.33	1488.61	1022.37	1247.82	1063.8	1400.51	1469.03	1596.29	Good	comp143707_c0	comp143707_c0_seq5	comp143889_c0	comp143889_c0_seq24	0	0	0	0	0.00113709	0.468539	0.467125	0.00093125	0.746603	0.746556	0.991484	0.896582	0.896449	7.28e-10	0.731173	0.731137
comp177889_c2	comp177889_c2_seq6	m.94092	AT3G16240		delta tonoplast integral protein	water channel protein MipK	Plantae	432.199	762.865	349.716	473.182	473.7	558.712	820.478	909.403	Good	comp131871_c0	comp131871_c0_seq8	comp130997_c0	comp130997_c0_seq5	4e-83	0	0	0	4.95e-06	0.343461	0.340799	0.708285	0.566691	0.566554	0.997579	0.923351	0.923343
comp177336_c0	comp177336_c0_seq4	m.89376	AT3G16240		delta tonoplast integral protein	water channel protein MipK	Plantae	365.596	704.226	267.42	388.647	440.721	433.671	752.707	926.299	Good	comp131871_c0	comp131871_c0_seq8	comp130997_c0	comp130997_c0_seq5	8e-90	0	0	0	0.0184463	0.349409	0.347109	0.978858	0.51935	0.519153	0.997579	0.923351	0.923343
comp191102_c0	comp191102_c0_seq5	m.262225	AT5G35560		DENN (AEX-3) domain-containing protein	DENN domain-containing protein isoform 3, partial	Plantae	349.122	332.048	368.53	328.329	350.508	347.303	343.512	305.328	Good	comp143250_c0	comp143250_c0_seq5	comp142965_c0	comp142965_c0_seq16	3e-67	0	0	0	0.00145596	28.7921	581.192	1	1.05138	1.05142	0.962775	0.879297	0.879251
comp185997_c0	comp185997_c0_seq7	m.184386	AT5G64170		dentin sialophosphoprotein-related	uncharacterized protein LOC100257088	Plantae	2111.2	2176.2	2089	2190.57	2054.01	2212.44	1937.91	2378.26	Good	comp139987_c0	comp139987_c0_seq11	comp140062_c0	comp140062_c0_seq10	5e-28	0	0	0	5.02e-05	49.0766	3051.73	0.999396	0.970132	0.970128	1	0.933099	0.933059
comp193925_c0	comp193925_c0_seq16	m.323723	AT4G15560		Deoxyxylulose-5-phosphate synthase	1-deoxy-D-xylulose-5-phosphate synthase 2,		224.931	315.684	259.861	254.184	160.748	305.118	259.241	382.692	Good			comp144655_c0	comp144655_c0_seq60	5e-131	0		0	4.99e-05	8.03917	10.9584	0.977699	0.71278	0.712529
comp186089_c0	comp186089_c0_seq15	m.185842	AT4G15560		Deoxyxylulose-5-phosphate synthase	1-deoxy-D-xylulose-5-phosphate synthase 2,		113.11	202.92	135.127	135.246	68.9563	197.602	165.11	246.047	Good	comp140480_c1	comp140480_c1_seq9	comp137513_c0	comp137513_c0_seq44	7e-156	0	0	0	1.83e-10	0.340983	0.337476	0.495342	0.558035	0.557434
comp189511_c2	comp189511_c2_seq17	m.234271	AT4G15560		Deoxyxylulose-5-phosphate synthase	1-deoxy-D-xylulose-5-phosphate synthase,		91.939	128.496	108.669	113.182	53.9658	124.845	125.917	134.726	Good	comp144239_c0	comp144239_c0_seq40	comp137513_c0	comp137513_c0_seq48	2e-49	0	0	0	0.0155316	0.353175	0.336436	0.942509	0.716058	0.715523	0.997227	1.03443	1.03444
comp182516_c0	comp182516_c0_seq15	m.141352	AT5G59750		DHBP synthase RibB-like alpha/beta domain;GTP cyclohydrolase II	hypothetical protein POPTR_0001s24160g	Plantae	406.431	524.12	337.337	501.557	380.399	526.112	563.364	482.883	Good	comp136502_c0	comp136502_c0_seq11	comp135811_c0	comp135811_c0_seq14	2e-85	0	0	0	0.0347036	0.566741	0.562504	0.929327	0.775563	0.775459	0.991852	0.907348	0.906935
comp189846_c0	comp189846_c0_seq9	m.240505	AT3G26935		DHHC-type zinc finger family protein	hypothetical protein CICLE_v10015257mg	Plantae	1684.87	1472.14	1900.1	1135.86	2018.66	1331.09	1570.76	1514.57	Good	comp138853_c1	comp138853_c1_seq22	comp140613_c0	comp140613_c0_seq7	9e-59	0	0	0	2.11e-12	0.0167276	0.000268025	0.999617	1.14448	1.14451
comp189846_c0	comp189846_c0_seq11	m.240506	AT3G26935		DHHC-type zinc finger family protein	hypothetical protein CICLE_v10015257mg	Plantae	1684.87	1472.14	1900.1	1135.86	2018.66	1331.09	1570.76	1514.57	Good	comp138853_c1	comp138853_c1_seq22	comp140613_c0	comp140613_c0_seq15	2e-67	0	0	0	0.00539253	1.55019	1.55466	0.999617	1.14448	1.14451
comp189846_c0	comp189846_c0_seq16	m.240502	AT3G26935		DHHC-type zinc finger family protein	hypothetical protein CICLE_v10015257mg	Plantae	1684.87	1472.14	1900.1	1135.86	2018.66	1331.09	1570.76	1514.57	Good	comp127683_c1	comp127683_c1_seq15	comp126953_c2	comp126953_c2_seq11	3e-96	0	0	0	0.00134471	11.7903	14.9681	0.999617	1.14448	1.14451
comp187793_c0	comp187793_c0_seq7	m.208801	AT3G60800		DHHC-type zinc finger family protein	zinc finger protein, putative	Plantae	663.388	559.055	660.291	557.25	772.621	598.625	567.571	510.971	Good	comp142690_c0	comp142690_c0_seq30	comp141610_c0	comp141610_c0_seq15	5e-142	0	0	0	0.000160742	4.75536	4.86795	0.992577	1.18654	1.18662	0.992433	0.982731	0.982632
comp187793_c0	comp187793_c0_seq1	m.208801	AT3G60800		DHHC-type zinc finger family protein	zinc finger protein, putative	Plantae	663.388	559.055	660.291	557.25	772.621	598.625	567.571	510.971	Good	comp142690_c0	comp142690_c0_seq30	comp141610_c0	comp141610_c0_seq15	5e-142	0	0	0	0.000692692	0.170483	0.165248	0.992577	1.18654	1.18662	0.992433	0.982731	0.982632
comp186186_c1	comp186186_c1_seq28	m.187263	AT3G09320		DHHC-type zinc finger family protein	zinc finger protein, putative	Plantae	358.172	368.247	385.397	344.627	344.492	366.057	378.685	359.998	Good	comp139817_c2	comp139817_c2_seq11	comp136980_c0	comp136980_c0_seq8	5e-52	0	0	0	0.00146225	7.18811	9.71841	1	0.972663	0.972641
comp186186_c1	comp186186_c1_seq17	m.187274	AT3G09320		DHHC-type zinc finger family protein	protein S-acyltransferase 15-like	Plantae	358.172	368.247	385.397	344.627	344.492	366.057	378.685	359.998	Good	comp139817_c2	comp139817_c2_seq11	comp136598_c0	comp136598_c0_seq14	4e-55	0	0	0	0.00607807	0.0492662	0.00858758	1	0.972663	0.972641
comp186700_c0	comp186700_c0_seq10	m.193526	AT1G69420		DHHC-type zinc finger family protein	unnamed protein product	Plantae	446.151	740.52	437.851	615.783	284.82	647.155	664.042	910.362	Good	comp138464_c1	comp138464_c1_seq6	comp141645_c0	comp141645_c0_seq9	2e-67	0	0	0	0.0281545	3.95307	4.19308	0.963155	0.602619	0.602489	1	0.884988	0.882542
comp186700_c0	comp186700_c0_seq15	m.193521	AT1G69420		DHHC-type zinc finger family protein	DHHC-type zinc finger family protein isoform 1	Plantae	446.151	740.52	437.851	615.783	284.82	647.155	664.042	910.362	Good	comp138464_c1	comp138464_c1_seq3	comp141645_c0	comp141645_c0_seq9	4e-124	0	0	0	0.0393932	0.0446361	0.0166826	0.963155	0.602619	0.602489	1	0.884988	0.882542
comp180996_c1	comp180996_c1_seq15	m.124279	AT2G33640		DHHC-type zinc finger family protein	hypothetical protein CICLE_v10029467mg	Plantae	208.668	201.534	203.929	192.202	229.874	202.286	187.822	214.493	Good	comp137883_c3	comp137883_c3_seq18	comp140519_c0	comp140519_c0_seq13	6e-08	0	0	0	0.0269967	3.02737	3.16915	1	1.03536	1.0354
comp186095_c0	comp186095_c0_seq1	m.185953	AT2G33640		DHHC-type zinc finger family protein	S-acyltransferase At2g33640-like	Plantae	140.525	225.287	150.247	179.385	91.9418	186.798	195.937	293.125	Good	comp141917_c0	comp141917_c0_seq5	comp140416_c0	comp140416_c0_seq4	3e-153	0	0	0	0.0494971	0.550594	0.548787	0.959672	0.624236	0.623776	0.996668	0.911951	0.911927
comp173884_c1	comp173884_c1_seq2	m.64286	AT1G69420		DHHC-type zinc finger family protein	zinc finger protein, putative	Plantae	76.3446	132.986	85.0453	75.0921	68.8964	114.519	118.344	166.094	Good	comp138464_c0	comp138464_c0_seq1	comp128999_c0	comp128999_c0_seq2	3e-51	0	0	0	0.0268293	0.573225	0.572459	0.066067	0.575038	0.574113	0.995637	0.943104	0.943069	0.0332367	0.51509	0.514411
comp192191_c0	comp192191_c0_seq8	m.284704	AT4G15080		DHHC-type zinc finger family protein	S-acyltransferase At4g15080-like isoform		652.597	716.638	631.461	675.622	650.708	729.383	660.265	760.267	Good	comp144191_c0	comp144191_c0_seq6	comp143130_c0	comp143130_c0_seq9	4e-153	8e-30	0	0	0.000673088	39.6916	148.955	0.973773	0.910668	0.910638	0.920599	0.541255	0.531144
comp192191_c0	comp192191_c0_seq23	m.284704	AT4G15080		DHHC-type zinc finger family protein	S-acyltransferase At4g15080-like isoform		652.597	716.638	631.461	675.622	650.708	729.383	660.265	760.267	Good	comp144191_c0	comp144191_c0_seq16	comp143130_c0	comp143130_c0_seq9	4e-153	9e-30	0	0	0.0174342	17.7804	488.988	0.973773	0.910668	0.910638	0.920599	0.541255	0.531144
comp164779_c0	comp164779_c0_seq13	m.51999	AT3G51520		diacylglycerol acyltransferase family	diacylglycerol O-acyltransferase 2	Plantae	257.694	187.123	260.881	239.355	272.847	179.288	200.535	181.546	Good	comp116130_c0	comp116130_c0_seq5	comp121485_c1	comp121485_c1_seq1	1e-100	0	0	0	0.00319524	3.45414	3.63245	0.999764	1.37653	1.37712	1	0.89713	0.894876
comp188197_c1	comp188197_c1_seq7	m.214238	AT5G64290		dicarboxylate transport 2.1	hypothetical protein SORBIDRAFT_07g029165	Plantae	644.78	666.09	602.867	769.688	561.784	660.888	657.243	680.139	Good	comp137307_c1	comp137307_c1_seq2	comp140657_c1	comp140657_c1_seq3	2e-72	0	0	0	0.00297743	2.13937	2.15914	0.998456	0.968022	0.968008
comp185677_c0	comp185677_c0_seq6	m.180238	AT5G64290		dicarboxylate transport 2.1	Dicarboxylate transporter 2, chloroplastic		709.481	773.439	682.554	844.258	601.629	751.574	756.941	811.801	Good	comp137307_c0	comp137307_c0_seq5	comp139795_c0	comp139795_c0_seq1	2e-167	0	0	0	0.000947037	1.81914	1.8244	0.998079	0.917334	0.917308	1	0.982976	0.982947
comp184192_c1	comp184192_c1_seq14	m.146867	AT5G20320		dicer-like 4	hypothetical protein PRUPE_ppa000144mg	Plantae	1263.89	1141.41	1327.05	1204.38	1260.23	1115.81	1181.66	1126.75	Good	comp134062_c0	comp134062_c0_seq4	comp136554_c0	comp136554_c0_seq9	6e-152	0	0	0	0.0340282	14.6294	458.419	0.47053	1.10728	1.1073	1	1.032	1.03205
comp180331_c0	comp180331_c0_seq1	m.266971	AT5G52100		Dihydrodipicolinate reductase, bacterial/plant	4-hydroxy-tetrahydrodipicolinate reductase 3	Plantae	1655.5	2172.81	1483.75	2036.16	1446.58	2087.85	2156.39	2274.19	Good	comp142905_c0	comp142905_c0_seq14	comp127795_c0	comp127795_c0_seq11	3e-97	3e-89	2e-149	3e-147	0.0306083	0.614083	0.612641	0.894621	0.761946	0.761916	0.930012	0.756258	0.756243
comp180331_c0	comp180331_c0_seq11	m.117397	AT5G52100		Dihydrodipicolinate reductase, bacterial/plant	unnamed protein product	Plantae	1655.5	2172.81	1483.75	2036.16	1446.58	2087.85	2156.39	2274.19	Good	comp142905_c0	comp142905_c0_seq12	comp138072_c0	comp138072_c0_seq27	2e-77	0	0	0	1.49e-05	0.501713	0.497586	0.894621	0.761946	0.761916	0.930012	0.756258	0.756243	0.0680181	0.701918	0.701792
comp180331_c0	comp180331_c0_seq23	m.117411	AT5G52100		Dihydrodipicolinate reductase, bacterial/plant	dihydrodipicolinate reductase 3, chloroplastic		1655.5	2172.81	1483.75	2036.16	1446.58	2087.85	2156.39	2274.19	Good	comp142905_c0	comp142905_c0_seq13	comp138072_c0	comp138072_c0_seq9	1e-83	0	0	0	0.00398935	0.0383359	0.0134726	0.894621	0.761946	0.761916	0.930012	0.756258	0.756243	0.0680181	0.701918	0.701792
comp191314_c0	comp191314_c0_seq8	m.266965	AT5G52100		Dihydrodipicolinate reductase, bacterial/plant	dihydrodipicolinate reductase 3, chloroplastic		440.439	650.067	369.531	641.982	309.804	703.157	632.274	614.772	Good	comp142905_c0	comp142905_c0_seq5	comp138072_c0	comp138072_c0_seq11	3e-135	0	0	0	0	0.147519	0.143881	0.979752	0.677653	0.677533	0.930012	0.756258	0.756243	0.0680181	0.701918	0.701792
comp191314_c0	comp191314_c0_seq6	m.266971	AT5G52100		Dihydrodipicolinate reductase, bacterial/plant	dihydrodipicolinate reductase 3, chloroplastic		440.439	650.067	369.531	641.982	309.804	703.157	632.274	614.772	Good	comp142905_c0	comp142905_c0_seq11	comp138072_c0	comp138072_c0_seq25	3e-97	0	0	0	0.0200577	0.0875028	0.0806521	0.979752	0.677653	0.677533	0.930012	0.756258	0.756243	0.0680181	0.701918	0.701792
comp181520_c0	comp181520_c0_seq4	m.130267	AT3G17770		Dihydroxyacetone kinase	hypothetical protein POPTR_0012s03790g	Plantae	506.273	545.643	505.197	534.925	478.697	529.275	596.942	510.713	Good	comp139012_c0	comp139012_c0_seq10	comp137546_c1	comp137546_c1_seq18	9e-114	0	0	0	0.0144227	0.298956	0.290823	0.992507	0.927886	0.927847	1	0.967351	0.967294
comp181520_c0	comp181520_c0_seq1	m.130262	AT3G17770		Dihydroxyacetone kinase	hypothetical protein POPTR_0012s03790g	Plantae	506.273	545.643	505.197	534.925	478.697	529.275	596.942	510.713	Good	comp135872_c0	comp135872_c0_seq30	comp137546_c1	comp137546_c1_seq7	1e-113	0	0	0	4.59e-14	42.9034	85.17	0.992507	0.927886	0.927847	1	1.16661	1.16734
comp183141_c1	comp183141_c1_seq7	m.148798	AT2G34930		disease resistance family protein / LRR family protein	Receptor-like protein kinase	Plantae	456.959	271.001	353.41	332.921	684.546	387.713	368.556	56.7333	Good	comp142185_c1	comp142185_c1_seq12	comp136960_c0	comp136960_c0_seq10	9e-61	0	0	0	0.0243933	2.90235	2.95607	0.998846	1.68547	1.68617
comp182340_c0	comp182340_c0_seq5	m.139346	AT2G34930		disease resistance family protein / LRR family protein	hypothetical protein CICLE_v10017769mg	Plantae	308.83	285.611	343.904	240.443	342.143	358.576	272.355	225.902	Good	comp134605_c0	comp134605_c0_seq3	comp59972_c0	comp59972_c0_seq1	2e-45	0	0	0	0.0320613	0.468237	0.461568	0.998113	1.08121	1.08129	1	1.22639	1.22708
comp193610_c0	comp193610_c0_seq4	m.316713	AT5G43470		Disease resistance protein (CC-NBS-LRR class) family	disease resistance protein RGA3	Plantae	389.14	201.694	447.839	280.698	438.882	248.009	219.19	137.882	Good			comp145695_c0	comp145695_c0_seq8	7e-10	0		0	0.00224301	2.67093	2.69333	0.34439	1.92798	1.92931
comp178923_c0	comp178923_c0_seq1	m.298743	AT5G43470		Disease resistance protein (CC-NBS-LRR class) family	hypothetical protein	Plantae	266.155	179.648	291.989	230.651	275.825	205.571	189.343	144.03	Good	comp144786_c1	comp144786_c1_seq1	comp143905_c0	comp143905_c0_seq7	2e-98	0	0	0	0.000340467	2.13605	2.16491	0.0543517	1.48073	1.48151				0.0818119	1.3207	1.32087
comp159073_c0	comp159073_c0_seq4	m.22702	AT1G63350		Disease resistance protein (CC-NBS-LRR class) family	disease resistance protein	Plantae	100.048	73.612	102.999	89.214	107.932	84.4813	85.8104	50.5442	Good	comp86289_c0	comp86289_c0_seq2	comp119566_c0	comp119566_c0_seq3	4e-16	0	0	0	0.0165664	2.80285	2.88644	0.897901	1.35768	1.35908	0.987673	1.25049	1.26183
comp159729_c0	comp159729_c0_seq1	m.22702	AT1G63350		Disease resistance protein (CC-NBS-LRR class) family	disease resistance protein	Plantae	88.1016	74.4714	86.9446	79.4222	97.938	72.2784	92.3395	58.7963	Good	comp131395_c0	comp131395_c0_seq17	comp119566_c0	comp119566_c0_seq3	4e-16	0	0	0	0.0144448	3.51836	3.68093	0.987272	1.18233	1.183	0.990326	1.33846	1.33926
comp191205_c0	comp191205_c0_seq7	m.264606	AT5G43470		Disease resistance protein (CC-NBS-LRR class) family	hypothetical protein	Plantae	52.2171	50.8843	62.3665	53.3108	40.9741	38.4859	61.5597	52.6072	Good	comp139225_c1	comp139225_c1_seq3	comp136898_c0	comp136898_c0_seq1	5e-85	0	0	0	1.95e-08	50.6325	3150.45	0.993976	1.02605	1.02619
comp191579_c1	comp191579_c1_seq5	m.272265	AT1G69550		disease resistance protein (TIR-NBS-LRR class)	hypothetical protein EUTSA_v10024211mg	Plantae	103.77	113.326	81.2655	115.108	114.937	111.703	114.725	113.549	Good	comp134600_c1	comp134600_c1_seq1	comp145476_c0	comp145476_c0_seq8	1e-33	0	0	0	0.0171942	0.307435	0.292301	0.995337	0.915869	0.915689	0.906552	0.848571	0.848504
comp182773_c0	comp182773_c0_seq4	m.144182	AT5G51630		Disease resistance protein (TIR-NBS-LRR class) family	AC004557_6 F17L21.7	Plantae	850.963	824.514	884.991	862.449	805.45	808.43	877.468	787.643	Good	comp126844_c1	comp126844_c1_seq26	comp124183_c1	comp124183_c1_seq14	2e-07	0	0	0	0.00641014	2.32501	2.38483	0.997949	1.03207	1.03208	0.978613	0.753858	0.747201
comp185070_c0	comp185070_c0_seq6	m.172704	AT1G72190		D-isomer specific 2-hydroxyacid dehydrogenase family protein	hypothetical protein AMTR_s00071p00183090	Plantae	156.474	166.201	129.458	186.131	153.833	188.196	168.823	141.586	Good	comp131212_c4	comp131212_c4_seq24	comp175905_c0	comp175905_c0_seq1	3e-15	4e-34	0	0	0.00102682	0.200067	0.167221	0.995404	0.941576	0.941474
comp191889_c0	comp191889_c0_seq8	m.278489	AT5G64860		disproportionating enzyme	hypothetical protein CICLE_v10025236mg	Plantae	700.398	907.304	710.572	852.962	537.66	782.935	820.805	1118.17	Good	comp133103_c0	comp133103_c0_seq1	comp143509_c0	comp143509_c0_seq2	2e-146	0	0	0	4.21e-08	0.28364	0.277494	0.997531	0.772019	0.771958	1	0.88552	0.884721
comp193982_c0	comp193982_c0_seq1	m.324851	AT3G54280		DNA binding;ATP binding;nucleic acid binding;binding;helicases;ATP binding;DNA binding;helicases	TATA-binding protein-associated factor 172 isoform		956.388	964.658	908.161	1008.61	952.397	994.401	959.678	939.895	Good			comp145812_c0	comp145812_c0_seq22	0	0		0	0.0150947	1.89048	1.89351	0.999336	0.99143	0.991428
comp184151_c0	comp184151_c0_seq24	m.160924	AT5G23710		DNA binding;DNA-directed RNA polymerases	hypothetical protein POPTR_0018s04220g	Plantae	333.644	361.187	352.069	347.053	301.809	322.906	366.121	394.533	Good	comp130934_c3	comp130934_c3_seq3	comp135212_c0	comp135212_c0_seq1	9e-48	0	0	0	0.00377799	0.254922	0.226137	0.995137	0.923795	0.923744
comp191852_c0	comp191852_c0_seq7	m.277566	AT5G63960		DNA binding;nucleotide binding;nucleic acid binding;DNA-directed DNA polymerases;DNA-directed DNA polymerases	DNA binding,nucleotide bindin isoform 3	Plantae	285.829	254.202	287.396	275.258	294.833	272.189	259.297	231.121	Good	comp144644_c0	comp144644_c0_seq14	comp143897_c0	comp143897_c0_seq3	9e-150	0	0	0	0.0010265	0.217931	0.186847	1	1.12429	1.12441	1	1.03	1.03001
comp191852_c0	comp191852_c0_seq20	m.277578	AT5G63960		DNA binding;nucleotide binding;nucleic acid binding;DNA-directed DNA polymerases;DNA-directed DNA polymerases	DNA polymerase delta catalytic subunit	Plantae	285.829	254.202	287.396	275.258	294.833	272.189	259.297	231.121	Good	comp144644_c0	comp144644_c0_seq14	comp143897_c0	comp143897_c0_seq3	0	0	0	0	0.00607144	0.0503789	0.00362963	1	1.12429	1.12441	1	1.03	1.03001
comp178365_c0	comp178365_c0_seq4	m.98114	AT3G12710		DNA glycosylase superfamily protein	hypothetical protein PHAVU_005G045900g	Plantae	816.471	763.088	723.745	729.031	996.639	800.695	723.876	764.692	Good	comp140364_c1	comp140364_c1_seq10	comp131754_c1	comp131754_c1_seq1	4e-98	1e-124	0	0	0.0437622	16.3122	278.558	0.999038	1.06993	1.06996	0.999877	0.857146	0.857142
comp190787_c0	comp190787_c0_seq2	m.256443	AT3G10270		DNA GYRASE B1	DNA gyrase subunit B, chloroplastic/mitochondrial		1326.86	1423.97	1407.62	1393.7	1179.26	1439.76	1328.29	1503.87	Good	comp141998_c0	comp141998_c0_seq4	comp141631_c0	comp141631_c0_seq2	1e-111	0	0	0	0	0.0112183	0.000178764	0.998159	0.931813	0.931802	0.998277	1.02999	1.03
comp192678_c0	comp192678_c0_seq69	m.295009	AT5G54090		DNA mismatch repair protein MutS, type 2	unnamed protein product	Plantae	799.262	915.758	697.409	883.175	817.202	924.601	950.033	872.64	Good			comp144565_c0	comp144565_c0_seq49	0	0		0	0.00019842	0.702361	0.701747	0.968906	0.872823	0.872789
comp192678_c0	comp192678_c0_seq81	m.295141	AT5G54090		DNA mismatch repair protein MutS, type 2	unnamed protein product	Plantae	799.262	915.758	697.409	883.175	817.202	924.601	950.033	872.64	Good			comp144565_c0	comp144565_c0_seq28	2e-165	4e-13		0	0.0126884	1.62053	1.6257	0.968906	0.872823	0.872789
comp192866_c0	comp192866_c0_seq26	m.300279	AT5G54090		DNA mismatch repair protein MutS, type 2	unnamed protein product	Plantae	792.19	942.802	700.187	895.317	781.065	989.07	940.734	898.603	Good			comp144225_c1	comp144225_c1_seq19	0	0		0	0.000890322	31.3327	85.0715	0.847381	0.840301	0.840252
comp191913_c1	comp191913_c1_seq7	m.278904	AT1G65070		DNA mismatch repair protein MutS, type 2	mutS2 protein-like	Plantae	201.157	260.542	167.558	261.114	174.799	263.769	282.671	235.185	Good	comp144974_c1	comp144974_c1_seq54	comp142290_c0	comp142290_c0_seq38	9e-176	0	0	0	0.000261778	0.0734322	0.0124499	0.962937	0.772293	0.772081
comp191988_c0	comp191988_c0_seq15	m.280283	AT1G08260		DNA polymerase epsilon catalytic subunit	DNA polymerase epsilon catalytic subunit A	Plantae	143.166	149.679	143.632	147.965	137.903	150.189	158.563	140.286	Good	comp142150_c0	comp142150_c0_seq2	comp140614_c0	comp140614_c0_seq29	0	0	0	0	0.0253086	0.262355	0.25303	1	0.956572	0.956492	0.979594	0.691624	0.691607
comp189711_c0	comp189711_c0_seq1	m.237744	AT1G08260		DNA polymerase epsilon catalytic subunit	DNA polymerase epsilon catalytic subunit A	Plantae	113.997	102.435	111.23	120.831	109.93	99.5002	97.4322	110.372	Good	comp143985_c0	comp143985_c0_seq1	comp140614_c0	comp140614_c0_seq30	8e-96	0	0	0	0.000145391	3.20892	3.37346	1	1.11254	1.11286
comp188727_c0	comp188727_c0_seq25	m.222002	AT5G54260		DNA repair and meiosis protein (Mre11)	double-strand break repair protein MRE11	Plantae	337.614	291.149	357.502	343.626	311.713	296.182	280.096	297.169	Good	comp141751_c0	comp141751_c0_seq7	comp141270_c0	comp141270_c0_seq37	0	0	0	0	0.00010648	2.20462	2.21671	1	1.15945	1.15958	1	0.999255	0.999254
comp181443_c0	comp181443_c0_seq1	m.129382	AT2G31970		DNA repair-recombination protein (RAD50)	DNA repair protein RAD50-like	Plantae	251.691	222.379	264.585	245.883	244.605	212.114	203.333	251.689	Good	comp134187_c0	comp134187_c0_seq7	comp133486_c0	comp133486_c0_seq4	4e-159	0	0	0	0.00198253	12.8112	19.6866	0.983756	1.13163	1.13181	0.993463	0.930979	0.930763
comp190643_c0	comp190643_c0_seq7	m.254031	AT2G24120		DNA/RNA polymerases superfamily protein	DNA-dependent RNA polymerase	Plantae	2432.45	2887.54	1994.99	3108.24	2194.11	3041.41	2795.93	2825.3	Good	comp144366_c0	comp144366_c0_seq9	comp144011_c0	comp144011_c0_seq2	0	0	0	0	0	121.295	7634.37	0.99925	0.842407	0.842393	0.236838	0.739031	0.738998
comp190643_c0	comp190643_c0_seq1	m.254024	AT2G24120		DNA/RNA polymerases superfamily protein	DNA-dependent RNA polymerase	Plantae	2432.45	2887.54	1994.99	3108.24	2194.11	3041.41	2795.93	2825.3	Good	comp143588_c0	comp143588_c0_seq8	comp144011_c0	comp144011_c0_seq7	2e-67	0	0	0	2.01e-07	0.154605	0.149691	0.99925	0.842407	0.842393	0.996749	0.949174	0.94916
comp190643_c0	comp190643_c0_seq3	m.254031	AT2G24120		DNA/RNA polymerases superfamily protein	DNA-dependent RNA polymerase	Plantae	2432.45	2887.54	1994.99	3108.24	2194.11	3041.41	2795.93	2825.3	Good	comp144366_c0	comp144366_c0_seq9	comp142870_c0	comp142870_c0_seq1	0	0	0	0	3.95e-10	398.831	13134.2	0.99925	0.842407	0.842393	0.236838	0.739031	0.738998
comp191229_c0	comp191229_c0_seq26	m.265075	AT1G49980		DNA/RNA polymerases superfamily protein	unnamed protein product	Plantae	438.303	449.245	433.74	430.153	451.014	450.698	418.652	478.385	Good	comp136908_c1	comp136908_c1_seq34	comp145570_c0	comp145570_c0_seq99	2e-136	2e-100	0	0	0.0204719	2.67417	2.71151	1	0.975658	0.975643	1	1.00112	1.00112
comp191229_c0	comp191229_c0_seq11	m.265034	AT1G49980		DNA/RNA polymerases superfamily protein	unnamed protein product	Plantae	438.303	449.245	433.74	430.153	451.014	450.698	418.652	478.385	Good	comp136908_c1	comp136908_c1_seq26	comp145570_c0	comp145570_c0_seq99	3e-150	0	0	0	1.7e-05	2.78658	2.82591	1	0.975658	0.975643	1	1.00112	1.00112
comp191229_c0	comp191229_c0_seq22	m.265034	AT1G49980		DNA/RNA polymerases superfamily protein	unnamed protein product	Plantae	438.303	449.245	433.74	430.153	451.014	450.698	418.652	478.385	Good	comp136908_c0	comp136908_c0_seq9	comp145570_c0	comp145570_c0_seq79	3e-150	5e-16	0	0	0.00235238	0.391084	0.379954	1	0.975658	0.975643	0.972134	0.923222	0.923203
comp190262_c0	comp190262_c0_seq7	m.247009	AT5G15700		DNA/RNA polymerases superfamily protein	DNA-dependent RNA polymerase	Plantae	460.967	459.115	446.743	512.426	423.732	469.819	419.734	487.793	Good	comp145551_c0	comp145551_c0_seq9	comp144601_c0	comp144601_c0_seq15	0	0	0	0	0.000501282	0.18625	0.176357	0.998042	1.00403	1.00403	0.99837	0.950729	0.950702
comp191640_c0	comp191640_c0_seq9	m.273325	ATMG00860		DNA/RNA polymerases superfamily protein	Ty3/gypsy retrotransposon protein	Plantae	257.214	222.489	238.741	297.05	235.851	235.844	197.737	233.885	Good	comp108325_c0	comp108325_c0_seq1	comp134061_c0	comp134061_c0_seq13	1e-29	0	0	0	0.0291234	2.39578	2.4226	0.98656	1.1559	1.15607	0.993802	0.878147	0.875435
comp179749_c0	comp179749_c0_seq2	m.146208	ATMG00860		DNA/RNA polymerases superfamily protein	gypsy/Ty-3 retroelement polyprotein; 69905-74404	Plantae	73.0397	76.1353	51.0272	76.1801	91.9118	68.5237	81.1468	78.7354	Good	comp124979_c0	comp124979_c0_seq1	comp128848_c1	comp128848_c1_seq18	2e-29	0	0	0	2.94e-13	0.0170226	0.000272832	0.99442	0.959492	0.959345	0.99178	0.966165	0.96597
comp75079_c0	comp75079_c0_seq1	m.4334	ATMG00810		DNA/RNA polymerases superfamily protein	hypothetical protein VITISV_021909	Plantae	12.7462	36.1235	10.3944	22.8475	4.99684	39.4246	30.7798	38.166	Good	comp69285_c0	comp69285_c0_seq1	comp165498_c0	comp165498_c0_seq1	2e-44	0	0	0	0.000136758	0.360411	0.356256	0.0002743	0.357337	0.353031
comp196573_c0	comp196573_c0_seq1	m.4334	ATMG00810		DNA/RNA polymerases superfamily protein	hypothetical protein VITISV_021909	Plantae	8.83422	36.8795	9.44947	13.0557	3.99747	31.9152	26.1162	52.6072	Good			comp165498_c0	comp165498_c0_seq1	2e-44	0		0	0.00360398	0.246406	0.241615	0.0065966	0.245393	0.239749
comp194056_c0	comp194056_c0_seq2	m.326733	ATMG00860		DNA/RNA polymerases superfamily protein	retroelement pol polyprotein-like [Arabidopsis thaliana]		685.432	605.878	781.472	584.243	690.583	576.209	660.517	580.907	Good			comp146135_c0	comp146135_c0_seq8	4e-19	0		0	0.000200009	1.42935	1.42994	0.995778	1.13125	1.1313
comp193708_c0	comp193708_c0_seq15	m.318673	ATMG00860		DNA/RNA polymerases superfamily protein	hypothetical protein [Beta vulgaris]		126.17	112.67	118.109	166.46	93.9405	105.132	80.2141	152.664	Good			comp135977_c1	comp135977_c1_seq14	1e-28	0		0	3.33e-11	0.0169523	0.000271686	0.997161	1.11955	1.11981
comp193708_c0	comp193708_c0_seq11	m.318673	ATMG00860		DNA/RNA polymerases superfamily protein	hypothetical protein [Beta vulgaris]		126.17	112.67	118.109	166.46	93.9405	105.132	80.2141	152.664	Good			comp135977_c1	comp135977_c1_seq9	1e-28	0		0	6.11e-14	62.3917	3896.64	0.997161	1.11955	1.11981
comp184372_c0	comp184372_c0_seq10	m.163798	AT1G58025		DNA-binding bromodomain-containing protein	No Hits		351.581	329.901	362.86	316.601	375.282	294.746	314.327	380.629	Good	comp140060_c0	comp140060_c0_seq3	comp137379_c0	comp137379_c0_seq2	5e-10	0	0	0	0.000139011	5.14299	5.4659	0.996191	1.06566	1.06572	0.966224	0.837903	0.837867
comp188903_c0	comp188903_c0_seq3	m.224572	AT2G25620		DNA-binding protein phosphatase 1	phosphatase 2C	Plantae	360.638	357.047	344.66	366.648	370.605	379.152	345.462	346.527	Good	comp139810_c0	comp139810_c0_seq13	comp129882_c1	comp129882_c1_seq3	1e-140	3e-17	0	0	3.5e-06	5.97879	6.70622	1	1.01005	1.01006	0.997296	1.06159	1.06162
comp193030_c1	comp193030_c1_seq1	m.304038	AT5G60410		DNA-binding protein with MIZ/SP-RING zinc finger, PHD-finger and SAP domain	sumo ligase, putative	Plantae	1526.77	1316.18	1506.6	1424.42	1649.29	1352.25	1352.22	1244.07	Good			comp144311_c0	comp144311_c0_seq14	2e-158	0		0	0.000119545	1.22231	1.22256	0.687057	1.15997	1.16
comp192841_c0	comp192841_c0_seq24	m.299493	AT5G60410		DNA-binding protein with MIZ/SP-RING zinc finger, PHD-finger and SAP domain	DNA-binding protein with MIZ/SP-RING zinc finge isoform 10	Plantae	929.616	1162.81	891.936	1151.39	745.518	1287.81	994.328	1206.28	Good			comp132899_c1	comp132899_c1_seq3	1e-157	0		0	9.85e-07	48.2699	3000.53	0.995985	0.799509	0.799459
comp176391_c1	comp176391_c1_seq5	m.81163	AT5G28040	GeBP	DNA-binding storekeeper protein-related transcriptional regulator	DNA-binding storekeeper protein-related transcriptional regulator,		369.313	200.87	267.458	346.792	493.687	208.688	242.433	151.488	Good	comp138036_c0	comp138036_c0_seq12	comp132639_c0	comp132639_c0_seq5	5e-13	0	0	0	4.49e-06	1.70833	1.71059	0.928471	1.83732	1.83853	0.985562	0.69666	0.696201
comp181890_c3	comp181890_c3_seq3	m.134510	AT3G04880		DNA-damage-repair/toleration protein (DRT102)	DNA-damage-repair/toleration protein DRT102-like	Plantae	276.363	274.557	297.838	277.412	253.839	294.089	254.633	274.95	Good	comp143422_c1	comp143422_c1_seq17	comp133503_c0	comp133503_c0_seq12	4e-116	0	0	0	3.95e-07	0.194666	0.182565	0.99904	1.00657	1.00658
comp178028_c0	comp178028_c0_seq6	m.95251	AT3G04880		DNA-damage-repair/toleration protein (DRT102)	DNA-damage-repair/toleration protein DRT102-like	Plantae	241.785	247.434	253.218	240.454	231.683	244.057	223.853	274.393	Good	comp143422_c1	comp143422_c1_seq17	comp133503_c0	comp133503_c0_seq12	4e-116	0	0	0	7.46e-07	0.368444	0.360522	0.999157	0.97719	0.977168
comp178028_c0	comp178028_c0_seq3	m.95245	AT3G04880		DNA-damage-repair/toleration protein (DRT102)	DNA-damage-repair/toleration protein DRT102-like	Plantae	241.785	247.434	253.218	240.454	231.683	244.057	223.853	274.393	Good	comp143422_c1	comp143422_c1_seq17	comp133503_c0	comp133503_c0_seq12	5e-116	0	0	0	0.00436408	2.29285	2.33013	0.999157	0.97719	0.977168
comp190454_c0	comp190454_c0_seq46	m.250300	AT5G44750		DNA-directed DNA polymerases	DNA repair protein REV1-like	Plantae	184.863	141.319	187.1	182.606	184.883	150.189	151.101	122.668	Good	comp142146_c0	comp142146_c0_seq10	comp141441_c0	comp141441_c0_seq13	0	0	0	0	0.00027511	0.232491	0.215964	0.999999	1.30757	1.3081	0.998035	0.940153	0.940138
comp190488_c0	comp190488_c0_seq18	m.250722	AT5G44750		DNA-directed DNA polymerases	DNA repair protein REV1-like	Plantae	150.795	118.924	171.98	121.505	158.899	130.402	122.187	104.183	Good	comp142146_c0	comp142146_c0_seq55	comp141441_c0	comp141441_c0_seq22	8e-54	0	0	0	0.0163152	8.3008	19.6326	0.934746	1.26732	1.26798	0.998035	0.940153	0.940138
comp190488_c0	comp190488_c0_seq13	m.250727	AT5G44750		DNA-directed DNA polymerases	DNA repair protein REV1-like	Plantae	150.795	118.924	171.98	121.505	158.899	130.402	122.187	104.183	Good	comp142146_c0	comp142146_c0_seq39	comp141441_c0	comp141441_c0_seq38	2e-172	0	0	0	0.0286182	0.0779649	0.0307021	0.934746	1.26732	1.26798	0.998035	0.940153	0.940138
comp190488_c0	comp190488_c0_seq14	m.250722	AT5G44750		DNA-directed DNA polymerases	DNA repair protein REV1-like	Plantae	150.795	118.924	171.98	121.505	158.899	130.402	122.187	104.183	Good	comp142146_c0	comp142146_c0_seq55	comp141441_c0	comp141441_c0_seq40	8e-54	0	0	0	0.0436448	15.3672	100.931	0.934746	1.26732	1.26798	0.998035	0.940153	0.940138
comp194163_c0	comp194163_c0_seq28	m.329402	AT5G67100		DNA-directed DNA polymerases	DNA polymerase alpha catalytic subunit, putative	Plantae	159.79	231.74	210.723	181.703	86.9449	190.552	274.64	230.028	Good			comp134693_c0	comp134693_c0_seq2	0	0		0	0.028133	0.0478583	0.00150779	0.987129	0.689925	0.689538
comp175657_c0	comp175657_c0_seq28	m.75714	AT1G75670		DNA-directed RNA polymerases	uncharacterized protein LOC100264366	Plantae	1252.8	1236.27	1317.61	1172.07	1268.73	1206.06	1273.54	1229.2	Good	comp132549_c0	comp132549_c0_seq1	comp127324_c1	comp127324_c1_seq13	2e-58	0	0	0	0.0107046	0.05116	0.0089121	0.998564	1.01337	1.01337	1	0.770946	0.770098
comp174378_c0	comp174378_c0_seq35	m.67280	AT1G75670		DNA-directed RNA polymerases	uncharacterized protein LOC100264366	Plantae	268.124	286.661	278.684	260.015	265.672	302.246	264.818	292.919	Good	comp132549_c1	comp132549_c1_seq11	comp127324_c1	comp127324_c1_seq2	2e-56	0	0	0	0.000126403	0.358269	0.3504	1	0.935401	0.935335
comp188425_c0	comp188425_c0_seq6	m.217715	AT1G79940		DnaJ / Sec63 Brl domains-containing protein	unknown	Plantae	1530	1521.44	1616.78	1469.86	1503.38	1516.93	1514.69	1532.68	Good	comp141601_c0	comp141601_c0_seq5	comp139818_c0	comp139818_c0_seq6	0	0	0	0	0.0288806	1.21796	1.21807	0.999116	1.00563	1.00563	0.992061	0.735389	0.735222
comp189656_c0	comp189656_c0_seq6	m.236907	AT1G79940		DnaJ / Sec63 Brl domains-containing protein	DNAJ heat shock N-terminal domain-containing family protein	Plantae	1194.64	1270.13	1274.73	1109.94	1199.24	1218.41	1285.07	1306.92	Good	comp141601_c0	comp141601_c0_seq1	comp141371_c0	comp141371_c0_seq15	4e-150	0	0	0	0.0369029	0.731825	0.731395	0.995755	0.940575	0.940564	0.992061	0.735389	0.735222
comp186685_c0	comp186685_c0_seq4	m.193196	AT3G62600		DNAJ heat shock family protein	dnaJ homolog subfamily B member 11-like	Plantae	930.138	689.306	1127.22	649.728	1013.47	812.804	711.62	543.494	Good	comp133548_c0	comp133548_c0_seq4	comp133585_c0	comp133585_c0_seq1	5e-153	0	0	0	0.000104421	2.12724	2.13406	0.997832	1.34926	1.34938	0.940583	0.878612	0.878601
comp183705_c0	comp183705_c0_seq7	m.155518	AT1G74250	C2H2	DNAJ heat shock N-terminal domain-containing protein	dnaJ homolog subfamily C member		224.596	210.811	257.99	227.387	188.411	212.142	222.24	198.051	Good	comp131319_c1	comp131319_c1_seq7	comp131906_c0	comp131906_c0_seq4	1e-60	0	0	0	0.0108502	0.460126	0.456987	0.995674	1.0653	1.06539
comp180419_c0	comp180419_c0_seq11	m.118489	AT2G42750		DNAJ heat shock N-terminal domain-containing protein	hypothetical protein PHAVU_005G094000g	Plantae	2804.64	1893.89	3222.6	2108.2	3083.11	2385.85	1925.49	1370.32	Good	comp143370_c0	comp143370_c0_seq20	comp133672_c0	comp133672_c0_seq6	1e-109	0	0	0	8.78e-05	1.66129	1.66305	0.996924	1.48082	1.48089	1	1.52049	1.53135
comp191136_c0	comp191136_c0_seq9	m.262977	AT1G65280		DNAJ heat shock N-terminal domain-containing protein	uncharacterized protein LOC100255442	Plantae	1169.73	1100.45	1171.43	1158.35	1179.41	1109.56	1040.11	1151.7	Good	comp138486_c1	comp138486_c1_seq11	comp134278_c3	comp134278_c3_seq5	3e-150	0	0	0	0.0228643	0.127809	0.114412	1	1.06294	1.06295	0.998079	1.01449	1.01449
comp183736_c0	comp183736_c0_seq6	m.155955	AT1G21080		DNAJ heat shock N-terminal domain-containing protein	chaperone protein dnaJ 10	Plantae	1111.65	1182.19	1173.54	1033.58	1127.83	1138.66	1110.34	1297.57	Good	comp138098_c0	comp138098_c0_seq4	comp134958_c0	comp134958_c0_seq22	6e-164	0	0	0	6.51e-09	2.33884	2.35432	0.998145	0.940342	0.940329	0.997253	0.984215	0.984205
comp183736_c0	comp183736_c0_seq2	m.155952	AT1G21080		DNAJ heat shock N-terminal domain-containing protein	chaperone protein dnaJ 10	Plantae	1111.65	1182.19	1173.54	1033.58	1127.83	1138.66	1110.34	1297.57	Good	comp138098_c0	comp138098_c0_seq10	comp134958_c0	comp134958_c0_seq24	4e-161	0	0	0	0.00174856	2.06221	2.07262	0.998145	0.940342	0.940329	0.997253	0.984215	0.984205
comp187554_c1	comp187554_c1_seq5	m.205332	AT1G18700		DNAJ heat shock N-terminal domain-containing protein	unnamed protein product	Plantae	615.131	570.275	608.612	582.426	654.356	579.767	559.568	571.49	Good	comp141766_c1	comp141766_c1_seq1	comp140737_c0	comp140737_c0_seq3	9e-179	0	0	0	0.00208262	1.27123	1.27172	1	1.07862	1.07866	0.930424	0.7664	0.766255
comp185972_c1	comp185972_c1_seq2	m.184086	AT3G08970		DNAJ heat shock N-terminal domain-containing protein	unnamed protein product	Plantae	270.615	218.787	291.044	228.986	291.815	268.181	221.074	167.105	Good	comp139209_c0	comp139209_c0_seq1	comp137491_c1	comp137491_c1_seq3	4e-135	0	0	0	0.0447805	1.47187	1.47574	0.988595	1.23657	1.23688	0.997147	1.05841	1.05843
comp180419_c0	comp180419_c0_seq5	m.118503	AT2G42750		DNAJ heat shock N-terminal domain-containing protein	Leucine-rich receptor-like protein kinase family protein, putative		2804.64	1893.89	3222.6	2108.2	3083.11	2385.85	1925.49	1370.32	Good	comp136537_c0	comp136537_c0_seq6	comp134223_c0	comp134223_c0_seq13	3e-109	8e-34	0	0	0.000376024	2.16883	2.1754	0.996924	1.48082	1.48089	0.998809	1.00617	1.00617
comp172682_c0	comp172682_c0_seq6	m.80473	AT5G23590		DNAJ heat shock N-terminal domain-containing protein	No Hits		46.947	91.2494	36.853	62.0146	41.9734	103.255	84.8777	85.6156	Good	comp123753_c0	comp123753_c0_seq2	comp127962_c1	comp127962_c1_seq3	2e-06	2e-87	0	0	0.011664	0.236914	0.217605	1.37e-05	0.516007	0.514544	0.989723	0.862948	0.862008	0.00187331	0.476426	0.474984
comp172682_c0	comp172682_c0_seq3	m.80478	AT5G23590		DNAJ heat shock N-terminal domain-containing protein	No Hits		46.947	91.2494	36.853	62.0146	41.9734	103.255	84.8777	85.6156	Good	comp123753_c0	comp123753_c0_seq4	comp127962_c1	comp127962_c1_seq2	2e-07	4e-84	0	0	0.00011816	0.0569673	0.00449818	1.37e-05	0.516007	0.514544	0.989723	0.862948	0.862008	0.00187331	0.476426	0.474984
comp167800_c0	comp167800_c0_seq1	m.37181	AT3G47650		DnaJ/Hsp40 cysteine-rich domain superfamily protein	hypothetical protein POPTR_0018s06830g	Plantae	1488.02	1826.52	1182.09	2109.48	1172.48	1956.92	1831.47	1691.17	Good	comp127263_c1	comp127263_c1_seq1	comp127092_c0	comp127092_c0_seq2	4e-30	1e-76	8e-107	1e-100	0.0357056	0.548586	0.546672	0.999391	0.814704	0.814675
comp168582_c0	comp168582_c0_seq2	m.39445	AT4G13830		DNAJ-like 20	chaperone protein dnaJ 20, chloroplastic-like	Plantae	566.377	519.133	574.377	517.039	607.715	516.34	562.189	478.87	Good	comp124341_c0	comp124341_c0_seq2	comp134805_c0	comp134805_c0_seq6	3e-44	0	0	0	0.00204671	1.71426	1.71828	0.993096	1.09096	1.091	1	0.781965	0.73271
comp189847_c1	comp189847_c1_seq5	m.240515	AT2G48030		DNAse I-like superfamily protein	uncharacterized protein LOC100247717	Plantae	677.924	592.487	682.621	613.618	737.533	584.798	660.442	532.22	Good	comp146172_c1	comp146172_c1_seq6	comp140529_c2	comp140529_c2_seq21	7e-21	0	0	0	0	79.7414	4997.58	0.988977	1.14414	1.1442	0.988187	1.11606	1.1173
comp182774_c1	comp182774_c1_seq7	m.144204	AT1G43760		DNAse I-like superfamily protein	hypothetical protein	Plantae	482.162	158.318	448.907	334.009	663.57	164.748	168.888	141.317	Good	comp94797_c0	comp94797_c0_seq1	comp124277_c0	comp124277_c0_seq3	5e-12	0	0	0	0.00688023	5.94933	5.98039	0.0354672	3.04167	3.0454	1	0.779977	0.76142	0	4.71526	4.72789
comp191943_c0	comp191943_c0_seq16	m.3491	AT1G43760		DNAse I-like superfamily protein	hypothetical protein	Plantae	584.59	639.223	587.464	544.39	621.916	684.167	631.108	602.394	Good	comp46380_c0	comp46380_c0_seq2	comp43309_c0	comp43309_c0_seq1	3e-06	0	0	0	0.0257105	40.7054	2520.53	0.985486	0.914573	0.914534	1	0.719383	0.702873
comp180079_c1	comp180079_c1_seq5	m.114983	AT1G73875		DNAse I-like superfamily protein	conserved hypothetical protein	Plantae	344.41	330.85	377.176	293.862	362.191	279.765	350.498	362.288	Good	comp135859_c0	comp135859_c0_seq8	comp136255_c1	comp136255_c1_seq6	2e-78	0	0	0	0.0179786	0.0381866	0.00155935	0.997449	1.04095	1.04098	1	0.999221	0.999217
comp169820_c0	comp169820_c0_seq3	m.144204	AT1G43760		DNAse I-like superfamily protein	hypothetical protein	Plantae	272.836	57.1446	256.081	215.637	346.79	49.7501	58.7615	62.9223	Good	comp94797_c0	comp94797_c0_seq1	comp124277_c0	comp124277_c0_seq3	5e-12	0	0	0	0.000700912	5.15584	5.18007	1.65e-11	4.7579	4.77382	1	0.779977	0.76142	0	4.71526	4.72789
comp190342_c1	comp190342_c1_seq5	m.248327	AT3G63240		DNAse I-like superfamily protein	DNAse I-like superfamily protein isoform 1	Plantae	74.2846	110.284	81.1615	82.7297	58.9627	98.5615	126.85	105.441	Good	comp133530_c0	comp133530_c0_seq4	comp136804_c0	comp136804_c0_seq5	0	0	0	0	0.0436336	0.197734	0.169397	0.133589	0.674318	0.673603	1	0.914274	0.914204
comp178932_c0	comp178932_c0_seq2	m.103456	AT1G43760		DNAse I-like superfamily protein	hypothetical protein	Plantae	59.6169	34.2317	56.6968	64.1906	57.9633	35.6699	39.1743	27.8509	Good	comp89271_c0	comp89271_c0_seq1	comp139004_c0	comp139004_c0_seq1	3e-36	0	0	0	1.67e-05	4.22281	4.42073	0.99999	1.73615	1.74135	1	2.44444	2.55815
[truncated: 5,115 more rows]

## Sheet: Header Key
gene_All_Alligator	component (gene) designator determined by assembly in Trinity
Contig_All_Alligator	contig (transcript) designator determined by assembly in Trinity
ORF	The designation of the open reading frame
[truncated: 34 more rows]
