# Supplementary material for: RNA Sequencing Characterizes Transcriptomes Differences in Cold Response Between Northern and Southern Alternanthera philoxeroides and Highlight Adaptations Associated With Northward Expansion
Source: Front Plant Sci. 2019 Jan 28;10:24. doi: 10.3389/fpls.2019.00024 (PMC6364329; doi:10.3389/fpls.2019.00024)
Supplement: TABLE S2 — Annotation and gene expression analysis of the assembled contigs of transcripts determined to be differentially expressed between the northern and southern populations. [file Table_2.XLSX]

## Sheet: Sheet1
Functional analysis of differentially expressed components (genes) indicating top blastX hit against the nonredundant database.
header key
gene_All_Alligator	component (gene) designator determined by assembly in Trinity
Contig_All_Alligator	contig (transcript) designator determined by assembly in Trinity
ORF	The designation of the open reading frame
AGI	The arabidopsis gene that is most similar to the designated contig
Transcription factor	Putative class of transcription factor as indicated by the function of the most similar arabidopsis gene
Function	The putative function of the most similar arabidopsis gene
NR hits	The putative function of the most similar protein in the non-redundant database
Ave JN	The average number of transcripts per million for the Jinan population that mapped to the assembled gene.
Ave SH	The average number of transcripts per million for the Shanghai population that mapped to the assembled gene.
JN1	The transcripts per million that mapped to the assembled gene from individual 1 of the Jinan population
JN2	The transcripts per million that mapped to the assembled gene from individual 2 of the Jinan population
JN3	The transcripts per million that mapped to the assembled gene from individual 3 of the Jinan population
SH1	The transcripts per million that mapped to the assembled gene from individual 1 of the Shanghai population
SH2	The transcripts per million that mapped to the assembled gene from individual 2 of the Shanghai population
SH3	The transcripts per million that mapped to the assembled gene from individual 3 of the Shanghai population
>10 TPM	Indication (good) that a given transcript had more than 10 transcript hits per million in all three of the individuals from at least one of the two populations.
SH_Alligator_hit_gene	The assembled components (genes) from the Shanghai population that were most similar to the combined assembly
SH_Alligator_hit_contig	The assembled contigs (transcripts) from the Shanghai population that were most similar to the combined assembly
NR_Alligator_hit_gene	The assembled components (genes) from the Jinan population that were most similar to the combined assembly
NR_Alligator_hit_contig	The assembled contigs (transcripts) from the Jinan population that were most similar to the combined assembly
Evalue.AGI	The e value from the blastX sequence comparison between the assembled alligatorweed contigs to the arabidopsis protein sequences
Evalue.ORF	The e value from the blastN sequence comparison between the assembled alligatorweed contigs to the sequence of the fragments containing open reading frames
SH_Evalue	The e value from the blastN sequence comparison between the assembled alligatorweed contigs to the sequence of the assembled contigs from the Jinan population
JN_Evalue	The e value from the blastN sequence comparison between the assembled alligatorweed contigs to the sequence of the assembled contigs from the Shanghai population
contigPPEE	The false discovery statistic returned by the EBseq program for the designated contig from the combined assembly
contigPostFC	The posterior fold change of the designated contig returned by the EBseq program for the designated contig from the combined assembly
contigRealFC	The real fold change of the designated contig returned by the EBseq program for the designated contig from the combined assembly
genePPEE	The false discovery statistic returned by the EBseq program for the designated gene from the combined assembly
genePostFC	The posterior fold change of the designated gene returned by the EBseq program for the designated contig from the combined assembly
geneRealFC	The real fold change of the designated gene returned by the EBseq program for the designated contig from the combined assembly
SH_PPEE_gene	The false discovery statistic returned by the EBseq program for the designated gene from the Shanghai assembly
SH_PostFC_gene	The posterior fold change of the designated gene returned by the EBseq program for the designated contig from the Shanghai assembly
SH_RealFC_gene	The real fold change of the designated gene returned by the EBseq program for the designated contig from the Shanghai assembly
JN_PPEE_gene	The false discovery statistic returned by the EBseq program for the designated gene from the Jinan assembly
JN_PostFC_gene	The posterior fold change of the designated gene returned by the EBseq program for the designated contig from the Jinan assembly
JN_RealFC	The real fold change of the designated gene returned by the EBseq program for the designated contig from the Jinan assembly
gene_All_Alligator	Contig_All_Alligator	ORF	AGI	Transcription factor	Function	NR hits	Ave JN	Ave SH	JN1	JN2	JN3	SH1	SH2	SH3	>10 TPM	SH_Alligator_hit_gene	SH_Alligator_hit_contig	NR_Alligator_hit_gene	NR_Alligator_hit_contig	Evalue.AGI	Evalue.ORF	SH_Evalue	JN_Evalue	contigPPEE	contigPostFC	contigRealFC	genePPEE	genePostFC	geneRealFC	SH_PPEE_gene	SH_PostFC_gene	SH_RealFC_gene	JN_PPEE_gene	JN_PostFC_gene	JN_RealFC
comp166065_c1	comp166065_c1_seq2	m.32646	AT5G25390	AP2-EREBP	phospholipase D alpha 3	No hits found	17.7813	41.4872	22.6787	20.6715	9.99367	36.6086	37.3089	50.5442	Good	comp124871_c2	comp124871_c2_seq1	comp114249_c0	comp114249_c0_seq1	8e-32	8e-25	2e-122	2e-122	1	0.529148	0.433496	0.00149354	0.432693	0.428735				0.0436053	0.435485	0.431092
comp171283_c0	comp171283_c0_seq9	m.290097	AT4G34530	bHLH	protein_coding	No hits found	508.449	726.967	419.613	571.601	534.132	756.924	774.495	649.482	Good	comp138999_c0	comp138999_c0_seq20	comp123047_c1	comp123047_c1_seq2	3e-53	2e-20	5e-94	3e-96	1	0.234976	0.00481705	0.0169128	0.699529	0.699415	0.99329	0.909277	0.909236
comp188568_c0	comp188568_c0_seq9	m.219817	AT4G00050	bHLH	basic helix-loop-helix (bHLH) DNA-binding superfamily protein	unnamed protein product [Vitis vinifera]	934.561	1265.19	911.742	914.27	977.671	1230.23	1250.59	1314.75	Good	comp142854_c1	comp142854_c1_seq19	comp142293_c0	comp142293_c0_seq9	1e-29	0	0	0	0.977605	0.595597	0.594097	0	0.738732	0.738675	1	0.932162	0.928803	1.99e-06	0.778454	0.778406
comp161411_c0	comp161411_c0_seq1	m.25249	AT1G05805	bHLH	basic helix-loop-helix (bHLH) DNA-binding superfamily protein	transcription factor bHLH128	55.6431	14.8968	44.4031	45.695	76.8313	25.3444	12.1254	7.2206	Good	comp131378_c0	comp131378_c0_seq2	comp122996_c0	comp122996_c0_seq6	4e-11	0	0	0	0.00169135	3.72175	3.76468	0.00550389	3.68973	3.73341	0.992433	1.31138	1.31149
comp190085_c0	comp190085_c0_seq4	m.244194	AT3G21150	C2C2-CO-like	B-box 32	uncharacterized protein LOC101291940	811.68	1057.73	798.698	734.362	901.979	1077.16	980.235	1115.81	Good	comp134375_c0	comp134375_c0_seq1	comp126156_c0	comp126156_c0_seq1	2e-26	0	0	0	0.998284	0.920956	0.920892	0.00974152	0.767442	0.767379	1	0.92468	0.924595
comp177057_c1	comp177057_c1_seq4	m.87027	AT2G41940	C2H2	zinc finger protein 8	uncharacterized membrane protein DDB	52.2935	124.101	50.0822	73.8192	32.9791	124.028	119.398	128.877	Good	comp128608_c1	comp128608_c1_seq1	comp132914_c0	comp132914_c0_seq14	3e-12	8e-85	3e-137	7e-138	0.999999	0.421191	0.411445	4.02e-11	0.422709	0.421425
comp77210_c0	comp77210_c0_seq1	m.4624	AT4G13980	HSF	winged-helix DNA-binding transcription factor family protein	heat stress transcription factor A-5-like	24.1367	5.33623	32.1944	15.2317	24.9842	8.44813	6.52905	1.03151	Good	comp39891_c0	comp39891_c0_seq1	comp65818_c0	comp65818_c0_seq1	3e-38	0	0	0	0.000592028	4.40416	4.55386	0.0018796	4.36424	4.51659	0.99038	1.13097	1.13539	0.00337013	4.09693	4.27318
comp193554_c1	comp193554_c1_seq9	m.315272	AT1G64530	NLP	Plant regulator RWP-RK family protein	NLP3-like isoform X2 [Setari	504.221	671.897	508.079	520.379	484.203	613.963	670.786	730.941	Good			comp145901_c0	comp145901_c0_seq21	1e-89	0		0	0.820444	0.586909	0.584538	3.25e-05	0.750537	0.750447
comp124707_c0	comp124707_c0_seq1	m.9927	AT1G13260	RAV	related to ABI3/VP1 1	RAV-like DNA-binding protein	39.1537	6.95862	21.7338	58.7507	36.9766	9.38681	8.3945	3.09454	Good	comp51938_c0	comp51938_c0_seq1	comp109167_c0	comp109167_c0_seq1	6e-48	0	0	0	0.0106274	5.51902	5.67137	0.0224699	5.43575	5.62001
comp192587_c1	comp192587_c1_seq1	m.31243	AT1G68840	RAV	related to ABI3/VP1 2		45.1156	13.4728	37.7979	56.5747	40.9741	15.9576	13.1141	11.3467	Good	comp80936_c1	comp80936_c1_seq1	comp124663_c0	comp124663_c0_seq2	3e-58	5e-35	0	0	1.06e-08	3.33343	3.37406	2.54e-08	3.29758	3.34691
comp161683_c1	comp161683_c1_seq9	m.25578	AT4G11070	WRKY	WRKY family transcription factor	WRKY transcription factor 4	136.169	191.859	147.412	138.173	122.922	164.56	199.556	211.46	Good	comp127663_c2	comp127663_c2_seq10	comp118105_c0	comp118105_c0_seq3	3e-28	0	0	0	0.938689	0.729435	0.722904	0.0378222	0.710188	0.70975
comp132451_c0	comp132451_c0_seq1	m.3606	AT1G29280	WRKY	WRKY DNA-binding protein 65	probable WRKY transcription factor 65	30.4742	7.90326	25.5136	23.9355	41.9734	15.0189	5.59633	3.09454	Good	comp155628_c0	comp155628_c0_seq1	comp96003_c0	comp96003_c0_seq1	2e-40	0	0	0	0.0027149	3.80294	3.88626	0.00814386	3.75163	3.85229	1	0.489845	0.36162	0.0111955	3.46842	3.54226
comp101394_c0	comp101394_c0_seq1	m.6881				chymotrypsin precursor-1 protein	0	16.9759	0	0	0	0	15.8563	35.0715		comp72585_c0	comp72585_c0_seq1				0	0		1.04e-06	0.0141769	0.000597255	7.79e-05	0.0165645	0.000588723
comp102803_c0	comp102803_c0_seq1						72.2275	132.787	60.4861	77.2463	78.95	131.415	105.677	161.267	Good	comp129118_c0	comp129118_c0_seq13	comp129989_c0	comp129989_c0_seq4			9e-82	6e-123	0.00997912	0.548553	0.547755	0.0154454	0.544963	0.543971	0.999765	0.806328	0.806228
comp103791_c1	comp103791_c1_seq1	m.7096	AT2G18110		Translation elongation factor EF1B/ribosomal protein S6 family protein	elongation factor 1 delta	0.333122	12.3822	0	0	0.999367	3.75472	15.8563	17.5357		comp127913_c3	comp127913_c3_seq1			9e-28	0	0		0.00260824	0.0457867	0.02775	0.0065881	0.0498826	0.0276885
comp104628_c0	comp104628_c0_seq1	m.7154	AT3G60750		Transketolase	transketolase-like protein 2-like isoform 1	0	14.9787	0	0	0	0	13.9908	30.9454		comp74640_c0	comp74640_c0_seq1			1e-27	0	0		5.25e-05	0.0160369	0.000676836	0.0107816	0.0196014	0.000667167	0.964124	1.74025	1.96171
comp107887_c0	comp107887_c0_seq1	m.7466	AT1G49760		poly(A) binding protein 8	Polyadenylate-binding protein 1	0.999367	12.9402	0	0	2.9981	4.69341	18.6544	15.4727		comp76738_c0	comp76738_c0_seq1			6e-96	0	0		0.0123197	0.0945	0.0781168	0.0276573	0.097179	0.0779423	1	0.566479	0.523849
comp109662_c0	comp109662_c0_seq1	m.7644	AT5G15520		Ribosomal protein S19e family protein	40S ribosomal protein S19a-like	0.666245	14.0435	0	0	1.99873	7.50945	13.9908	20.6303		comp84440_c0	comp84440_c0_seq1			1e-40	0	0		0.000115941	0.0638508	0.0482398	0.000270459	0.0673304	0.0481192	0.64259	1.81597	1.83038
comp110395_c0	comp110395_c0_seq2	m.7759					0.333122	178.199	0	0	0.999367	0	36.3762	498.221		comp86813_c1	comp86813_c1_seq1				0	0		0	0.00280403	8.53e-05	1.44e-05	0.00354399	0.00192539
comp110631_c0	comp110631_c0_seq1	m.7795					22.5506	72.7101	34.9631	8.70381	23.9848	81.6653	65.2905	71.1744	Good	comp63874_c0	comp63874_c0_seq1	comp85199_c1	comp85199_c1_seq1		0	0	0	1.4e-09	0.314395	0.312182	4.05e-09	0.312973	0.310238				0.0537237	0.348806	0.344325
comp111083_c0	comp111083_c0_seq1	m.3729	AT5G56670		Ribosomal protein S30 family protein	ubiquitin/ribosomal protein S30e fusion protein	0.666245	10.7	0	0	1.99873	5.63209	13.0581	13.4097		comp89799_c0	comp89799_c0_seq1			4e-14	0	0		0.0001	0.0833678	0.0633077	0.000273251	0.0877972	0.0631417	0.989679	1.06905	1.06972
comp112113_c0	comp112113_c0_seq1	m.8053				apolipophorins-like	0	20.8109	0	0	0	9.38681	5.59633	47.4496		comp93945_c0	comp93945_c0_seq1				0	0		7.68e-10	0.0116045	0.000487666	1.6e-07	0.0141861	0.000480286	1	1.90683	1.96056
comp112764_c0	comp112764_c0_seq1	m.5123	AT1G66580		senescence associated gene 24	ribosomal protein L10	0.666245	31.3264	0	0	1.99873	5.63209	32.6453	55.7017		comp106706_c0	comp106706_c0_seq1			2e-85	0	0		0.0130445	0.0288683	0.0216128	0.028407	0.0305358	0.0215802	1	0.725803	0.704682
comp113765_c0	comp113765_c0_seq1						137.323	309.959	126.642	177.394	107.932	357.638	255.566	316.675	Good	comp139103_c0	comp139103_c0_seq9	comp131711_c0	comp131711_c0_seq4			2e-149	0	2.47e-06	0.44706	0.446642	4.79e-06	0.443572	0.443052	0.310968	0.800957	0.800864
comp113887_c0	comp113887_c0_seq2	m.8365				No hits found	49.9945	150.28	52.9171	26.1114	70.9551	173.29	125.917	151.633	Good	comp39528_c0	comp39528_c0_seq1	comp41297_c0	comp41297_c0_seq1		0	2e-166	0	0.95325	1.10548	1.11231	2.92e-08	0.334003	0.33272	1	1.37732	1.38983
comp114096_c0	comp114096_c0_seq1					AX22B_PHAAU RecName: Full=Auxin-induced protein 22B; AltName: Full=Indole-3-acetic	57.6682	101.561	66.1463	35.9032	70.9551	98.5615	99.8759	106.246	Good	comp146921_c1	comp146921_c1_seq1	comp139439_c0	comp139439_c0_seq6			0	3e-178	0.000887425	0.572336	0.571348	0.00173645	0.569088	0.56786
comp114498_c0	comp114498_c0_seq1	m.8785	AT1G61580		R-protein L3 B	ribosomal protein L3	0.981227	38.024	0.944947	0	1.99873	7.50945	45.7034	60.8593		comp86640_c0	comp86640_c0_seq1			9e-149	0	0		0.00504234	0.0320833	0.0261243	0.010564	0.0334182	0.0260616	0.978214	1.19041	1.19819
comp115087_c0	comp115087_c0_seq1	m.8622	AT4G11010		nucleoside diphosphate kinase 3	hypothetical protein TcasGA2_TC002492	0	15.3904	0	0	0	0.938681	11.1927	34.04		comp92930_c0	comp92930_c0_seq1			2e-53	0	0		2.74e-05	0.0156151	0.000658767	0.00566985	0.0190871	0.000649332
comp115360_c0	comp115360_c0_seq1	m.130291				ovate family protein	3.9591	14.4606	6.61463	3.26393	1.99873	19.7123	10.2599	13.4097	Good	comp123682_c1	comp123682_c1_seq3	comp125490_c0	comp125490_c0_seq2		8e-146	0	0	0.0130646	0.288058	0.276502	0.0389595	0.288519	0.274286	1	0.753271	0.752558
comp115432_c0	comp115432_c0_seq1	m.8682	AT2G32220		Ribosomal L27e protein family	ribosomal protein L27	0	14.6824	0	0	0	0	22.3853	21.6618		comp94964_c0	comp94964_c0_seq1			3e-37	0	0		5.17e-05	0.0163617	0.000690765	0.00386525	0.0191026	0.000680625	0.968259	0.966368	0.955554
comp117601_c0	comp117601_c0_seq1						5.70657	17.8522	8.50453	7.61583	0.999367	13.1415	17.7217	22.6933	Good								comp38894_c0_seq1	0.013622	0.331245	0.322466	0.0346486	0.330882	0.320038
comp118782_c0	comp118782_c0_seq2	m.9156				hypothetical protein [Candidatus Hamiltonella d	0	17.1919	0	0	0	0	0	51.5757		comp93800_c0	comp93800_c0_seq2				0	0		0.999999	0.0504011	0.00160782	0.000154147	0.0163598	0.000581331	1	2.6296	4.06268
comp119460_c0	comp119460_c0_seq1	m.9260				prominin-like protein-like isoform 3	0	22.086	0	0	0	0	7.46178	58.7963		comp96683_c0	comp96683_c0_seq1				0	0		1.08e-10	0.0109283	0.000458945	2.24e-08	0.0133781	0.00045257	1	1.02851	1.02888
comp120284_c0	comp120284_c0_seq1	m.9345				elongation factor 2b	0	19.9756	0	0	0	1.87736	16.789	41.2605		comp145376_c0	comp145376_c0_seq3				0	0		2.84e-09	0.0120762	0.000507718	2.11e-07	0.0141121	0.000500359	0.997879	1.04646	1.04648
comp120763_c0	comp120763_c0_seq1	m.3024	AT3G09630		Ribosomal protein L4/L1 family	60S ribosomal protein L4-like	0.666245	28.2937	0	0	1.99873	3.75472	32.6453	48.4811		comp59039_c0	comp59039_c0_seq1			1e-121	0	0		0.0179829	0.0319341	0.023927	0.0391673	0.0337745	0.0238924	0.753971	2.09523	2.13473
comp123243_c0	comp123243_c0_seq1	m.9721					0	28.6848	0	0	0	0	5.59633	80.4581		comp112295_c0	comp112295_c0_seq1				3e-165	0		4.44e-16	0.00843466	0.00035337	2.83e-14	0.00986974	0.000348495	1	0.976632	0.972916
comp123709_c0	comp123709_c0_seq1	m.9799					0	19.9426	0	0	0	0	0	59.8278		comp89604_c0	comp89604_c0_seq1				0	0		1.08e-08	0.0120859	0.000508131	2.26e-06	0.0147947	0.000501188	1	2.16488	31.5409
comp126117_c0	comp126117_c0_seq1	m.10107	AT3G05590		ribosomal protein L18	60S ribosomal protein L18-like	0.333122	14.822	0	0	0.999367	3.75472	14.9236	25.7878		comp91510_c0	comp91510_c0_seq1			2e-70	0	0		0.0137809	0.0383597	0.0231776	0.0318227	0.0388226	0.0231339	1	1.25503	1.32914
comp126927_c0	comp126927_c0_seq1	m.10214	AT5G28060		Cytidine/deoxycytidylate deaminase family protein	ribosomal protein S24	0.333122	13.9697	0	0	0.999367	3.75472	19.5872	18.5672		comp85813_c0	comp85813_c0_seq1			2e-45	0	0		0.00304913	0.0406724	0.0245984	0.00761528	0.0443331	0.0245443	0.980016	1.25108	1.26116
comp126965_c0	comp126965_c0_seq1	m.12246	AT1G18080		Transducin/WD40 repeat-like superfamily protein	receptor for activated protein kinase C-like	0.333122	25.6688	0	0	0.999367	0.938681	31.7126	44.3551		comp94142_c0	comp94142_c0_seq1			3e-119	0	0		0.0192714	0.0222926	0.0133811	0.0449152	0.0243604	0.0133621	0.97878	0.958852	0.957072
comp127351_c0	comp127351_c0_seq1	m.10268				Trypsinogen precursor of ANTRYP7	0	14.9642	0	0	0	0	4.66361	40.229		comp93109_c1	comp93109_c1_seq1				0	0		0.000102396	0.0160455	0.000677207	0.0208821	0.0196201	0.000667815	1	1.66603	1.92497
comp127351_c1	comp127351_c1_seq1	m.10270				eupolytin	0	14.6204	0	0	0	0	4.66361	39.1975		comp93109_c0	comp93109_c0_seq1				0	0		0.000196512	0.0164168	0.000693126	0.0392994	0.0200723	0.000683509	1	0.571615	0.492065
comp127637_c0	comp127637_c0_seq1	m.10309	AT2G40300		ferritin 4	secreted ferritin S subunit precursor, putative	0	22.9239	0	0	0	1.87736	11.1927	55.7017		comp92530_c0	comp92530_c0_seq1			3e-12	0	0		1.49e-11	0.0105366	0.000442327	3.08e-09	0.0128954	0.000436035	1	1.23949	1.25089
comp127788_c0	comp127788_c0_seq1					Tubulin alpha chain	203.964	300.897	212.613	227.387	171.891	262.746	307.798	332.147	Good								comp66806_c0_seq1	0.0135172	0.682895	0.682648	0.0106784	0.678172	0.677862
comp128271_c0	comp128271_c0_seq1	m.123651	AT4G37800		protein_coding		5.29159	22.884	6.61463	3.26393	5.9962	15.9576	18.6544	34.04	Good	comp134392_c0	comp134392_c0_seq1	comp132090_c0	comp132090_c0_seq2	1e-129	4e-25	0	0	0.0152296	0.240578	0.232801	0.0292197	0.241166	0.231571	0.990914	0.925159	0.925143
comp129929_c0	comp129929_c0_seq1	m.209152	AT5G55220		trigger factor type chaperone family protein	trigger factor isoform 2	8.42597	23.9474	5.66968	7.61583	11.9924	32.8538	21.4526	17.5357	Good	comp140330_c0	comp140330_c0_seq5	comp140517_c0	comp140517_c0_seq6	0	8e-104	3e-100	2e-103	0.0154431	0.361061	0.354796	0.0407382	0.359501	0.352124	0.997916	0.958577	0.958562
comp130155_c0	comp130155_c0_seq1	m.10811	AT1G64140		BEST Arabidopsis thaliana protein match is: loricrin-related (TAIR:AT5G64550.1); Has 3596 Blast hits to 2004 proteins in 150 species: Archae - 0; Bacteria - 54; Metazoa - 1597; Fungi - 38; Plants - 513; Viruses - 9; Other Eukaryotes - 1385 (source: NCBI BLink).	uncharacterized protein LOC100241527	175.87	236.009	160.641	211.067	155.901	232.793	246.239	228.996	Good	comp135082_c1	comp135082_c1_seq7	comp105909_c0	comp105909_c0_seq1	3e-58	0	0	0	0.0401312	0.751042	0.750794	0.0439316	0.745505	0.745193	1	1.37621	1.37871	0.000796578	0.704978	0.704599
comp131186_c0	comp131186_c0_seq2	m.11022				No hits found	4.39897	23.7219	5.66968	6.52785	0.999367	17.8349	22.3853	30.9454	Good	comp112438_c0	comp112438_c0_seq1	comp60485_c0	comp60485_c0_seq1		0	0	6e-180	0.837785	0.384111	0.179824	3.51e-06	0.195594	0.185782	1	1.26043	1.27865	1.44e-05	0.214865	0.20409
comp131532_c0	comp131532_c0_seq1						24.6941	47.0353	20.7888	28.3091	24.9842	58.1982	36.3762	46.5316	Good	comp128142_c0	comp128142_c0_seq6	comp142048_c4	comp142048_c4_seq5			0	3e-129	0.017247	0.531582	0.529244	0.0436115	0.527881	0.525112	1	1.10434	1.10642
comp132742_c0	comp132742_c0_seq2	m.11377				cuticular protein tweedle motif 1 precursor [Bo	0	71.9288	0	0	0	0	7.46178	208.325		comp114254_c0	comp114254_c0_seq3				0	0		0.968955	0.0261258	0.000422584	0	0.00414623	0.000139007	0.997461	0.901889	0.900246
comp132878_c0	comp132878_c0_seq1	m.11401					0	27.8983	0	0	0	0	8.3945	75.3005		comp102059_c0	comp102059_c0_seq1				0	0		1.44e-15	0.008671	0.000363354	3.01e-13	0.0106205	0.000358316	1	1.82742	1.86444
comp133086_c0	comp133086_c0_seq1						16.8867	65.5728	7.55958	26.1114	16.9892	63.8303	50.367	82.5211	Good								comp87512_c0_seq1	1.48e-06	0.262286	0.259647	2.2e-06	0.260902	0.25764
comp133201_c0	comp133201_c0_seq1	m.11470				hypothetical protein KGM_05054	0	39.4571	0	0	0	0	12.1254	106.246		comp96341_c0	comp96341_c0_seq1				0	0		0	0.00614651	0.00025694	0	0.00753272	0.000253376	1	4.30648	6.84897
comp133436_c0	comp133436_c0_seq1	m.11537				hemolymph juvenile hormone binding protein	0	15.2093	0	0	0	0	7.46178	38.166		comp102560_c0	comp102560_c0_seq1				0	0		5.31e-05	0.015793	0.000666384	0.0109289	0.0193101	0.000657062	0.960517	0.989795	0.987313
comp133605_c0	comp133605_c0_seq1						27.2851	69.458	22.6787	29.3753	29.8011	69.4624	56.8961	82.0157	Good								comp133320_c0_seq1	1.03e-08	0.397707	0.395673	1.64e-08	0.395435	0.392916
comp134364_c0	comp134364_c0_seq1	m.4428	AT3G11480		S-adenosyl-L-methionine-dependent methyltransferases superfamily protein	Salicylate O-methyltransferase	3.54876	15.9268	7.55958	1.08798	1.99873	15.9576	11.1927	20.6303	Good	comp150234_c0	comp150234_c0_seq1	comp611_c0	comp611_c0_seq1	2e-59	0	0	0	0.0020058	0.235911	0.224661	0.00522613	0.23716	0.223304	1	0.790004	0.771775
comp135064_c0	comp135064_c0_seq1	m.11887	AT1G09690		Translation protein SH3-like family protein	ribosomal protein L21	0	14.7127	0	0	0	5.63209	6.52905	31.9769		comp101001_c0	comp101001_c0_seq1			1e-46	0	0		0.000101063	0.0163346	0.000689603	0.020573	0.0199488	0.000679224	0.963885	2.47643	2.47887
comp135174_c0	comp135174_c0_seq1	m.11911				farnesoic acid methyltransferase	0	21.841	0	0	0	0	4.66361	60.8593		comp103300_c0	comp103300_c0_seq1				0	0		2.09e-10	0.0110486	0.000464052	4.34e-08	0.0135262	0.000457646	1	1.96113	2.06123
comp135577_c0	comp135577_c0_seq1						27.3088	62.9828	24.5686	29.3753	27.9823	61.953	47.5688	79.4266	Good								comp87535_c0_seq1	0.0010927	0.438798	0.436708	0.00187138	0.436271	0.433681
comp135813_c0	comp135813_c0_seq1	m.12060					0	27.9333	0	0	0	0.938681	6.52905	76.332		comp100824_c0	comp100824_c0_seq1				0	0		1.44e-15	0.0086607	0.000362919	7.88e-15	0.0089442	0.000357868	0.997791	0.941682	0.940653
comp135892_c0	comp135892_c0_seq1	m.12078	AT2G32220		Ribosomal L27e protein family	ribosomal protein L27	0	14.5111	0	0	0	3.75472	13.9908	25.7878		comp104234_c0	comp104234_c0_seq1			3e-37	0	0		0.000100062	0.0165576	0.00069917	0.0203248	0.0202203	0.000688651	1	1.30576	1.31174
comp136555_c0	comp136555_c0_seq2	m.12244	AT1G31812		acyl-CoA-binding protein 6	diazepam binding inhibitor-like protein [Maconellico	0	28.1082	0	0	0	0.938681	1.86544	81.5205		comp91282_c0	comp91282_c0_seq1			2e-17	6e-30	0		0.432156	0.0234108	0.000726816	1.05e-13	0.0100702	0.000355641	1	2.09153	2.84631
comp136563_c0	comp136563_c0_seq1	m.12246	AT1G18080		Transducin/WD40 repeat-like superfamily protein	receptor for activated protein kinase C-like	0.333122	26.9203	0	0	0.999367	4.69341	31.7126	44.3551		comp102869_c0	comp102869_c0_seq1			3e-119	0	0		0.00301749	0.0212731	0.0127638	0.0069433	0.0215372	0.0127411	1	1.16928	1.17629
comp136678_c0	comp136678_c0_seq1	m.12260				hypothetical protein KGM_05054	0	42.7163	0	0	0	0	7.46178	120.687		comp103127_c0	comp103127_c0_seq1				0	0		0	0.0056797	0.000237319	0	0.00696199	0.000234048	0.975555	1.39631	1.40871
comp136697_c0	comp136697_c0_seq1	m.12262				farnesoic acid methyltransferase	0	18.4026	0	0	0	0	4.66361	50.5442		comp103167_c0	comp103167_c0_seq1				0	0		1.48e-07	0.0130863	0.000550724	3.09e-05	0.0160129	0.000543107	0.923238	0.570362	0.561655
comp136740_c0	comp136740_c0_seq1	m.12269	AT1G29965		Ribosomal protein L18ae/LX family protein	ribosomal protein L18A	0	14.2272	0	0	0	0.938681	14.9236	26.8194		comp98626_c0	comp98626_c0_seq1			2e-44	0	0		0.000192587	0.0168742	0.000712756	0.0383851	0.0206155	0.000702385	1	0.869838	0.867814
comp138201_c0	comp138201_c0_seq1	m.12543	AT3G04770		40s ribosomal protein SA B	40S ribosomal protein SA-like	0.333122	21.9294	0	0	0.999367	5.63209	26.1162	34.04		comp102792_c0	comp102792_c0_seq1	comp294197_c0	comp294197_c0_seq1	6e-81	0	0	1e-101	0.00114632	0.0260677	0.0156713	0.00276109	0.0284583	0.0156395
comp138478_c0	comp138478_c0_seq1	m.335836					0	18.3697	0	0	0	0	5.59633	49.5127		comp102700_c0	comp102700_c0_seq1				0	0		1.48e-07	0.0131099	0.00055173	3.09e-05	0.0160412	0.00054408	0.898285	2.93648	3.12903
comp138803_c0	comp138803_c0_seq1	m.12701	AT1G02305		Cysteine proteinases superfamily protein	cathepsin b	0	31.5508	0	0	0	0.938681	11.1927	82.5211		comp126183_c0	comp126183_c0_seq1			2e-55	0	0		0	0.00767584	0.000321344	0	0.00898125	0.000316849	0.985559	0.86307	0.862975
comp138980_c0	comp138980_c0_seq1						82.3377	157.356	78.4306	106.622	61.9608	170.849	136.177	165.042	Good	comp135696_c1	comp135696_c1_seq1	comp125832_c0	comp125832_c0_seq2			0	0	2.15e-05	0.528157	0.527453	3.26e-05	0.524121	0.523287
comp138992_c0	comp138992_c0_seq2					non-specific lipid-transfer protein type 2 [Tamarix	14.649	38.6521	18.8989	13.0557	11.9924	34.7312	31.7126	49.5127	Good								comp47338_c0_seq1	0.88175	0.544476	0.528399	0.000618211	0.383771	0.379157
comp139346_c0	comp139346_c0_seq2					water channel protein MipK [Mesembryanthem	17.8767	44.1786	20.7888	22.8475	9.99367	32.8538	52.2324	47.4496	Good								comp84743_c0_seq1	0.0955827	0.417522	0.411041	0.00320681	0.408023	0.40478
comp139805_c0	comp139805_c0_seq1	m.12967				eupolytin	0	23.165	0	0	0	0	15.8563	53.6387		comp106746_c0	comp106746_c0_seq1				0	0		7.7e-12	0.010427	0.00043768	4.26e-11	0.0107654	0.0004315	1	1.08403	1.08552
comp139871_c0	comp139871_c0_seq1	m.12990				ornithine decarboxylase antizyme 1-like	1.33249	55.5716	0	0	3.99747	11.2642	22.3853	133.065	Good	comp106306_c0	comp106306_c0_seq1	comp266678_c0	comp266678_c0_seq1		2e-164	0	2e-135	0.00293334	0.0282703	0.0241787	0.0067367	0.0292095	0.0241535	0.986976	0.87581	0.874478
comp139871_c1	comp139871_c1_seq1	m.12990				ornithine decarboxylase antizyme 1-like	1.99873	57.204	0	0	5.9962	8.44813	37.3089	125.855		comp106306_c1	comp106306_c1_seq1	comp266678_c0	comp266678_c0_seq1		2e-164	0	2e-135	0.00477628	0.0390756	0.0351449	0.0104529	0.0399664	0.0351091
comp140068_c0	comp140068_c0_seq1	m.13058				collagen-binding MSCRAMM Scm	0	22.3495	0	0	0	0	0	67.0484		comp105154_c0	comp105154_c0_seq1				0	0		1.09e-10	0.0107984	0.000453434	6.09e-10	0.0111539	0.000447238	1	1.32317	1.47013
comp140299_c0	comp140299_c0_seq1	m.13135	AT1G26560		beta glucosidase 40	lactase-phlorizin hydrolase-like	0	35.5906	0	0	0	0	24.2508	82.5211		comp107157_c0	comp107157_c0_seq1			5e-99	0	0		0	0.00681142	0.000284917	0	0.00834423	0.000280894	1	1.11617	1.11824
comp140833_c0	comp140833_c0_seq1	m.13286	AT2G40010		Ribosomal protein L10 family protein	60S acidic ribosomal protein P0-like	0.666245	28.3141	0	0	1.99873	4.69341	21.4526	58.7963		comp106374_c0	comp106374_c0_seq1			1e-85	0	0		0.00200977	0.0319059	0.0239057	0.00494109	0.0337504	0.0238752	0.990946	1.67123	1.72888
comp140963_c0	comp140963_c0_seq2	m.13335				No hits found	6.15319	24.8201	5.66968	9.79178	2.9981	19.7029	18.6544	36.103	Good	comp112438_c0	comp112438_c0_seq2	comp60485_c0	comp60485_c0_seq1		5e-142	5e-140	1e-135	0.992441	0.980249	0.958062	0.0194013	0.256477	0.248214	1	1.26043	1.27865	1.44e-05	0.214865	0.20409
comp141430_c0	comp141430_c0_seq1	m.13535				pectin lyase F, putative	0	18.3367	0	0	0	0	6.52905	48.4811		comp109001_c0	comp109001_c0_seq1				0	0		1.48e-07	0.0131335	0.00055274	3.08e-05	0.0160695	0.000545056	0.976377	1.34092	1.34734
comp141589_c0	comp141589_c0_seq1						7.53274	26.1697	11.3394	3.26393	7.99494	23.467	35.4434	19.5988	Good	comp133568_c2	comp133568_c2_seq3	comp135633_c2	comp135633_c2_seq17			0	0	0.00271582	0.296152	0.289843	0.00584937	0.295539	0.288114
comp141622_c0	comp141622_c0_seq1	m.16534	AT3G16640		translationally controlled tumor protein	translationally controlled tumor protein	0	24.1946	0	0	0	0.938681	34.5107	37.1345		comp105083_c0	comp105083_c0_seq1			1e-26	0	0		2.8e-13	0.00999376	0.00041932	5.74e-11	0.0122264	0.000413144	1	0.855016	0.850437
comp142006_c0	comp142006_c0_seq1	m.13676				AGAP005710-PA	0	18.6476	0	0	0	0	7.46178	48.4811		comp106419_c0	comp106419_c0_seq1				0	0		7.67e-08	0.0129178	0.000543545	1.6e-05	0.0158058	0.000535973	0.969866	1.35281	1.35603
comp142252_c0	comp142252_c0_seq1	m.13753	AT1G29965		Ribosomal protein L18ae/LX family protein	ribosomal protein L18A	0.333122	16.0097	0	0	0.999367	8.44813	15.8563	23.7248		comp105147_c0	comp105147_c0_seq1			2e-44	0	0		1.34e-05	0.0355843	0.0214761	2.77e-05	0.0359872	0.0214187	1	0.934812	0.934215
comp143417_c0	comp143417_c0_seq1	m.14092	AT2G47500		P-loop nucleoside triphosphate hydrolases superfamily protein with CH (Calponin Homology) domain	hypothetical protein PRUPE_ppa000821mg	2.28883	14.3334	3.77979	1.08798	1.99873	13.1415	10.2599	19.5988	Good	comp121652_c1	comp121652_c1_seq1	comp145347_c0	comp145347_c0_seq12	1e-17	0	1e-172	1e-172	0.000254744	0.174711	0.161214	0.00675626	0.176883	0.160271
comp143433_c0	comp143433_c0_seq1	m.14099	AT4G31870		protein_coding	phospholipid hydroperoxide glutathione peroxidase, putative	0	17.4719	0	0	0	0.938681	0.932722	50.5442		comp106976_c0	comp106976_c0_seq1			3e-49	0	0		1.06e-06	0.013774	0.000580056	6.18e-06	0.0142234	0.000572022	1	0.757907	0.742721
comp143891_c0	comp143891_c0_seq1	m.14315				pectin lyase F, putative	0	18.1575	0	0	0	0	1.86544	52.6072		comp106500_c0	comp106500_c0_seq1				0	0		2.86e-07	0.0132592	0.000558095	1.66e-06	0.0136937	0.000550432	1	0.862436	0.854903
comp144306_c0	comp144306_c0_seq1	m.16287				apolipophorin-III isoform 2	0	21.7147	0	0	0	11.2642	7.46178	46.4181		comp107022_c0	comp107022_c0_seq1				0	0		1.07e-10	0.0111297	0.000467494	7.87e-09	0.0129966	0.000460306	1	1.22524	1.22965
comp144349_c0	comp144349_c0_seq1	m.14441	AT2G40010		Ribosomal protein L10 family protein	60S acidic ribosomal protein P0-like	0.999367	26.3768	0	0	2.9981	1.87736	20.5199	56.7333		comp107636_c0	comp107636_c0_seq1			1e-85	0	0		0.0118844	0.0467426	0.0382889	0.0287914	0.0469964	0.0382527	1	1.08864	1.09032
comp144473_c0	comp144473_c0_seq1	m.14486				hemolymph juvenile hormone binding protein	0.333122	27.9971	0	0	0.999367	0	5.59633	78.395		comp105345_c0	comp105345_c0_seq1				0	0		0.00479505	0.0204383	0.0122588	0.0127159	0.022356	0.0122513	1	0.942705	0.942353
comp144477_c0	comp144477_c0_seq2	m.14492					0	20.8899	0	0	0	0	12.1254	50.5442		comp115535_c0	comp115535_c0_seq1	comp137191_c2	comp137191_c2_seq9		0	0	1e-46	1.43e-05	0.0152788	0.000644367	1.6e-07	0.0141333	0.000478472	0.998023	0.851266	0.851218
comp144817_c0	comp144817_c0_seq1	m.14597	AT2G35620		Leucine-rich repeat protein kinase family protein	BRASSINOSTEROID INSENSITIVE 1-associated receptor kinase 1 precursor,	91.7544	139.992	105.834	92.4779	76.9513	130.439	130.684	158.853	Good	comp142289_c0	comp142289_c0_seq20	comp143978_c0	comp143978_c0_seq1	5e-56	7e-171	8e-168	8e-168	0.00538016	0.660601	0.660032	0.00679196	0.656162	0.655451	1	1.12172	1.12417
comp144872_c0	comp144872_c0_seq1					major chlorophyll a/b binding protein LHCb1.2	515.37	1031.29	543.335	646.171	356.604	1097.39	881.422	1115.07	Good	comp119224_c0	comp119224_c0_seq4	comp131711_c0	comp131711_c0_seq10			5e-109	4e-110	6.28e-05	0.503783	0.50367	7.42e-05	0.499877	0.499736	0.999769	1.16606	1.1702
comp145591_c0	comp145591_c0_seq2					No hits found	59.915	127.321	45.3575	79.4222	54.9652	122.967	106.33	152.664	Good	comp105146_c0	comp105146_c0_seq1	comp105304_c0	comp105304_c0_seq1			0	0	0.8115	0.473639	0.467744	0.000546894	0.471826	0.470625	1	4.45348	4.99256	0.00126348	0.398902	0.397512
comp145723_c0	comp145723_c0_seq1	m.22130				hypothetical protein TcasGA2_TC001268	0.333122	27.7995	0	0	0.999367	0	11.1927	72.206		comp104358_c0	comp104358_c0_seq1				0	0		0.00338215	0.0205851	0.0123476	0.00900031	0.0225132	0.0123383	1	1.26796	1.28496
comp145803_c0	comp145803_c0_seq1	m.14903				apolipophorins-like	0.333122	27.002	0	0	0.999367	10.3255	4.66361	66.0169		comp106716_c0	comp106716_c0_seq1				0	0		0.00246291	0.0212077	0.0127243	0.00654883	0.0231708	0.0127026	1	0.877555	0.876024
comp146189_c0	comp146189_c0_seq2					aquaporin PIP1;3	80.8288	144.274	86.9352	81.5982	73.9532	121.09	134.312	177.42	Good	comp138504_c0	comp138504_c0_seq1	comp141390_c2	comp141390_c2_seq10			8e-174	9e-139	0.000118292	0.542464	0.541161	0.0103844	0.561156	0.560276	0.998073	1.0261	1.0261
comp146322_c0	comp146322_c0_seq1	m.15092	AT2G07698		ATPase, F1 complex, alpha subunit protein	ATP synthase alpha subunit mitochondrial	0.666245	28.1968	0	0	1.99873	2.81604	16.789	64.9854		comp111762_c0	comp111762_c0_seq1			0	0	0		0.00524198	0.0320279	0.0239979	0.0128551	0.0338893	0.0239745	1	0.994342	0.994261
comp146339_c0	comp146339_c0_seq1	m.280083	AT5G62700		tubulin beta chain 3	beta-tubulin 15	72.521	118.423	81.2655	78.3343	57.9633	103.255	113.792	138.223	Good	comp134180_c0	comp134180_c0_seq32	comp142379_c0	comp142379_c0_seq2	3e-173	3e-95	2e-159	5e-145	0.0103952	0.61746	0.616702	0.0127803	0.613322	0.612421	0.96168	0.820731	0.820273
comp147647_c0	comp147647_c0_seq1	m.15617	AT4G11010		nucleoside diphosphate kinase 3	hypothetical protein TcasGA2_TC002492	0	16.391	0	0	0	1.87736	11.1927	36.103		comp112222_c0	comp112222_c0_seq1			2e-53	0	0		3.86e-06	0.0146777	0.000618656	0.000802573	0.0179429	0.000609719	0.919686	2.03718	2.11479
comp147718_c0	comp147718_c0_seq2					No hits found	21.0975	76.6206	19.7116	27.5911	15.9899	61.9342	63.4251	104.503	Good								comp131483_c1_seq3	0.169284	0.168242	0.15888	0.000385692	0.277727	0.275445
comp147723_c0	comp147723_c0_seq3	m.15642				AGAP009593-PA [Anopheles gambiae str. PEST]	0	34.3325	0	0	0	0	11.1927	91.8047		comp111556_c0	comp111556_c0_seq1				0	0					0	0.00728925	0.000291185	1	1.47383	1.51407
comp148286_c0	comp148286_c0_seq1	m.15907				GD13161	0.333122	20.2351	0	0	0.999367	0	11.1927	49.5127		comp104950_c0	comp104950_c0_seq1				0	0		0.00780096	0.0281915	0.0169628	0.0204947	0.0308064	0.0169484	0.950504	1.79576	1.94631
comp148352_c0	comp148352_c0_seq1	m.15924				GD13161	0	18.3367	0	0	0	0	6.52905	48.4811		comp110437_c0	comp110437_c0_seq1				0	0		1.48e-07	0.0131335	0.00055274	3.08e-05	0.0160695	0.000545056	0.980187	0.790059	0.787232
comp148556_c0	comp148556_c0_seq1	m.16005	AT3G62740		beta glucosidase 7	lactase-phlorizin hydrolase	0	20.7292	0	0	0	1.87736	14.9236	45.3866		comp112918_c0	comp112918_c0_seq1			2e-33	0	0		7.66e-10	0.0116413	0.000489226	1.59e-07	0.0142413	0.000482179	0.992688	0.876699	0.875698
comp148614_c0	comp148614_c0_seq2	m.16037				No hits found	0	13.4571	0	0	0	0	8.3945	31.9769		comp110317_c1	comp110317_c1_seq1				0	0		0.998152	0.0347537	0.001494	0.00818425	0.0183887	0.000742548	1	0.725822	0.722676
comp148614_c1	comp148614_c1_seq2	m.16037				No hits found	0	16.1351	0	0	0	0	10.2599	38.1454		comp110317_c1	comp110317_c1_seq1				0	0		0.921289	0.0272631	0.00116335	0.00156956	0.0182223	0.000619383	1	0.725822	0.722676
comp148792_c0	comp148792_c0_seq1	m.16098	AT2G45600		alpha/beta-Hydrolases superfamily protein	juvenile hormone esterase	0	52.2938	0	0	0	7.50945	1.86544	147.506		comp111788_c0	comp111788_c0_seq1			1e-06	0	0		0	0.00464579	0.000193925	0	0.00569417	0.000191191	1	1.09981	1.10321
comp148885_c0	comp148885_c0_seq1	m.9721					0	37.5258	0	0	0	0	8.3945	104.183		comp97915_c0	comp97915_c0_seq1				7e-162	0		0	0.00646044	0.000270145	0	0.00756204	0.000266412	1	1.03339	1.03441
comp149039_c0	comp149039_c0_seq1	m.16187				collagen-binding MSCRAMM Scm	0	20.6303	0	0	0	0	0	61.8908		comp111022_c0	comp111022_c0_seq1				0	0		2.91e-09	0.0116877	0.000491201	6.07e-07	0.0143086	0.00048449	1	1.26053	1.26174
comp149253_c0	comp149253_c0_seq1	m.16287				apolipophorin-III isoform 2	0	19.6227	0	0	0	13.1415	6.52905	39.1975		comp111662_c0	comp111662_c0_seq1				0	0		5.47e-09	0.0123068	0.000517531	3.12e-08	0.0126842	0.000509354	0.999923	0.662345	0.661716
comp149348_c0	comp149348_c0_seq1	m.16343	AT2G44120		Ribosomal protein L30/L7 family protein	uncharacterized protein LOC102675071	0.666245	28.2977	0	0	1.99873	5.63209	30.7798	48.4811		comp107749_c0	comp107749_c0_seq1			2e-79	0	0		0.00948627	0.0319344	0.0239272	0.0208226	0.0337698	0.0238891	0.89758	2.02157	2.07376
comp149394_c0	comp149394_c0_seq1	m.16355				hypothetical protein EAI_13080	0	19.9242	0	0	0	0	10.2599	49.5127		comp112530_c0	comp112530_c0_seq1				0	0		5.54e-09	0.0121011	0.000508777	1.15e-06	0.0148081	0.00050165	1	0.813098	0.810888
comp149436_c0	comp149436_c0_seq1	m.18551	AT5G48930		hydroxycinnamoyl-CoA shikimate/quinate hydroxycinnamoyl transferase		2.88252	14.9552	7.55958	1.08798	0	13.1415	12.1254	19.5988	Good	comp112597_c0	comp112597_c0_seq1	comp225721_c0	comp225721_c0_seq1	2e-46	1e-08	0	0	0.00159886	0.206948	0.194518	0.00391989	0.208591	0.193283	1	0.699121	0.689544
comp149618_c0	comp149618_c0_seq1	m.16556	AT5G23660		homolog of Medicago truncatula MTN3	unnamed protein product	14.3438	33.6671	21.7149	16.3196	4.99684	31.9152	36.0777	33.0084	Good	comp112094_c0	comp112094_c0_seq1	comp107682_c0	comp107682_c0_seq1	5e-67	0	0	0	0.00241826	0.433477	0.42953	0.00609188	0.431108	0.426218
comp149833_c0	comp149833_c0_seq2	m.13643	AT5G52450		MATE efflux family protein	MATE efflux family protein 6-like	4.86372	15.9169	1.88989	8.70381	3.99747	11.2642	15.8563	20.6303	Good	comp134862_c2	comp134862_c2_seq14	comp11438_c0	comp11438_c0_seq1	1e-94	0	0	0	0.0369305	0.301362	0.286654	0.0355135	0.317824	0.306006	0.99999	19.8685	495.696
comp149856_c0	comp149856_c0_seq1	m.16534	AT3G16640		translationally controlled tumor protein	translationally controlled tumor protein	0	26.7392	0	0	0	3.75472	27.9817	48.4811		comp111977_c0	comp111977_c0_seq1			1e-26	0	0		2.78e-15	0.00905168	0.000379446	1.5e-14	0.00933989	0.000373843
comp150111_c0	comp150111_c0_seq6					No hits found	661.179	930.17	772.343	610.344	600.849	932.204	882.411	975.894	Good								comp107994_c0_seq1	0.617325	0.730626	0.730353	0.00108106	0.710893	0.710818
comp150195_c0	comp150195_c0_seq1	m.67413	AT5G16710		dehydroascorbate reductase 1	AF195783_1 dehydroascorbate reductase	56.5106	88.2897	55.7519	71.8064	41.9734	89.1747	94.2049	81.4896	Good	comp129840_c0	comp129840_c0_seq4	comp128224_c0	comp128224_c0_seq4	4e-96	2e-113	0	0	0.0152397	0.646061	0.64512	0.025977	0.641083	0.640099	1	0.97017	0.970083
comp150207_c0	comp150207_c0_seq2					No hits found	277.934	351.53	257.026	283.962	292.815	384.859	328.3	341.431	Good	comp131527_c0	comp131527_c0_seq1	comp141102_c0	comp141102_c0_seq22			0	0	1	0.681591	0.680591	0.0273366	0.790791	0.790647	1	0.855355	0.855229	0.00171134	0.78993	0.78992
comp150245_c0	comp150245_c0_seq1	m.16724					0	24.6246	0	0	0	0	3.73089	70.1429		comp111512_c1	comp111512_c1_seq1				0	0		1.08e-12	0.00981147	0.000411599	7.93e-11	0.0114784	0.000405933
comp150245_c1	comp150245_c1_seq1	m.16727					0	26.2121	0	0	0	0	7.46178	71.1744		comp111512_c0	comp111512_c0_seq1				0	0		4e-14	0.00922357	0.000386716	8.2e-12	0.011296	0.000381358	1	0.982548	0.981839
comp150271_c0	comp150271_c0_seq2	m.147830				No hits found	0	53.6387	0	0	0	0	0	160.916		comp137170_c0	comp137170_c0_seq9				5e-112	1e-111		0.999323	0.0327415	0.00102599	0	0.00555219	0.000186398	0.994201	1.1361	1.13624
comp150415_c0	comp150415_c0_seq1	m.16800	AT3G25520		ribosomal protein L5	RL5_HELAN RecName: Full=60S ribosomal protein L5	0.666245	29.5228	0	0	1.99873	3.75472	27.0489	57.7648		comp111276_c0	comp111276_c0_seq1			1e-94	0	0		0.00107703	0.0306102	0.0229272	0.0026503	0.0323825	0.0228981	1	1.42683	1.45076
comp150880_c0	comp150880_c0_seq1	m.17029	AT5G10360		Ribosomal protein S6e	40S ribosomal protein S6-like	0.333122	27.091	0	0	0.999367	7.50945	24.2508	49.5127		comp117691_c0	comp117691_c0_seq1			2e-72	0	0		0.0043543	0.0211425	0.0126848	0.0102894	0.0230956	0.0126609	1	0.773446	0.768574
comp151047_c0	comp151047_c0_seq3	m.17131				No hits found	0	18.2234	0	0	0	0	0	54.6702		comp90403_c0	comp90403_c0_seq1				0	0		1	0.0813831	0.0013942	1.66e-06	0.0136448	0.000548444	1	1.03461	1.03624
comp151609_c0	comp151609_c0_seq5	m.272658	AT3G57040		response regulator 9	unnamed protein product [Vitis vinifera]	54.3302	102.03	68.0362	36.9912	57.9633	100.439	103.532	102.12	Good	comp133590_c1	comp133590_c1_seq20	comp114664_c1	comp114664_c1_seq2	2e-39	0	0	0	0.956502	0.654511	0.646044	9.32e-07	0.533643	0.532537	1	1.00418	1.00418	0.00421752	0.572421	0.571047
comp151660_c0	comp151660_c0_seq3	m.17573				No hits found	0	32.7121	0	0	0	0	8.3945	89.7417		comp114236_c0	comp114236_c0_seq3				0	0		0.999998	0.0730782	0.00326559	0	0.00907183	0.000305604	1	1.85939	1.8958
comp151684_c0	comp151684_c0_seq1	m.17578					0	17.3676	0	0	0	0	4.66361	47.4393		comp112841_c0	comp112841_c0_seq1				0	0		1.06e-06	0.0138554	0.000583529	6.2e-06	0.0143076	0.000575452	1	0.756515	0.681084
comp151690_c0	comp151690_c0_seq2	m.66503	AT3G52380		chloroplast RNA-binding protein 33	No hits found	131.721	205.177	102.99	159.258	132.916	230.118	189.24	196.173	Good	comp64225_c0	comp64225_c0_seq1	comp129911_c1	comp129911_c1_seq2	4e-07	0	0	0	0.0890329	0.696823	0.695952	0.010918	0.64251	0.642006	1	0.67794	0.658869	0.000453787	0.64568	0.645283
comp151925_c0	comp151925_c0_seq3	m.17573				No hits found	0	36.4284	0	0	0	0	10.2599	99.0253		comp113959_c0	comp113959_c0_seq3				1e-179	0		0.999998	0.0730782	0.00326559	0	0.00815389	0.000274436	1	0.62921	0.621055
comp152112_c0	comp152112_c0_seq4	m.17892				uncharacterized protein LOC100249954	790.935	966.536	809.82	834.456	728.529	920.846	1019.47	959.297	Good	comp118501_c0	comp118501_c0_seq2	comp118153_c0	comp118153_c0_seq4		0	0	0	0.109296	0.34756	0.325054	0.00202017	0.818375	0.818321	0.987467	1.03578	1.03745	5.66e-07	0.773585	0.773518
comp152380_c0	comp152380_c0_seq1	m.18050	AT4G12970		stomagen	hypothetical protein POPTR_0002s25140g, partial	331.108	491.994	330.76	404.727	257.837	452.444	513.939	509.599	Good	comp118814_c0	comp118814_c0_seq2	comp114522_c0	comp114522_c0_seq1	2e-20	0	0	0	0.0412357	0.678166	0.678013	0.041951	0.673159	0.672998	1	1.45871	1.47154	0.00372458	0.606392	0.606156
comp152524_c0	comp152524_c0_seq1	m.18146	AT1G09640		Translation elongation factor EF1B, gamma chain	elongation factor 1-gamma, putative	0.333122	30.3318	0	0	0.999367	7.50945	29.8471	53.6387		comp107141_c1	comp107141_c1_seq1	comp269318_c0	comp269318_c0_seq1	4e-66	0	0	4e-127	0.00226583	0.0189011	0.0113297	0.0053481	0.020652	0.0113086
comp152552_c0	comp152552_c0_seq1	m.18210	AT2G40890		cytochrome P450, family 98, subfamily A, polypeptide 3	cytochrome P450 monooxygenase	0.666245	24.3072	0	0	1.99873	5.63209	7.46178	59.8278		comp116776_c0	comp116776_c0_seq1			4e-42	0	0		0.0135137	0.0371088	0.0278416	0.0326306	0.0392462	0.0278093	0.995043	1.80828	1.80972
comp153565_c0	comp153565_c0_seq1	m.18681	AT5G10360		Ribosomal protein S6e	40S ribosomal protein S6-like	0.666245	21.7832	0	0	1.99873	5.63209	20.5199	39.1975		comp117691_c0	comp117691_c0_seq1			2e-72	0	0		0.0222456	0.0413818	0.0310819	0.0487423	0.0431453	0.0310301	1	0.773446	0.768574
comp153752_c0	comp153752_c0_seq3	m.18769				zinc carboxypeptidase A 1-like [Naso	0.333122	26.9327	0	0	0.999367	0	6.52905	74.269		comp115570_c0	comp115570_c0_seq2				0	0					0.0131775	0.0215274	0.0127353	1	2.0119	2.08352
comp153966_c0	comp153966_c0_seq1	m.18916					0.333122	74.6051	0	0	0.999367	0	39.1743	184.641		comp115287_c0	comp115287_c0_seq1				0	0		5.28e-05	0.00771321	0.00460242	0.000142485	0.00826609	0.00459856	0.992397	0.956095	0.955907
comp154303_c0	comp154303_c0_seq1	m.19094	AT2G40890		cytochrome P450, family 98, subfamily A, polypeptide 3	cytochrome p450	0	18.0278	0	0	0	0.938681	4.66361	48.4811		comp114128_c0	comp114128_c0_seq1			2e-34	0	0		2.85e-07	0.0133567	0.000562254	1.65e-06	0.0137908	0.000554391	0.987435	0.846999	0.845447
comp155093_c0	comp155093_c0_seq1	m.19630					0	42.5807	0	0	0	0	30.7798	96.9623		comp118166_c0	comp118166_c0_seq1				0	0		0	0.00569978	0.000238163	0	0.00667031	0.000234793	0.996364	1.44257	1.44313
comp155261_c0	comp155261_c0_seq1	m.19751					0	15.9299	0	0	0	0	6.52905	41.2605		comp114554_c0	comp114554_c0_seq1				5e-180	0		1.44e-05	0.0150885	0.000636224	0.00299401	0.0184527	0.000627358	0.951103	1.83298	1.89473
comp155768_c0	comp155768_c0_seq1	m.20124	AT5G55220		trigger factor type chaperone family protein	trigger factor isoform 2	160.055	226.836	149.302	184.956	145.908	244.048	215.561	220.899	Good	comp139530_c0	comp139530_c0_seq10	comp143971_c1	comp143971_c1_seq11	3e-42	0	5e-180	2e-175	8.22e-05	0.711285	0.710986	0.00012239	0.705925	0.705611	0.737717	1.17269	1.17277
comp155797_c0	comp155797_c0_seq1	m.20145				mucin-19-like	0	19.9426	0	0	0	0	0	59.8278		comp116139_c0	comp116139_c0_seq1				0	0		1.08e-08	0.0120859	0.000508131	2.26e-06	0.0147947	0.000501188	1	0.801035	0.798626
comp155820_c0	comp155820_c0_seq1	m.20158					0	78.7311	0	0	0	0	39.1743	197.019		comp115287_c0	comp115287_c0_seq1				0	0		0	0.00309027	0.000128802	0	0.00319176	0.000126998	0.992397	0.956095	0.955907
comp156021_c0	comp156021_c0_seq1	m.20291					75.0763	127.511	77.4951	83.7741	63.9595	127.661	112.524	142.349	Good	comp136853_c0	comp136853_c0_seq1	comp135668_c0	comp135668_c0_seq3		0	0	0	2.61e-06	0.59388	0.593133	3.81e-06	0.589746	0.588815	0.997373	1.21642	1.21651
comp156091_c0	comp156091_c0_seq2	m.20346				alpha-amylase A-like [Musca domestic	0	28.0775	0	0	0	0	13.0581	71.1744		comp117459_c0	comp117459_c0_seq1				0	0		0.963106	0.0285329	0.00121906	5.45e-14	0.0100811	0.00035603	1	1.41377	1.42561
comp156137_c0	comp156137_c0_seq2	m.20374	AT4G26530		protein_coding	fructose 1,6-bisphosphate aldolase	0.666245	31.2433	0	0	1.99873	3.75472	10.2599	79.7154		comp117239_c0	comp117239_c0_seq1			5e-122	0	0		0.0316045	0.0453834	0.031143	0.0174031	0.0291579	0.0216375	0.997328	1.04479	1.04485
comp156520_c0	comp156520_c0_seq1	m.20643					0	36.5233	0	0	0	0	27.0489	82.5211		comp115794_c0	comp115794_c0_seq1				0	0		0	0.00663889	0.000277654	0	0.00813287	0.000273723	1	1.61073	1.66813
comp156675_c0	comp156675_c0_seq8					No hits found	145.472	283.923	133.616	185.805	116.996	304.611	216.186	330.971	Good	comp128243_c1	comp128243_c1_seq1	comp126237_c0	comp126237_c0_seq7			7e-143	3e-136	0.903075	0.822235	0.70493	0.0477943	0.512797	0.512381
comp156689_c0	comp156689_c0_seq2	m.20773	AT1G58170		Disease resistance-responsive (dirigent-like protein) family protein	dirigent-like protein 2 [Gossypium hirsutum]	32.1092	61.0515	35.908	42.4311	17.9886	61.0049	56.8961	65.2536	Good	comp115778_c0	comp115778_c0_seq2	comp114202_c1	comp114202_c1_seq3	5e-62	0	0	0	0.763621	0.44149	0.436528	0.00323402	0.528251	0.526014	1	0.776221	0.764273	0.01072	0.533795	0.53162
comp156764_c0	comp156764_c0_seq2	m.20827				No hits found	0	18.8598	0	0	0	0	11.1927	45.3866		comp126115_c1	comp126115_c1_seq1				0	0					8.24e-06	0.0156309	0.000529949	0.993325	0.926805	0.926689
comp156769_c0	comp156769_c0_seq1	m.20831	AT1G04410		Lactate/malate dehydrogenase family protein	malate dehydrogenase, putative	0	17.0602	0	0	0	0	3.73089	47.4496		comp117258_c0	comp117258_c0_seq1			1e-102	0	0		2.04e-06	0.0141011	0.000594019	1.19e-05	0.0145617	0.000585817	1	0.841877	0.841628
comp156913_c0	comp156913_c0_seq1	m.20935					0	20.0559	0	0	0	0	6.52905	53.6387		comp116711_c1	comp116711_c1_seq1				0	0		5.57e-09	0.012021	0.000505372	1.16e-06	0.0147123	0.000498357	0.964402	0.559923	0.557873
comp156913_c1	comp156913_c1_seq1	m.20939					0	15.7178	0	0	0	0	2.79817	44.3551		comp116711_c0	comp116711_c0_seq1				0	0		2.79e-05	0.0152867	0.000644703	0.00577745	0.0186971	0.000635819	1	1.22865	1.28814
comp156959_c0	comp156959_c0_seq2	m.313776	AT3G07330		Cellulose-synthase-like C6	hypothetical protein PRUPE_ppa002254mg [Prunus persi	12.7524	31.5711	15.1192	14.1437	8.9943	25.3444	27.0769	42.2921	Good	comp143136_c2	comp143136_c2_seq10	comp114917_c0	comp114917_c0_seq1	2e-36	1e-92	3e-112	5e-139	1	0.3548	0.340467	0.0299653	0.409527	0.404114				0.00911405	0.36517	0.359984
comp157180_c0	comp157180_c0_seq1	m.21113	AT1G03020		Thioredoxin superfamily protein	Fgenesh protein 66	178.775	302.342	185.21	188.22	162.897	301.317	309.664	296.044	Good	comp145359_c1	comp145359_c1_seq1	comp124376_c1	comp124376_c1_seq6	4e-33	2e-161	0	0	2.09e-12	0.595922	0.595608	7.56e-11	0.591707	0.591316				0	0.597123	0.59683
comp157581_c0	comp157581_c0_seq2	m.21422	AT4G36190		protein_coding	hypothetical protein BRAFLDRAFT_284130 [Branchi	0	15.2093	0	0	0	0	7.46178	38.166		comp116471_c0	comp116471_c0_seq2			2e-29	0	0		0.999956	0.0492176	0.00214656	0.0109289	0.0193101	0.000657062	0.0424506	0.791334	0.791111
comp157708_c0	comp157708_c0_seq1	m.21523				GI12385	0	28.7836	0	0	0	0	2.79817	83.5526		comp117165_c0	comp117165_c0_seq1				0	0		3.33e-16	0.0084054	0.000352134	8.08e-14	0.0102972	0.000347299	1	1.34067	1.35143
comp158003_c0	comp158003_c0_seq1	m.21758	AT3G17210		heat stable protein 1	hypothetical protein L484_026152	163.564	270.373	145.323	210.665	134.705	289.095	252.656	269.369	Good	comp120356_c0	comp120356_c0_seq1	comp119500_c0	comp119500_c0_seq1	1e-43	1e-176	0	0	0.000215144	0.610083	0.609745	0.000274535	0.605374	0.604972	0.985342	1.16167	1.16221	0.000113664	0.572086	0.571624
comp158022_c1	comp158022_c1_seq1	m.21769				Trypsin-1	0	16.3548	0	0	0	0	5.59633	43.468		comp118656_c0	comp118656_c0_seq1				0	0		6.85e-06	0.0147016	0.000619676	0.00142695	0.0179819	0.000611069	1	0.895401	0.89358
comp158422_c0	comp158422_c0_seq2	m.22130				hypothetical protein TcasGA2_TC001268	0	28.866	0	0	0	0.938681	9.32722	76.332		comp118700_c0	comp118700_c0_seq1				0	0		1.49e-13	0.00950696	0.000398707	4.13e-14	0.0102681	0.000346309	1	1.01253	1.01256
comp158680_c0	comp158680_c0_seq2	m.22331				uncharacterized protein LOC101741041	0.333122	51.0013	0	0	0.999367	0	6.52905	146.475		comp118887_c0	comp118887_c0_seq2				0	0		1	0.0470107	0.000776786	0.00178496	0.0123311	0.00672639	0.989539	1.18163	1.18267
comp158722_c0	comp158722_c0_seq1	m.22354				alpha-amylase 4N-like	0.333122	19.8913	0	0	0.999367	0	11.1927	48.4811		comp118806_c0	comp118806_c0_seq1				0	0		0.00813489	0.0286731	0.017256	0.0206519	0.0290526	0.0172412	0.98478	1.26513	1.26909
comp158741_c0	comp158741_c0_seq1	m.22374	AT1G02850		beta glucosidase 11	hypothetical protein D910_03971	0	16.6834	0	0	0	0	4.66361	45.3866		comp117889_c0	comp117889_c0_seq1			3e-51	0	0		3.91e-06	0.0144156	0.000607451	0.000815414	0.0176339	0.000599039	0.865207	0.915463	0.915446
comp158741_c1	comp158741_c1_seq2	m.22376	AT1G02850		beta glucosidase 11	unknown [Dendroctonus ponderosae]	0	38.506	0	0	0	0	19.5872	95.9308		comp117889_c1	comp117889_c1_seq2			2e-32	0	0		0.999023	0.0361798	0.00155751	0	0.00771735	0.000259632
comp158781_c0	comp158781_c0_seq3	m.22414				hypothetical protein L484_018172 [Morus notabilis]	118.155	163.598	97.3768	138.184	118.905	167.066	172.106	151.622	Good	comp120888_c1	comp120888_c1_seq3	comp121333_c0	comp121333_c0_seq3		0	0	0	0.843962	0.719569	0.717864	0.0292536	0.722655	0.722245
comp158970_c0	comp158970_c0_seq1	m.22590				eupolytin	0	28.5018	0	0	0	0	20.5199	64.9854		comp118108_c0	comp118108_c0_seq1				0	0		1.11e-16	0.00849137	0.000355765	4.09e-14	0.010398	0.000350733	1	1.10018	1.10446
comp159427_c0	comp159427_c0_seq1	m.23126				apolipoprotein D-like	0	32.8932	0	0	0	0.938681	12.1254	85.6156		comp118158_c0	comp118158_c0_seq1				0	0		0	0.00736492	0.000308235	0	0.00861787	0.000303921	0.992705	0.908142	0.907868
comp159455_c0	comp159455_c0_seq4	m.23159				No hits found	0	41.4795	0	0	0	0	3.73089	120.708		comp126861_c0	comp126861_c0_seq1				1e-163	2e-119		0.999999	0.0491024	0.00156432	0	0.00716808	0.000241025	0.99652	0.97309	0.973064
comp159919_c0	comp159919_c0_seq1	m.23616				apolipoprotein D-like	0.333122	29.6195	0	0	0.999367	0.938681	7.46178	80.4581		comp118991_c0	comp118991_c0_seq1				0	0		0.00338636	0.0193304	0.011589	0.0090165	0.0211437	0.0115804	0.950436	0.799765	0.799411
comp160050_c0	comp160050_c0_seq2	m.23766	AT3G17210		heat stable protein 1	hypothetical protein L484_026152	161.006	268.244	154.575	201.265	127.179	300.096	247.675	256.96	Good	comp119464_c0	comp119464_c0_seq1	comp119500_c0	comp119500_c0_seq1	5e-43	2e-176	0	0	0.000681695	0.604169	0.603822	0.0010622	0.600598	0.600238	0.996329	0.883661	0.882252	0.000113664	0.572086	0.571624
comp160175_c0	comp160175_c0_seq2	m.23889	AT1G56070		Ribosomal protein S5/Elongation factor G/III/V family protein	elongation factor 2	1.33249	51.092	0	0	3.99747	10.3255	62.4924	80.4581	Good	comp120456_c0	comp120456_c0_seq2			0	0	0		0.00343332	0.032956	0.0267206	0.00706839	0.0315004	0.0262708	1	0.870042	0.868981
comp160585_c0	comp160585_c0_seq1	m.24339				GI12385	0	35.9199	0	0	0	0	14.9236	92.8362		comp119352_c0	comp119352_c0_seq1				0	0		0	0.00674819	0.000282255	0	0.00696935	0.00027832	0.925787	2.59869	2.63251
comp160974_c0	comp160974_c0_seq4	m.24797	AT4G18210		protein_coding	purine permease 10-like [Vi	194.951	300.044	200.329	205.627	178.897	264.708	311.529	323.895	Good	comp113540_c0	comp113540_c0_seq3	comp119436_c0	comp119436_c0_seq1	8e-94	0	0	0	0.828111	0.44098	0.415642	3.17e-07	0.65009	0.649753	0.992051	0.910828	0.91022	0.00225253	0.669375	0.669053
comp161137_c0	comp161137_c0_seq1	m.24960				serine protease 49 precursor	0	67.7835	0	0	0	0	8.3945	194.956		comp118431_c0	comp118431_c0_seq1				0	0		0	0.00358668	0.000149563	0	0.00439868	0.000147507	1	1.15873	1.16269
comp161137_c1	comp161137_c1_seq1	m.24964				serine protease 49 precursor	0	59.4801	0	0	0	0	19.5872	158.853		comp118431_c0	comp118431_c0_seq2				0	0		0	0.0040859	0.000170463	0	0.00500966	0.000168095	1	1.15873	1.16269
comp161242_c0	comp161242_c0_seq3	m.25079	AT1G74670		Gibberellin-regulated family protein	gibberellin-regulated GAST1-like protein [S	30.2459	58.1127	19.8439	33.7272	37.1665	62.8916	49.5555	61.8908	Good	comp114920_c0	comp114920_c0_seq2	comp127552_c3	comp127552_c3_seq12	2e-29	0	0	2e-178	0.473617	0.478885	0.46961	0.00158916	0.522928	0.520552	1	0.668999	0.664663
comp161499_c0	comp161499_c0_seq1	m.25358				hypothetical protein LOC100678417 isoform 1	0	32.9426	0	0	0	0	1.86544	96.9623		comp99788_c0	comp99788_c0_seq1				0	0		0	0.00735183	0.000307683	0	0.00900892	0.000303466
comp161499_c1	comp161499_c1_seq1	m.25361				hypothetical protein LOC100644243 isoform 1	0	33.0559	0	0	0	0	8.3945	90.7732		comp99788_c0	comp99788_c0_seq1				0	0		0	0.00732778	0.000306669	0	0.00897832	0.000302426
comp161514_c0	comp161514_c0_seq1	m.25372	AT5G37010		unknown protein; FUNCTIONS IN: molecular_function unknown; INVOLVED IN: N-terminal protein myristoylation; EXPRESSED IN: 22 plant structures; EXPRESSED DURING: 13 growth stages; BEST Arabidopsis thaliana protein match is: unknown protein (TAIR:AT1G65710.1); Has 6746 Blast hits to 5259 proteins in 486 species: Archae - 7; Bacteria - 485; Metazoa - 3508; Fungi - 577; Plants - 378; Viruses - 50; Oth…	hypothetical protein RCOM_0303940	40.7776	76.7668	46.3024	50.0469	25.9835	71.3398	67.156	91.8047	Good	comp117702_c0	comp117702_c0_seq1	comp105847_c0	comp105847_c0_seq1	2e-47	0	0	0	0.0161363	0.536644	0.535229	0.0249618	0.532928	0.531249	0.991895	0.761544	0.761458	0.0362259	0.528872	0.526901
comp161572_c0	comp161572_c0_seq1	m.25431				hypothetical protein	0	28.8824	0	0	0	0	0	86.6472		comp118599_c0	comp118599_c0_seq1				0	0		3.33e-16	0.00837635	0.000350907	8.09e-14	0.0102624	0.000346112	1	0.717761	0.716091
comp161599_c0	comp161599_c0_seq1	m.25476	AT2G34620		Mitochondrial transcription termination factor family protein	hypothetical protein POPTR_0011s02560g	278.59	401.904	282.52	306.635	246.614	377.35	369.339	459.024	Good	comp122240_c0	comp122240_c0_seq1	comp120725_c0	comp120725_c0_seq1	6e-106	0	0	0	0.0156653	0.698295	0.698119	0.0132769	0.693403	0.693182	0.996195	0.732764	0.727	0.000535499	0.656576	0.656316
comp161854_c0	comp161854_c0_seq9	m.231598	AT1G50010		tubulin alpha-2 chain	No hits found	467.308	601.167	512.417	437.083	452.423	563.349	606.997	633.153	Good	comp113185_c0	comp113185_c0_seq1	comp134220_c0	comp134220_c0_seq1	0	4e-10	0	0	0.336406	0.804432	0.804254	0.000627052	0.777441	0.777339
comp162171_c0	comp162171_c0_seq1	m.26188	AT5G60390		GTP binding Elongation factor Tu family protein	elongation factor 1-alpha	1.98059	126.336	0.944947	0	4.99684	15.0189	147.37	216.618	Good	comp122307_c0	comp122307_c0_seq1			2e-146	0	0		0.00520484	0.0176019	0.0157817	0.00996534	0.018005	0.0157552	0.989941	1.3127	1.31419
comp162218_c0	comp162218_c0_seq1	m.26254	AT2G26110		Protein of unknown function (DUF761)	uncharacterized protein LOC102664184	286.132	430.393	291.819	279.599	286.978	408.542	419.24	463.397	Good	comp120664_c0	comp120664_c0_seq1	comp116210_c0	comp116210_c0_seq1	9e-13	0	0	0	6.5e-10	0.669575	0.669395	1.92e-08	0.665048	0.664823	0.986234	0.953219	0.948994	5.61e-13	0.632805	0.632552
comp162243_c0	comp162243_c0_seq2	m.26278	AT1G12240		Glycosyl hydrolases family 32 protein	beta-fructofuranosidase (EC 3.2.1.26) - red goosefoot	54.418	110.73	59.5317	58.7507	44.9715	95.7455	114.725	121.719	Good	comp128911_c1	comp128911_c1_seq3	comp125207_c0	comp125207_c0_seq2	7e-45	0	0	0	1	0.488365	0.484192	4.57e-10	0.492604	0.491495				0.000860369	0.653758	0.653439
comp162659_c0	comp162659_c0_seq1	m.26804	AT1G47128		Granulin repeat cysteine protease family protein	AF410882_1 cysteine protease CP14 precursor	0.333122	944.42	0	0	0.999367	0	242.573	2590.69		comp120048_c0	comp120048_c0_seq1			1e-66	0	0		6.14e-09	0.000611034	0.00036355	1.8e-08	0.000669614	0.000363311	0.98269	1.37358	1.38226
comp162700_c0	comp162700_c0_seq1	m.26858	AT5G60390		GTP binding Elongation factor Tu family protein	elongation factor 1-alpha	2.69452	111.134	0	1.08798	6.99557	16.8963	118.456	198.051	Good	comp122307_c0	comp122307_c0_seq1			5e-147	0	0		0.0188812	0.0264407	0.02439	0.0352057	0.0268679	0.0243334	0.989941	1.3127	1.31419
comp162908_c0	comp162908_c0_seq4	m.27168	AT5G02160		protein_coding	Uncharacterized protein TCM_021901 [Theobroma c	1302.06	1982.3	1271.78	1589.51	1044.9	1977.75	1992.1	1977.05	Good	comp101564_c0	comp101564_c0_seq1	comp122375_c0	comp122375_c0_seq1	2e-32	2e-55	0	0	0.167861	0.636599	0.635663	0.000422104	0.656887	0.656845	1	1.10885	1.11067	3.94e-05	0.656574	0.656503
comp163194_c0	comp163194_c0_seq1	m.277301	AT4G17770		protein_coding		9.69117	32.7692	5.66968	17.4076	5.9962	30.0378	25.1835	43.0863	Good	comp124845_c0	comp124845_c0_seq5	comp141347_c1	comp141347_c1_seq10	1e-139	4e-31	0	0	0.00153045	0.303421	0.298436	0.00276435	0.302118	0.295955	0.999642	1.15531	1.15531
comp163247_c0	comp163247_c0_seq2	m.27662					0	38.5098	0	0	0	0	0	115.53		comp134437_c1	comp134437_c1_seq2				0	0		0	0.00799865	0.000334962	0	0.00737023	0.000259606	0.997761	1.11761	1.12016
comp163293_c0	comp163293_c0_seq1	m.27721				Apolipoprotein D	0	45.8397	0	0	0	0	14.9236	122.595		comp123183_c1	comp123183_c1_seq2				0	0		0	0.00529529	0.000221175	0	0.0064907	0.000218104
comp163295_c0	comp163295_c0_seq1	m.27722	AT3G14620		cytochrome P450, family 72, subfamily A, polypeptide 8	cytochrome P450	0	52.3433	0	0	0	10.3255	27.0489	119.656	Good	comp121389_c0	comp121389_c0_seq1			2e-32	0	0		0	0.00464364	0.000193835	0	0.00543298	0.00019101	0.99488	0.879293	0.878619
comp163327_c0	comp163327_c0_seq1	m.27778				mucin-19-like	0	18.5672	0	0	0	0	0	55.7017		comp120791_c0	comp120791_c0_seq1				0	0		1.49e-07	0.0129695	0.000545749	8.62e-07	0.0133955	0.000538293	1	0.888779	0.887552
comp163565_c0	comp163565_c0_seq1	m.28091	AT3G12580		heat shock protein 70	heat shock protein 70 cognate	0.999367	23.455	0	0	2.9981	7.50945	29.8471	33.0084		comp120333_c0	comp120333_c0_seq1	comp271936_c0	comp271936_c0_seq1	0	0	0	1e-93	0.00171755	0.0525605	0.0431021	0.00372518	0.0527885	0.0430159	0.993284	0.969369	0.969233
comp163565_c1	comp163565_c1_seq2	m.28094	AT3G12580		heat shock protein 70	heat shock protein 70 cognate [Frankliniella occiden	1.66561	26.0081	0	0	4.99684	7.50945	35.4434	35.0715		comp114501_c0	comp114501_c0_seq1	comp271936_c0	comp271936_c0_seq1	0	0	0	1e-93	1	0.0431339	0.000709888	0.0232021	0.0730271	0.0644017	0.999119	0.904739	0.903351
comp163604_c0	comp163604_c0_seq1	m.28151				AGAP013318-PA	0	17.0272	0	0	0	0	4.66361	46.4181		comp123183_c0	comp123183_c0_seq1				0	0		2.03e-06	0.0141285	0.00059519	0.000424209	0.017284	0.000586949	0.933288	2.10976	2.11242
comp163604_c1	comp163604_c1_seq3	m.28153				AGAP013318-PA	0	78.4328	0	0	0	0	24.2508	211.048		comp123183_c1	comp123183_c1_seq4				0	0		0	0.00800462	0.000335214	0	0.00380371	0.000127481
comp163671_c0	comp163671_c0_seq2	m.28244	AT3G51480		glutamate receptor 3.6	glutamate receptor 3 plant, putative [Ricinus c	106.502	178.248	89.77	145.789	83.9468	192.43	166.957	175.357	Good	comp141495_c1	comp141495_c1_seq2	comp133980_c0	comp133980_c0_seq1	3e-45	0	0	0	0.0940179	0.540696	0.538157	0.0148167	0.598168	0.597515	0.969106	0.678633	0.67797	1.82e-06	0.484743	0.482662
comp163707_c0	comp163707_c0_seq2	m.28284					0	43.3236	0	0	0	0	0	129.971		comp134437_c0	comp134437_c0_seq4				0	0		0.00973412	0.0188164	0.000796299	0	0.00686507	0.000230768	0.998894	1.01796	1.01799
comp163741_c0	comp163741_c0_seq4					No hits found	12.8773	30.5303	13.2293	17.4076	7.99494	25.3444	27.0489	39.1975	Good								comp114133_c0_seq1	1	0.0475684	0.000786455	0.0186959	0.427403	0.421976
comp164049_c0	comp164049_c0_seq1	m.28794				hypothetical protein	0	26.4426	0	0	0	0	0.932722	78.395		comp122501_c0	comp122501_c0_seq1				0	0		4.02e-14	0.00914236	0.000383281	8.27e-12	0.0111987	0.000378035	0.667476	0.670395	0.670287
comp164109_c0	comp164109_c0_seq6					No hits found	15.8694	34.4088	18.8989	18.4956	10.2135	32.8538	27.0489	43.3236	Good	comp119261_c0	comp119261_c0_seq2	comp118441_c0	comp118441_c0_seq1			0	0	0.766775	0.361256	0.312293	0.037664	0.46512	0.461357	1	0.924275	0.92358
comp164240_c0	comp164240_c0_seq3	m.29083	AT4G28025		protein_coding	uncharacterized protein LOC100246766	234.083	326.381	223.055	270.645	208.548	312.111	340.826	326.206	Good	comp133526_c0	comp133526_c0_seq1	comp123986_c0	comp123986_c0_seq4	1e-23	0	0	0	1	0.910126	0.907335	3.3e-05	0.717465	0.717215	1	1.07846	1.07855	3.02e-07	0.679452	0.679222
comp164301_c0	comp164301_c0_seq1	m.29154				delta-9-acyl-CoA desaturase	0.314982	40.4185	0.944947	0	0	0	4.66361	116.592		comp122812_c0	comp122812_c0_seq1				3e-166	0		0.00154134	0.0137674	0.00806273	0.00414643	0.0150906	0.00803844	1	5.50552	9.78727
comp164389_c0	comp164389_c0_seq1	m.16098	AT2G45600		alpha/beta-Hydrolases superfamily protein	juvenile hormone esterase	0.333122	56.4198	0	0	0.999367	7.50945	1.86544	159.885		comp121935_c0	comp121935_c0_seq1			1e-06	0	0		0.000422903	0.0101892	0.00608592	0.0011486	0.0111531	0.00608051	1	0.694988	0.691463
comp164507_c0	comp164507_c0_seq1	m.29436	AT2G42210		Mitochondrial import inner membrane translocase subunit Tim17/Tim22/Tim23 family protein	outer envelope pore protein 16-3, chloroplastic/mitochondrial-like	711.849	832.067	770.935	663.665	700.946	819.487	851.575	825.139	Good	comp124824_c0	comp124824_c0_seq2	comp129170_c1	comp129170_c1_seq4	2e-67	0	0	0	0.0398622	0.861508	0.861469	0.0467791	0.855571	0.85552	1	1.69243	1.94822	5.9e-07	0.83309	0.83304
comp164616_c0	comp164616_c0_seq3	m.29620				unknown [Medicago truncatula]	32.8653	84.8487	33.2433	29.3753	35.9772	88.1985	60.1326	106.215	Good	comp138722_c0	comp138722_c0_seq8	comp116378_c0	comp116378_c0_seq2		0	0	0	0.86193	0.456152	0.45049	0.00199293	0.389155	0.387412	1	1.1646	1.16761
comp164754_c0	comp164754_c0_seq1	m.29836	AT5G36890		beta glucosidase 42	myrosinase 1-like	0	21.4458	0	0	0	0	15.8563	48.4811		comp122508_c1	comp122508_c1_seq1			8e-71	0	0		2.06e-10	0.0112538	0.000472768	4.27e-08	0.013772	0.000466074
comp164754_c1	comp164754_c1_seq3	m.29842	AT3G60130		beta glucosidase 16	beta-galactosidase [Isoptericola variabilis 225	0	21.6579	0	0	0	0	19.5872	45.3866		comp122508_c0	comp122508_c0_seq3			2e-07	3e-175	0		0.999918	0.0472211	0.00205536	2.2e-08	0.0136389	0.000461512	0.0188917	0.591529	0.590571
comp165023_c0	comp165023_c0_seq4	m.37078				No hits found	0	23.381	0	0	0	0	0	70.1429		comp124360_c0	comp124360_c0_seq2				4e-09	3e-167		1	0.150663	0.00731769	8.39e-11	0.0106671	0.000427515	1	0.886386	0.885851
comp165065_c0	comp165065_c0_seq1	m.30667				cathepsin B-like proteinase	0	95.6015	0	0	0	0	9.32722	277.477		comp126183_c0	comp126183_c0_seq2				0	0		0	0.00254565	0.000106046	0	0.00312276	0.00010459	0.985559	0.86307	0.862975
comp165065_c1	comp165065_c1_seq2	m.30673				cathepsin B-like proteinase	0.362659	132.374	0	1.08798	0	0	19.5872	377.534		comp126183_c1	comp126183_c1_seq2				0	0		0.000143046	0.00746184	0.00461207	5.16e-05	0.00488914	0.00281499	0.995938	0.948529	0.948487
comp165222_c1	comp165222_c1_seq3	m.30989	AT1G72160		Sec14p-like phosphatidylinositol transfer family protein	Patellin-3, putative [Ricinus communis]	11.665	42.5834	8.50453	18.4956	7.99494	37.5472	29.8285	60.3745	Good	comp116633_c0	comp116633_c0_seq3	comp107349_c0	comp107349_c0_seq1	1e-29	2e-173	0	0	0.132997	0.350267	0.340894	0.0174593	0.279004	0.274104	0.939	0.608594	0.602541	0.0066129	0.26947	0.264053
comp165368_c0	comp165368_c0_seq3	m.31307	AT1G60090		beta glucosidase 4	beta-glucosidase precursor [Danaus plexippus]	0	33.1712	0	0	0	0.938681	13.9908	84.5841		comp122863_c1	comp122863_c1_seq2			3e-42	0	0		1	0.322981	0.00746198	0	0.0075425	0.000301375
comp165368_c1	comp165368_c1_seq1	m.31308	AT1G02850		beta glucosidase 11	hypothetical protein LOTGIDRAFT_231551, partial	0	18.1246	0	0	0	0	2.79817	51.5757		comp122863_c0	comp122863_c0_seq1			2e-58	0	0		2.86e-07	0.0132834	0.000559128	5.97e-05	0.0162545	0.000551432	0.866199	0.724486	0.724388
comp165382_c0	comp165382_c0_seq5					No hits found	26.3612	51.0285	25.5136	38.5796	14.9905	50.6982	54.3497	48.0376	Good	comp118688_c0	comp118688_c0_seq6	comp102565_c0	comp102565_c0_seq1			0	0	0.589176	0.256219	0.22908	0.00846328	0.519419	0.516693	0.976626	0.687172	0.686373
comp165440_c0	comp165440_c0_seq5	m.31449	AT4G32770		protein_coding	tocopherol cyclase [Hevea brasiliensis]	121.622	181.226	105.806	150.141	108.921	175.533	176.284	191.862	Good	comp139437_c1	comp139437_c1_seq15	comp134510_c1	comp134510_c1_seq18	7e-52	2e-172	0	0				0.00118523	0.671565	0.671126	0.648411	0.770672	0.770576	0.0160708	0.732797	0.732689
comp165603_c0	comp165603_c0_seq2	m.31844	AT1G02850		beta glucosidase 11	6-phospho-beta-glucosidase [Caldibacillus debil	0	13.6547	0	0	0	0	2.79817	38.166		comp123739_c1	comp123739_c1_seq2			2e-33	0	0		1	0.40869	0.0107747	0.00827421	0.0181275	0.000731811
comp165603_c1	comp165603_c1_seq1	m.31846	AT1G02850		beta glucosidase 11	beta-glucosidase	0	19.0573	0	0	0	0	5.59633	51.5757		comp123739_c0	comp123739_c0_seq1			7e-84	0	0		3.99e-08	0.0126427	0.000531828	2.29e-07	0.0130556	0.000524457	1	1.5174	1.52992
comp165768_c0	comp165768_c0_seq2	m.32120	AT3G51510		unknown protein; FUNCTIONS IN: molecular_function unknown; INVOLVED IN: biological_process unknown; LOCATED IN: chloroplast thylakoid membrane, chloroplast; EXPRESSED IN: 22 plant structures; EXPRESSED DURING: 13 growth stages; Has 42 Blast hits to 42 proteins in 19 species: Archae - 0; Bacteria - 0; Metazoa - 0; Fungi - 0; Plants - 40; Viruses - 0; Other Eukaryotes - 2 (source: NCBI BLink).	hypothetical protein CICLE_v10012864mg [Citrus	690.905	821.649	690.341	753.554	628.822	844.832	805.415	814.7	Good	comp143867_c2	comp143867_c2_seq4	comp120864_c0	comp120864_c0_seq6	9e-44	0	0	0	1	0.803619	0.803433	0.038807	0.840935	0.840879
comp166826_c1	comp166826_c1_seq2	m.34268	AT4G33420		protein_coding	No hits found	3.9591	16.9833	6.61463	3.26393	1.99873	12.2029	13.9908	24.7563	Good	comp124528_c1	comp124528_c1_seq1	comp92723_c0	comp92723_c0_seq1	4e-124	5e-12	6e-123	1e-55				0.0292918	0.246405	0.233568	1	1.07583	1.07697
comp167002_c1	comp167002_c1_seq7					No hits found	177.15	241.178	163.457	199.1	168.893	271.279	221.195	231.059	Good	comp127860_c0	comp127860_c0_seq9	comp141973_c0	comp141973_c0_seq16			2e-145	2e-175				0.0474389	0.734797	0.734531	1	1.16752	1.16976
comp167020_c0	comp167020_c0_seq4						231.577	308.008	249.192	206.53	239.009	317.349	285.917	320.76	Good	comp145043_c0	comp145043_c0_seq3	comp117905_c0	comp117905_c0_seq2			0	0	0.00883851	0.726556	0.726239	0.000535666	0.752094	0.751861	1	2.73699	2.96049
comp167188_c0	comp167188_c0_seq3	m.35496				transcription factor bHLH130-like [V	148.996	224.968	142.678	153.405	150.904	219.633	200.489	254.784	Good	comp138786_c2	comp138786_c2_seq14	comp136486_c2	comp136486_c2_seq3		0	0	0	0.999999	0.746955	0.74641	2.99e-05	0.662724	0.662311
comp167399_c1	comp167399_c1_seq2	m.36093	AT5G52960		unknown protein; FUNCTIONS IN: molecular_function unknown; INVOLVED IN: biological_process unknown; LOCATED IN: chloroplast; EXPRESSED IN: 23 plant structures; EXPRESSED DURING: 13 growth stages; CONTAINS InterPro DOMAIN/s: Protein of unknown function DUF3143 (InterPro:IPR021489); Has 1807 Blast hits to 1807 proteins in 277 species: Archae - 0; Bacteria - 0; Metazoa - 736; Fungi - 347; Plants - 3…	conserved hypothetical protein	101.74	151.604	89.7606	130.514	84.9462	153.944	149.236	151.633	Good	comp125396_c1	comp125396_c1_seq2	comp123418_c1	comp123418_c1_seq1	4e-44	0	0	0	0.0152038	0.669608	0.669095	0.0132891	0.67174	0.671113
comp167772_c0	comp167772_c0_seq2	m.37079					0	28.1947	0	0	0	0	0	84.5841		comp124877_c0	comp124877_c0_seq1				0	0		1.39e-12	0.0117127	0.000359463	3.04e-13	0.01051	0.000354551	0.988723	0.860588	0.860135
comp168175_c0	comp168175_c0_seq4					uncharacterized protein LOC100245766	11.3131	32.1036	16.0641	10.8798	6.99557	35.6699	21.4433	39.1975	Good	comp127498_c0	comp127498_c0_seq2	comp138983_c0	comp138983_c0_seq7			0	0	1	0.466596	0.452856	0.0144885	0.357441	0.352597	1	0.879375	0.878187
comp168257_c0	comp168257_c0_seq2	m.38463	AT3G14680		cytochrome P450, family 72, subfamily A, polypeptide 14	cytochrome P450	0.666245	38.3448	0	0	1.99873	10.3255	24.2508	80.4581	Good	comp125600_c0	comp125600_c0_seq2			3e-33	0	0		0.00293974	0.0219163	0.000352995	0.00116891	0.02499	0.0176313	0.790147	0.567082	0.565382
comp168272_c1	comp168272_c1_seq6	m.38525	AT5G27390		Mog1/PsbP/DUF1795-like photosystem II reaction center PsbP family protein	hypothetical protein POPTR_0013s02750g	215.013	347.283	185.607	270.841	188.591	364.837	348.969	328.042	Good	comp127842_c1	comp127842_c1_seq1	comp129672_c1	comp129672_c1_seq1	2e-80	0	0	0	2.65e-07	0.545357	0.54418	2.71e-05	0.619442	0.61914
comp168292_c0	comp168292_c0_seq1	m.38630				inter-alpha-trypsin inhibitor heavy chain H4	0	94.8334	0	0	0	0	1.86544	282.635		comp125514_c0	comp125514_c0_seq1				0	0		0	0.00256608	0.0001069	0	0.00314797	0.000105437	0.973861	1.34959	1.35021
comp168410_c0	comp168410_c0_seq1	m.38946	AT3G18215		Protein of unknown function, DUF599	uncharacterized protein LOC101293202	118.181	187.184	102.999	143.613	107.932	166.147	181.881	213.523	Good	comp124453_c0	comp124453_c0_seq1	comp121610_c0	comp121610_c0_seq1	7e-67	0	0	0	0.00710347	0.636375	0.635919	0.00677602	0.631954	0.631385	0.125095	1.73298	1.73463	0.00142136	0.60338	0.602776
comp168556_c0	comp168556_c0_seq3	m.39377	AT2G33250		unknown protein; FUNCTIONS IN: molecular_function unknown; INVOLVED IN: biological_process unknown; LOCATED IN: chloroplast; EXPRESSED IN: 21 plant structures; EXPRESSED DURING: 13 growth stages; BEST Arabidopsis thaliana protein match is: unknown protein (TAIR:AT3G04310.1); Has 41 Blast hits to 41 proteins in 12 species: Archae - 0; Bacteria - 0; Metazoa - 0; Fungi - 0; Plants - 41; Viruses - 0;…	unknown [Medicago truncatula]	122.556	174.746	115.284	131.46	120.923	183.043	148.303	192.893	Good	comp132462_c1	comp132462_c1_seq2	comp136087_c3	comp136087_c3_seq2	6e-17	0	0	0	0.926071	1.43951	1.45993	0.0188485	0.701846	0.701352				0.056642	0.625158	0.624498
comp168595_c0	comp168595_c0_seq1						7.71671	32.6961	9.44947	8.70381	4.99684	27.2218	22.3853	48.4811	Good								comp125048_c0_seq1	0.0141128	0.243304	0.237878	0.0259167	0.242947	0.236247
comp168599_c0	comp168599_c0_seq3	m.39485				No hits found	0	35.3165	0	0	0	0	2.79817	103.151		comp126861_c0	comp126861_c0_seq4				0	0		0.950188	0.0267616	0.000833617	0	0.00803129	0.000283074	0.99652	0.97309	0.973064
comp168632_c0	comp168632_c0_seq5	m.39662				No hits found	0.333122	39.029	0	0	0.999367	0	24.2508	92.8362		comp116575_c0	comp116575_c0_seq1				0	0		0.993464	0.031653	0.00135654	0.00140564	0.0157461	0.00878922	0.989088	0.98952	0.989348
comp168850_c0	comp168850_c0_seq9	m.40341	AT4G18460		protein_coding	D-tyrosyl-tRNA(Tyr) deacylase isoform 1 [Theobr	89.4722	134.179	86.4154	104.87	77.1312	119.203	140.841	142.493	Good	comp124811_c0	comp124811_c0_seq6	comp165356_c0	comp165356_c0_seq1	3e-53	0	0	0	1	6.44789	346.699	0.00223091	0.66752	0.666836	0.948852	0.893486	0.893457
comp168884_c0	comp168884_c0_seq9	m.40460	AT5G07850		HXXXD-type acyl-transferase family protein	uncharacterized acetyltransferase At	89.8256	186.821	113.394	88.126	67.957	172.717	176.284	211.46	Good	comp125928_c0	comp125928_c0_seq4	comp121527_c0	comp121527_c0_seq4	2e-87	0	0	0	0.921014	0.412029	0.391368	9.08e-08	0.481511	0.480839	0.992594	1.12092	1.12108	8.64e-10	0.542781	0.542166
comp168884_c1	comp168884_c1_seq7	m.40464	AT5G07850		HXXXD-type acyl-transferase family protein	uncharacterized acetyltransferase At	130.098	244.157	145.522	132.733	112.039	247.812	234.001	250.658	Good	comp125928_c0	comp125928_c0_seq1	comp121527_c0	comp121527_c0_seq5	7e-84	0	0	0				1.03e-12	0.533418	0.532865	0.992594	1.12092	1.12108	8.64e-10	0.542781	0.542166
comp168966_c0	comp168966_c0_seq6	m.40666	AT4G14870		secE/sec61-gamma protein transport protein	hypothetical protein M569_03401	152.469	250.326	152.552	183.911	120.943	238.106	239.047	273.826	Good	comp127682_c0	comp127682_c0_seq3	comp135937_c0	comp135937_c0_seq6	2e-28	1e-156	0	0	9.38e-05	0.214967	0.208516	2.55e-05	0.609475	0.609097	0.997722	0.809907	0.809784	0.0005865	0.749918	0.749803
comp168969_c0	comp168969_c0_seq5	m.7872				No hits found	276.88	392.656	249.787	311.074	269.779	399.606	405.995	372.366	Good	comp126748_c0	comp126748_c0_seq4	comp125220_c0	comp125220_c0_seq2		7e-72	3e-117	2e-115	1	2.09374	37.0478	8.09e-09	0.705372	0.705155	0.753605	1.6634	1.66405	2.24e-10	0.681845	0.681647
comp169047_c0	comp169047_c0_seq9					No hits found	17.3555	71.1232	13.2293	22.8475	15.9899	75.0945	77.4159	60.8593	Good								comp134732_c2_seq60	1	0.177229	0.00649323	8.34e-14	0.247048	0.244127
comp169113_c0	comp169113_c0_seq4	m.41323				hexamerin 1	0	135.816	0	0	0	0	0	407.448		comp126480_c0	comp126480_c0_seq10				0	0		2.17e-05	0.019888	0.000319674	0	0.00210088	7.36e-05	0.978388	0.436782	0.436143
comp169113_c1	comp169113_c1_seq1	m.41326				hexamerin 1	0	138.567	0	0	0	0	0	415.7		comp126480_c1	comp126480_c1_seq1				0	0		0	0.00175759	7.32e-05	0	0.00205926	7.22e-05	0.982626	0.38165	0.38089
comp169260_c0	comp169260_c0_seq3	m.41885	AT2G44050		6,7-dimethyl-8-ribityllumazine synthase / DMRL synthase / lumazine synthase / riboflavin synthase	6,7-dimethyl-8-ribityllumazine synthase [Beta vulgar	227.765	342.625	230.567	257.85	194.877	296.773	343.242	387.859	Good	comp126126_c0	comp126126_c0_seq2	comp125135_c0	comp125135_c0_seq3	7e-72	0	0	0	0.579814	0.653502	0.652726	0.0199882	0.665044	0.664774	1	1.60496	1.62875	0.00449446	0.675107	0.674805
comp169309_c1	comp169309_c1_seq3	m.42080	AT5G23960		terpene synthase 21	valencene synthase-like	88.973	177.073	104.766	99.2125	62.9401	146.941	163.534	220.744	Good	comp125538_c0	comp125538_c0_seq2	comp125978_c1	comp125978_c1_seq2	5e-110	0	0	0	1.36e-06	0.439376	0.436142	0.0372123	0.503305	0.502493	1	0.773047	0.772646
comp169416_c2	comp169416_c2_seq2	m.42414				No hits found	2.81831	20.7793	4.72474	2.73082	0.999367	15.9576	13.9908	32.3895	Good	comp130803_c1	comp130803_c1_seq14	comp61038_c0	comp61038_c0_seq1		0	0	0	0.584784	0.241296	0.222072	0.0119771	0.147363	0.136046	1	0.746809	0.730926
comp169457_c0	comp169457_c0_seq2	m.42571	AT5G32470		Haem oxygenase-like, multi-helical	hypothetical protein POPTR_0019s03960g	441.976	533.203	457.355	451.477	417.096	502.194	526.988	570.427	Good	comp122755_c0	comp122755_c0_seq1	comp123768_c0	comp123768_c0_seq2	4e-40	0	0	0	0.000709832	0.811999	0.811882	0.0171647	0.828999	0.82891	1	1.14939	1.15375
comp169586_c0	comp169586_c0_seq9	m.43000	AT5G58560		Phosphatidate cytidylyltransferase family protein	Phosphatidate cytidylyltransferase family prote	578.209	768.716	609.453	589.683	535.491	697.44	786.322	822.385	Good	comp124851_c0	comp124851_c0_seq1	comp129849_c0	comp129849_c0_seq3	5e-79	0	0	0	0.126837	0.594003	0.591274	0.000386648	0.752272	0.752179	0.979443	0.792724	0.791491	7.38e-08	0.7389	0.738803
comp169607_c0	comp169607_c0_seq5	m.43045	AT4G24250		protein_coding	MLO4 protein [Vitis vinifera]	15.6712	39.3378	20.7888	15.2317	10.993	33.7925	32.6453	51.5757	Good	comp121213_c0	comp121213_c0_seq4	comp118021_c0	comp118021_c0_seq2	2e-122	0	0	0	0.940346	1.0477	1.05186	0.011235	0.402205	0.398527	1	0.71603	0.715284
comp169637_c0	comp169637_c0_seq2	m.43234	AT1G19110		inter-alpha-trypsin inhibitor heavy chain-related	inter-alpha-trypsin inhibitor heavy chain H4	0	100.547	0	0	0	0	5.59633	296.044		comp126549_c0	comp126549_c0_seq3			3e-11	0	0		0	0.0025688	0.000107013	0	0.00296962	9.94e-05	0.738236	0.757293	0.757144
comp169742_c1	comp169742_c1_seq5					No hits found	27.1725	55.5251	25.5136	25.0234	30.9804	65.7077	41.0398	59.8278	Good	comp125738_c1	comp125738_c1_seq1	comp121122_c0	comp121122_c0_seq5			0	0				0.00833102	0.491681	0.489465	1	0.880402	0.878304
comp170084_c1	comp170084_c1_seq7	m.44894	AT1G77670		Pyridoxal phosphate (PLP)-dependent transferases superfamily protein	kynurenine--oxoglutarate transaminas	89.7594	161.831	78.4684	121.853	68.9563	179.288	158.843	147.362	Good	comp122546_c0	comp122546_c0_seq1	comp125750_c0	comp125750_c0_seq12	7e-22	0	0	0	0.768583	0.449182	0.411208	0.00106697	0.555342	0.554677	1	1.06995	1.07131	0.00518955	0.56467	0.564017
comp170176_c1	comp170176_c1_seq3	m.45183	AT5G07850		HXXXD-type acyl-transferase family protein	HXXXD-type acyl-transferase family protein [The	66.5036	101.874	78.0905	67.4545	53.9658	90.1134	113.792	101.718	Good	comp128024_c1	comp128024_c1_seq1	comp133762_c0	comp133762_c0_seq2	6e-46	0	0	0	0.977257	0.788931	0.786473	0.0296718	0.653818	0.652834
comp170226_c1	comp170226_c1_seq9	m.45373	AT1G07080		Thioredoxin superfamily protein	gamma-interferon-inducible lysosomal	36.9765	122.639	34.9631	36.9912	38.9753	135.02	128.716	104.183	Good	comp118089_c1	comp118089_c1_seq2	comp104656_c0	comp104656_c0_seq1	4e-56	0	0	0	1	1.61105	39.7743	0	0.302939	0.301563
comp170229_c0	comp170229_c0_seq4	m.45386	AT3G23490		cyanase	hypothetical protein SORBIDRAFT_01g019580 [Sorg	749.362	936.004	728.564	778.991	740.531	941.516	971.896	894.601	Good	comp128083_c1	comp128083_c1_seq3	comp128849_c0	comp128849_c0_seq2	5e-68	0	0	0	0.979013	1.09768	1.09795	0.00232071	0.80066	0.800599				4.71e-09	0.762395	0.762315
comp170296_c0	comp170296_c0_seq3	m.45703	AT4G38160		protein_coding	Mitochondrial transcription termination factor	334.358	467.812	296.789	398.199	308.085	494.685	438.379	470.37	Good	comp126886_c0	comp126886_c0_seq2	comp127109_c0	comp127109_c0_seq1	1e-120	0	0	0	0.934528	0.832661	0.832271	0.00615737	0.71491	0.714733	0.996404	0.946917	0.946912
comp170339_c1	comp170339_c1_seq1	m.45780	AT3G42660		transducin family protein / WD-40 repeat family protein	LOW QUALITY PROTEIN: WD repeat and HMG-box DNA-binding	8.00215	22.145	10.3944	7.61583	5.9962	15.9576	29.8471	20.6303	Good	comp105339_c0	comp105339_c0_seq1	comp25543_c0	comp25543_c0_seq1	0	0	0	0	0.0174709	0.370703	0.364041	0.0387395	0.369874	0.361641	1	1.22224	1.23453
comp170343_c0	comp170343_c0_seq2	m.45791	AT1G08640		Chloroplast J-like domain 1	hypothetical protein PRUPE_ppa009668mg [Prunus persi	448.013	557.165	451.713	487.283	405.043	544.031	533.517	593.946	Good	comp126467_c0	comp126467_c0_seq2	comp127970_c0	comp127970_c0_seq3	3e-95	0	0	0	0.0871883	0.799789	0.799549	0.0196268	0.8042	0.804098	0.902017	1.23682	1.23728	4.07e-05	0.747918	0.747768
comp170375_c0	comp170375_c0_seq2	m.45873	AT1G02850		beta glucosidase 11	glycoside hydrolase	0	66.0421	0	0	0	0	38.2416	159.885		comp127616_c1	comp127616_c1_seq1			4e-70	0	0		0	0.00575788	0.000175683	0	0.0043109	0.000151396	0.999036	0.559828	0.558395
comp170375_c1	comp170375_c1_seq1	m.45875	AT1G02850		beta glucosidase 11	glycoside hydrolase	0	57.1391	0	0	0	0	17.7217	153.696		comp127616_c0	comp127616_c0_seq1			1e-70	0	0		0	0.00425254	0.000177443	0	0.00439258	0.000174981	1	0.794991	0.794304
comp170607_c3	comp170607_c3_seq9	m.99923	AT2G45550		cytochrome P450, family 76, subfamily C, polypeptide 4	No hits found	410.677	537.584	392.153	433.134	406.742	562.27	483.15	567.333	Good	comp134656_c0	comp134656_c0_seq7	comp130718_c1	comp130718_c1_seq2	1e-49	4e-19	0	0	0.975868	0.910313	0.909403	0.000799918	0.76404	0.763934	0.997201	1.09665	1.09667
comp170961_c0	comp170961_c0_seq3	m.48086	AT2G24190		NAD(P)-binding Rossmann-fold superfamily protein	No hits found	12.8187	42.9986	15.1192	16.3414	6.99557	35.6887	34.5107	58.7963	Good	comp130872_c1	comp130872_c1_seq4	comp131113_c1	comp131113_c1_seq3	1e-43	6e-37	2e-159	1e-150	1	0.326977	0.294403	0.0027741	0.302756	0.298283	1	1.05428	1.05436	0.000858894	0.319225	0.315486
comp170961_c1	comp170961_c1_seq5	m.48085	AT3G61220		NAD(P)-binding Rossmann-fold superfamily protein	(+)-neomenthol dehydrogenase [Medicago truncatu	12.0022	53.2281	17.954	13.0557	4.99684	46.9341	47.5688	65.1814	Good	comp130872_c0	comp130872_c0_seq1	comp131113_c1	comp131113_c1_seq2	9e-78	0	0	0	1	0.24481	0.204479	1.12e-10	0.229624	0.225631	1	1.25443	1.25902	0.000858894	0.319225	0.315486
comp170966_c0	comp170966_c0_seq9	m.48119	AT5G62720		Integral membrane HPP family protein	uncharacterized protein LOC101292603	374.482	621.003	412.299	385.133	326.014	595.236	526.093	741.679	Good	comp129255_c0	comp129255_c0_seq9	comp129993_c1	comp129993_c1_seq10	1e-59	0	0	0	0.91012	1.40812	1.66569	0.0477228	0.60321	0.603034	0.998245	0.99126	0.991257	0.0228505	0.548037	0.547479
comp171034_c0	comp171034_c0_seq3	m.182007	AT2G42770		Peroxisomal membrane 22 kDa (Mpv17/PMP22) family protein	No hits found	263.936	345.216	259.794	292.165	239.848	335.438	332.991	367.219	Good	comp127577_c0	comp127577_c0_seq1	comp128450_c0	comp128450_c0_seq5	1e-68	8e-18	0	0	1	0.724208	0.723193	0.000385978	0.764757	0.76456	1	1.36579	1.36702	0.0534786	0.782011	0.781825
comp171065_c0	comp171065_c0_seq6					No hits found	157.392	449.731	202.181	245.012	24.9842	471.312	349.137	528.744	Good	comp127774_c0	comp127774_c0_seq1	comp129209_c0	comp129209_c0_seq5			5e-119	1e-110				0.0374336	0.350403	0.349985	1	1.10467	1.10737	0.0230802	0.355579	0.355163
comp171095_c0	comp171095_c0_seq3	m.48866	AT2G20725		CAAX amino terminal protease family protein	unnamed protein product [Vitis vinifera]	71.6418	108.187	73.5831	71.8064	69.536	116.396	89.5413	118.624	Good	comp126030_c0	comp126030_c0_seq2	comp126607_c1	comp126607_c1_seq1	4e-27	0	0	0	1	0.457336	0.440467	0.0283372	0.663092	0.662233	0.998383	1.04695	1.04696
comp171128_c0	comp171128_c0_seq6	m.49057	AT3G14260		Protein of unknown function (DUF567)	unnamed protein product [Vitis vinifera]	235.936	349.27	241.907	232.011	233.892	336.217	322.713	388.881	Good	comp129794_c1	comp129794_c1_seq2	comp126153_c0	comp126153_c0_seq3	1e-35	0	0	0	0.949862	0.444327	0.442706	5.34e-08	0.675778	0.675522				0.00853193	0.622161	0.621777
comp171128_c1	comp171128_c1_seq6	m.49060	AT3G14260		Protein of unknown function (DUF567)	unnamed protein product [Vitis vinifera]	237.218	341.814	249.617	227.376	234.661	329.486	319.495	376.461	Good	comp129794_c0	comp129794_c0_seq5	comp126153_c1	comp126153_c1_seq5	5e-38	0	0	0	0.978327	1.08757	1.08835	6.99e-08	0.694266	0.694007	1	1.01841	1.0185
comp171504_c0	comp171504_c0_seq2	m.50938	AT3G55440		triosephosphate isomerase	Os01g0147900 [Oryza sativa Japonica Group]	4887.12	5457.87	4888.3	5016.94	4756.13	5342.04	5473.22	5558.33	Good	comp124533_c0	comp124533_c0_seq5	comp128762_c0	comp128762_c0_seq4	8e-121	0	0	0	0.982931	0.920813	0.92078	7.02e-09	0.895433	0.895427	1	0.997448	0.997433	3.58e-05	0.873735	0.873728
comp171600_c1	comp171600_c1_seq7	m.29700	AT4G38840		protein_coding	unnamed protein product	155.692	313.361	147.298	186.022	133.755	289.405	260.621	390.057	Good	comp69207_c0	comp69207_c0_seq1	comp113793_c0	comp113793_c0_seq1	3e-26	3e-114	0	0	8.99e-05	0.499645	0.498784	0.00706838	0.497326	0.496862	1	0.883327	0.872139	0.00666535	0.442053	0.441597
comp171802_c0	comp171802_c0_seq5	m.52549	AT5G10160		Thioesterase superfamily protein	beta-hydroxyacyl-acyl carrier protein dehydratase [H	218.905	337.379	222.063	248.809	185.842	321.029	333.896	357.213	Good	comp129357_c0	comp129357_c0_seq2	comp130066_c2	comp130066_c2_seq7	2e-84	0	0	0	0.78248	0.61639	0.61063	6.08e-09	0.649136	0.648849	1	0.796733	0.794708
comp172097_c0	comp172097_c0_seq2	m.54098	AT5G36170		high chlorophyll fluorescent 109	unnamed protein product [Vitis vinifera]	287.638	414.333	236.227	356.856	269.829	406.909	420.639	415.452	Good	comp138763_c0	comp138763_c0_seq6	comp126633_c0	comp126633_c0_seq1	0	0	0	0	0.350317	0.68972	0.68879	0.0151207	0.694438	0.694225	0.996954	1.28952	1.28964	0.0400658	0.704908	0.704698
comp172132_c1	comp172132_c1_seq5	m.54331	AT5G48930		hydroxycinnamoyl-CoA shikimate/quinate hydroxycinnamoyl transferase	hydroxycinnamoyl CoA shikimate/quinate hydr	81.217	125.164	79.3756	89.3228	74.9525	109.826	121.254	144.412	Good	comp121333_c0	comp121333_c0_seq1	comp116238_c0	comp116238_c0_seq2	4e-100	0	0	0	0.945382	0.636869	0.614989	0.00271146	0.649723	0.648913	1	0.73003	0.729338	0.000159838	0.628124	0.627264
comp172174_c0	comp172174_c0_seq9	m.54557	AT5G35810		Ankyrin repeat family protein	ankyrin repeat-containing protein At	68.9877	107.889	64.2564	83.7741	58.9327	91.8781	110.061	121.729	Good	comp119524_c0	comp119524_c0_seq3	comp119899_c0	comp119899_c0_seq14	3e-85	1e-120	0	0				0.0316682	0.640428	0.639464	0.989472	0.909425	0.907763
comp172224_c1	comp172224_c1_seq5					No hits found	357.715	490.658	320.082	434.266	318.798	467.998	500.34	503.637	Good	comp135985_c1	comp135985_c1_seq3	comp130886_c2	comp130886_c2_seq5			0	0				0.046647	0.729209	0.729057
comp172247_c0	comp172247_c0_seq6	m.55194	AT1G02850		beta glucosidase 11	AF312017_1 beta-glucosidase precursor	0.314982	44.4129	0.944947	0	0	0	8.3945	124.844		comp128426_c0	comp128426_c0_seq5			7e-68	0	0		0.0118359	0.0410937	0.0143539	0.00259647	0.0137425	0.00731566	1	0.970503	0.970496
comp172467_c0	comp172467_c0_seq9	m.56356	AT5G58560		Phosphatidate cytidylyltransferase family protein	Phytol kinase 1, chloroplast precursor, putative	617.004	846.918	667.067	621.68	562.264	810.607	849.542	880.603	Good	comp133546_c4	comp133546_c4_seq8	comp129849_c1	comp129849_c1_seq10	4e-85	0	0	0	0.0276332	0.0891989	0.070872	1.33e-10	0.72862	0.728532				5.76e-06	0.698133	0.698025
comp172682_c0	comp172682_c0_seq9	m.80473	AT5G23590		DNAJ heat shock N-terminal domain-containing protein	No hits found	46.947	91.2494	36.853	62.0146	41.9734	103.255	84.8777	85.6156	Good	comp123753_c0	comp123753_c0_seq2	comp127962_c1	comp127962_c1_seq3	2e-06	2e-87	0	0	0.916293	0.956182	0.930578	1.37e-05	0.516007	0.514544	0.989723	0.862948	0.862008	0.00187331	0.476426	0.474984
comp172803_c0	comp172803_c0_seq5	m.58287	AT4G31560		protein_coding	No hits found	199.933	272.389	172.925	223.002	203.871	278.563	249.037	289.567	Good	comp128360_c0	comp128360_c0_seq4	comp127236_c0	comp127236_c0_seq4	3e-22	3e-37	0	0	0.185419	0.617357	0.61557	0.00507845	0.73429	0.734008	0.997193	0.856042	0.856039	3.59e-06	0.733346	0.733148
comp172944_c0	comp172944_c0_seq1	m.58985	AT4G00895		ATPase, F1 complex, OSCP/delta subunit protein	hypothetical protein PRUPE_ppa1027122mg, partial	181.953	272.782	166.972	199.11	179.776	265.647	256.499	296.199	Good	comp127556_c1	comp127556_c1_seq1	comp125731_c0	comp125731_c0_seq1	3e-12	0	0	0	5.74e-09	0.672086	0.671804	5.65e-09	0.667377	0.66704				2.25e-08	0.635932	0.635598
comp173157_c0	comp173157_c0_seq3	m.60070				No hits found	17.4689	40.0543	17.954	18.4629	15.9899	32.1686	36.656	51.3384	Good	comp127796_c0	comp127796_c0_seq2	comp115834_c0	comp115834_c0_seq1		0	0	0	0.93463	0.649178	0.633096	0.00264129	0.440128	0.436272	0.977377	1.24859	1.24977
comp173184_c0	comp173184_c0_seq6	m.60252	AT1G04110		Subtilase family protein	Subtilase family protein isoform 1 [Theobroma c	5.67765	20.8244	1.88989	14.1437	0.999367	26.2831	18.6544	17.5357	Good	comp129544_c0	comp129544_c0_seq1	comp276779_c0	comp276779_c0_seq1	6e-81	0	0	0	0.990323	0.356339	0.162915	0.0223068	0.281344	0.272993	0.983948	0.872832	0.872791
comp173255_c0	comp173255_c0_seq9	m.60621	AT2G15480		UDP-glucosyl transferase 73B5	soyasapogenol B glucuronide galactos	129.613	279.782	135.127	194.748	58.9627	246.62	268.624	324.102	Good	comp142390_c0	comp142390_c0_seq16	comp47085_c0	comp47085_c0_seq1	1e-90	0	0	0	0.968896	0.988226	0.987996	0.0487753	0.463811	0.463282	0.998778	0.862374	0.862353
comp173255_c1	comp173255_c1_seq9	m.60634	AT2G15480		UDP-glucosyl transferase 73B5	soyasapogenol B glucuronide galactos	123.047	271.489	150.247	159.932	58.9627	234.67	256.499	323.297	Good	comp142390_c0	comp142390_c0_seq24	comp47085_c0	comp47085_c0_seq1	2e-90	0	0	0	0.823457	0.687547	0.686457	0.0159922	0.453834	0.453252	0.998778	0.862374	0.862353
comp173261_c0	comp173261_c0_seq8					No hits found	62.3619	99.6194	68.9812	67.3566	50.7479	96.6842	87.6759	114.498	Good	comp137587_c0	comp137587_c0_seq6	comp137730_c0	comp137730_c0_seq14			0	0	1	0.492854	0.487523	0.00752142	0.626946	0.626039	0.992138	1.18124	1.18143	0.0202189	0.694257	0.694132
comp173294_c0	comp173294_c0_seq5	m.60783	AT3G23490		cyanase	hypothetical protein SORBIDRAFT_01g019580 [Sorg	684.008	868.694	638.784	736.668	676.572	895.521	912.202	798.361	Good	comp128083_c1	comp128083_c1_seq2	comp127786_c0	comp127786_c0_seq2	5e-67	3e-78	8e-77	9e-106	1	0.673204	0.669284	0.00106057	0.787468	0.7874				0.00110561	0.757252	0.757184
comp173424_c0	comp173424_c0_seq3	m.86165	AT5G47240		nudix hydrolase homolog 8	hydrolase, NUDIX family protein [Brassica oleracea]	160.991	241.499	172.661	179.396	130.917	233.628	227.575	263.294	Good	comp129952_c0	comp129952_c0_seq4	comp132402_c0	comp132402_c0_seq1	5e-93	0	0	0	1	0.683217	0.681332	0.000249937	0.666981	0.666648	0.98277	1.4932	1.49997	0.00396012	0.644239	0.643907
comp173699_c2	comp173699_c2_seq9	m.63311	AT3G23710		Tic22-like family protein	LOW QUALITY PROTEIN: protein TIC 22-	308.183	431.225	330.297	337.414	256.837	411.011	441.178	441.488	Good	comp129518_c1	comp129518_c1_seq7	comp129273_c0	comp129273_c0_seq10	9e-74	0	0	0	0.905342	0.665733	0.612144	0.000102829	0.714865	0.714674	0.997395	1.08314	1.0842
comp173739_c0	comp173739_c0_seq7					No hits found	96.0488	180.315	121.917	102.27	63.9595	162.392	163.637	214.916	Good	comp123148_c0	comp123148_c0_seq3	comp135963_c4	comp135963_c4_seq1			4e-172	8e-75	0.951519	0.880485	0.86016	0.0346588	0.533325	0.532699	1	0.875568	0.872845
comp173753_c1	comp173753_c1_seq1	m.63534	AT3G51740		inflorescence meristem receptor-like kinase 2	leucine-rich repeat transmembrane protein kinase	5.80193	19.4865	6.61463	9.79178	0.999367	19.7123	13.9908	24.7563	Good	comp106965_c0	comp106965_c0_seq1	comp99629_c0	comp99629_c0_seq1	7e-153	0	0	0	0.00495861	0.309045	0.30073	0.0113808	0.307897	0.298101	0.959437	2.66432	3.42419
comp173826_c0	comp173826_c0_seq9	m.134009	AT5G43700		AUX/IAA transcriptional regulator family protein	No hits found	365.506	549.33	382.638	335.129	378.75	538.024	560.622	549.343	Good	comp132737_c0	comp132737_c0_seq4	comp117307_c0	comp117307_c0_seq8	4e-58	2e-08	0	0	1	0.572079	0.552794	1.25e-13	0.665549	0.665373	1	1.27399	1.27909
comp173900_c0	comp173900_c0_seq3	m.64357	AT2G47590		photolyase/blue-light receptor 2	hypothetical protein PRUPE_ppa005477mg [Prunus persi	462.859	703.855	446.847	567.967	373.763	688.879	650.732	771.954	Good	comp131883_c0	comp131883_c0_seq2	comp141563_c0	comp141563_c0_seq8	7e-149	0	0	0	0.864962	0.686752	0.686369	0.0205309	0.657751	0.65761	0.998191	1.0283	1.0283
comp174057_c0	comp174057_c0_seq1	m.251409	AT5G48500		unknown protein; BEST Arabidopsis thaliana protein match is: unknown protein (TAIR:AT2G10930.1); Has 30201 Blast hits to 17322 proteins in 780 species: Archae - 12; Bacteria - 1396; Metazoa - 17338; Fungi - 3422; Plants - 5037; Viruses - 0; Other Eukaryotes - 2996 (source: NCBI BLink).	hypothetical protein L484_015847	177.355	253.934	182.536	180.637	168.893	243.287	227.556	290.959	Good	comp131861_c0	comp131861_c0_seq1	comp127212_c0	comp127212_c0_seq1	2e-23	0	0	0	0.00381924	0.703578	0.703305	0.00383844	0.698784	0.698441	0.998096	0.923179	0.923172
comp174230_c0	comp174230_c0_seq2	m.75396	AT1G69160		unknown protein; BEST Arabidopsis thaliana protein match is: unknown protein (TAIR:AT3G13980.1); Has 173 Blast hits to 172 proteins in 54 species: Archae - 0; Bacteria - 0; Metazoa - 25; Fungi - 33; Plants - 84; Viruses - 2; Other Eukaryotes - 29 (source: NCBI BLink).	Uncharacterized protein TCM_011482 [Theobroma c	227.938	360.883	260.806	224.134	198.874	344.599	355.358	382.692	Good	comp132007_c1	comp132007_c1_seq3	comp131552_c0	comp131552_c0_seq1	7e-14	0	0	0	0.440847	0.488894	0.482828	1.46e-10	0.631903	0.631622	0.993335	0.892685	0.89258	4.69e-13	0.596986	0.596714
comp174389_c1	comp174389_c1_seq9	m.67320	AT3G19800		Protein of unknown function (DUF177)	hypothetical protein POPTR_0005s09750g [Populus	685.225	865.015	701.132	763.008	591.535	882.773	867.432	844.841	Good	comp127459_c1	comp127459_c1_seq8	comp123603_c0	comp123603_c0_seq9	3e-20	0	0	0	1	0.471255	0.363966	0.0307963	0.792223	0.792156
comp174714_c0	comp174714_c0_seq3	m.69601	AT4G35690		protein_coding	uncharacterized protein LOC100852615	29.6681	78.6474	29.2934	33.7272	25.9835	61.6526	78.3487	95.9411	Good	comp130239_c0	comp130239_c0_seq1	comp129511_c0	comp129511_c0_seq2	4e-26	0	0	0	0.0861143	0.318483	0.311836	1.76e-06	0.379591	0.377308	1	0.904099	0.903832	5.98e-05	0.489856	0.488568
comp174714_c1	comp174714_c1_seq8					No hits found	57.9285	116.678	68.0646	58.7507	46.9703	103.114	104.53	142.39	Good	comp130239_c0	comp130239_c0_seq5	comp121531_c0	comp121531_c0_seq1			4e-105	6e-108	1	3.98391	99.3447	0.000484361	0.49777	0.496524	1	0.904099	0.903832
comp174851_c0	comp174851_c0_seq1	m.70536	AT2G30200		catalytics;transferases;[acyl-carrier-protein] S-malonyltransferases;binding	hypothetical protein CICLE_v10028558mg	309.894	433.785	295.759	372.088	261.834	426.152	414.147	461.056	Good	comp143709_c0	comp143709_c0_seq1	comp130416_c0	comp130416_c0_seq3	3e-157	0	0	0	0.0237243	0.719897	0.719745	0.0229312	0.714561	0.714401	0.999466	0.95929	0.959287	0.0572769	0.730961	0.730797
comp175089_c0	comp175089_c0_seq4	m.72086				hypothetical protein PHAVU_008G021300g [Phaseol	178.72	268.443	169.079	187.164	179.916	269.401	226.67	309.258	Good	comp130526_c0	comp130526_c0_seq1	comp55868_c0	comp55868_c0_seq1		0	0	0	1	0.644255	0.637358	0.0143434	0.66612	0.665777	0.997409	0.974287	0.974272
comp175143_c0	comp175143_c0_seq3	m.72358	AT5G06130		protein_coding	hypothetical protein POPTR_0006s22700g [Populus	225.503	294.266	220.173	238.473	217.862	284.937	271.45	326.412	Good	comp133027_c1	comp133027_c1_seq1	comp132259_c0	comp132259_c0_seq1	3e-111	0	0	0	0.324088	0.772243	0.772046	0.0080135	0.766549	0.76633	0.994875	0.946387	0.94632
comp175362_c0	comp175362_c0_seq2	m.41766	AT3G08740		elongation factor P (EF-P) family protein	hypothetical protein PHAVU_008G082900g	305.918	532.52	237.182	429.75	250.821	497.501	551.304	548.755	Good	comp129274_c0	comp129274_c0_seq4	comp129647_c1	comp129647_c1_seq1	1e-85	0	0	0	0.0144055	0.562844	0.562436	0.0180467	0.574711	0.57448	1	1.20451	1.20615	0.0164646	0.560886	0.560645
comp175622_c0	comp175622_c0_seq2	m.75398	AT1G69160		unknown protein; BEST Arabidopsis thaliana protein match is: unknown protein (TAIR:AT3G13980.1); Has 173 Blast hits to 172 proteins in 54 species: Archae - 0; Bacteria - 0; Metazoa - 25; Fungi - 33; Plants - 84; Viruses - 2; Other Eukaryotes - 29 (source: NCBI BLink).	conserved hypothetical protein	236.065	357.564	283.239	199.1	225.857	350.025	332.982	389.685	Good	comp132007_c0	comp132007_c0_seq3	comp131552_c1	comp131552_c1_seq2	1e-09	0	0	0	0.00138541	0.671642	0.671399	0.00246828	0.660488	0.660213	0.950507	0.485825	0.483354	0.000133727	0.628641	0.628364
comp175724_c2	comp175724_c2_seq4	m.76204	AT5G05340		protein_coding	peroxidase 52 [Glycine max]	49.7724	90.9556	58.5867	58.7507	31.9797	95.7455	90.474	86.6472	Good	comp132385_c0	comp132385_c0_seq1	comp93715_c0	comp93715_c0_seq2	1e-85	0	0	0	1	0.661627	0.639528	6.52e-05	0.548468	0.547266	1	0.825031	0.824858
comp175767_c0	comp175767_c0_seq2	m.76397	AT3G15850		fatty acid desaturase 5	AF338465_1 delta-9 desaturase 1	0	102.348	0	0	0	0.938681	12.1254	293.981		comp131486_c0	comp131486_c0_seq1			1e-27	0	0		0	0.00308599	0.000128623	0	0.0029175	9.77e-05	0.983346	0.822361	0.821575
comp175767_c1	comp175767_c1_seq2	m.76402	AT3G15870		Fatty acid desaturase family protein	delta-9 desaturase 3	0	70.5672	0	0	0	0	7.46178	204.24		comp121813_c0	comp121813_c0_seq2			6e-25	0	0		0	0.00545137	0.000227729	0	0.00403558	0.000141689	1	1.05101	1.0514
comp175885_c2	comp175885_c2_seq2	m.77119	AT3G51895		sulfate transporter 3;1	sulfate transporter, putative	368.002	571.389	300.843	449.388	353.776	620.515	518.594	575.059	Good	comp131397_c2	comp131397_c2_seq3	comp137663_c0	comp137663_c0_seq4	3e-40	0	0	0	0.000817765	0.636175	0.636024	0.00358741	0.644235	0.644055				0.00889978	0.666097	0.666011
comp176072_c3	comp176072_c3_seq6					No hits found	179.304	425.988	170.752	187.273	179.886	405.557	427.896	444.51	Good	comp134910_c1	comp134910_c1_seq5	comp141679_c1	comp141679_c1_seq8			0	0				0	0.421256	0.420927				0.024867	0.794951	0.794876
comp176106_c1	comp176106_c1_seq1	m.78825	AT3G14850		TRICHOME BIREFRINGENCE-LIKE 41	hypothetical protein PHAVU_005G077300g	16.2214	49.2325	16.9996	20.6715	10.993	35.5385	51.2997	60.8593	Good	comp131044_c0	comp131044_c0_seq2	comp126350_c0	comp126350_c0_seq1	4e-126	0	0	0	8.2e-05	0.335111	0.331944	0.000110017	0.33354	0.329622	0.993876	1.08881	1.08886
comp176160_c0	comp176160_c0_seq9	m.79294	AT1G11430		plastid developmental protein DAG, putative	hypothetical protein EUTSA_v10008605mg [Eutrema	1085.92	1342.46	1034.19	1226.06	997.518	1336.67	1333.92	1356.77	Good	comp131662_c1	comp131662_c1_seq2	comp128073_c1	comp128073_c1_seq3	2e-88	0	0	0	0.821511	0.732921	0.7328	0.019662	0.808944	0.808909	0.0393452	0.757032	0.756938	0.0704491	0.72896	0.728868
comp176349_c0	comp176349_c0_seq3	m.80916	AT3G23760		FUNCTIONS IN: molecular_function unknown; INVOLVED IN: biological_process unknown; LOCATED IN: vacuole; EXPRESSED IN: 20 plant structures; EXPRESSED DURING: 13 growth stages; BEST Arabidopsis thaliana protein match is: transferases, transferring glycosyl groups (TAIR:AT4G14100.1); Has 108 Blast hits to 104 proteins in 19 species: Archae - 0; Bacteria - 0; Metazoa - 8; Fungi - 0; Plants - 90; Viru…	hypothetical protein PRUPE_ppa010928mg [Prunus persi	110.936	173.171	123.883	126.978	81.9481	153.005	175.492	191.016	Good	comp128772_c1	comp128772_c1_seq2	comp127426_c0	comp127426_c0_seq3	6e-68	0	0	0	1	0.701694	0.700853	0.0340776	0.641237	0.640638	0.997344	1.1454	1.14543	8.63e-06	0.61761	0.617117
comp176397_c0	comp176397_c0_seq3	m.81204	AT3G24590		plastidic type i signal peptidase 1	chloroplast processing peptidase-like	282.559	406.973	278.892	307.952	260.835	399.878	389.869	431.173	Good	comp134135_c1	comp134135_c1_seq10	comp136162_c0	comp136162_c0_seq5	9e-94	0	0	0	0.000265168	0.728817	0.728187	0.000202186	0.69452	0.694302	0.959938	0.805278	0.805225	3.75e-10	0.652635	0.652438
comp176429_c0	comp176429_c0_seq3	m.81502	AT5G35360		acetyl Co-enzyme a carboxylase biotin carboxylase subunit	biotin carboxylase [Vernicia fordii]	1060.89	1210.2	1058.35	1115.97	1008.36	1236.82	1178.96	1214.81	Good	comp140535_c0	comp140535_c0_seq3	comp132862_c0	comp132862_c0_seq1	0	0	0	0	0.940943	0.866856	0.866754	0.00205698	0.87666	0.87663	0.950175	0.90141	0.901369	1.75e-08	0.832639	0.832601
comp176473_c0	comp176473_c0_seq8	m.81855	AT5G05170		protein_coding	cellulose synthase [Leucaena leucocephala]	479.983	694.376	453.575	588.595	397.778	667.374	679.954	735.799	Good	comp137828_c2	comp137828_c2_seq2	comp132074_c0	comp132074_c0_seq2	2e-34	0	0	0	0.968859	0.751354	0.726986	0.0212513	0.69137	0.691248
comp176501_c2	comp176501_c2_seq9	m.82126	AT4G23740		protein_coding	inactive receptor kinase At	104.047	149.174	92.6049	126.205	93.3309	134.231	158.563	154.727	Good	comp142194_c1	comp142194_c1_seq1	comp140515_c0	comp140515_c0_seq1	3e-41	5e-157	3e-142	3e-157	1	0.702257	0.699574	0.0354713	0.697999	0.697509				4.47e-05	0.588923	0.588536
comp176587_c0	comp176587_c0_seq1	m.82942	AT3G62830		NAD(P)-binding Rossmann-fold superfamily protein	UDP-glucuronic acid decarboxylase 2-like	272.032	391.927	268.365	270.906	276.825	349.246	367.493	459.044	Good	comp133622_c0	comp133622_c0_seq3	comp138368_c0	comp138368_c0_seq2	2e-168	0	0	0	0.0406774	0.698927	0.698747	0.0412008	0.69431	0.694095	0.960842	0.715779	0.715765	0.000175413	0.704259	0.7041
comp176742_c0	comp176742_c0_seq4					No hits found	231.659	485.004	192.023	274.17	228.785	468.637	459.282	527.093	Good	comp127287_c2	comp127287_c2_seq1	comp123266_c0	comp123266_c0_seq10			0	0	1	0.60694	0.542789	0	0.477967	0.477655				6.27e-07	0.477976	0.477845
comp176742_c1	comp176742_c1_seq2					unnamed protein product	195.358	438.868	183.896	200.177	202.002	460.113	381.148	475.342	Good	comp127287_c0	comp127287_c0_seq2	comp123266_c0	comp123266_c0_seq3			0	0	6.69e-06	0.522628	0.522116	0	0.44546	0.445154	1	1.1072	1.10745	6.27e-07	0.477976	0.477845
comp177072_c0	comp177072_c0_seq9	m.87117	AT1G66430		pfkB-like carbohydrate kinase family protein	fructokinase-4-like [Solanum tuberosum	645.567	825.573	614.433	713.854	608.415	856.077	806.861	813.782	Good	comp134266_c1	comp134266_c1_seq1	comp137236_c1	comp137236_c1_seq3	2e-164	0	0	0	0.409454	0.458605	0.457381	4.89e-06	0.782029	0.781965	0.971649	0.84638	0.846166
comp177105_c0	comp177105_c0_seq9	m.87446	AT3G26570		phosphate transporter 2;1	phosphate hydrogen transporter [Spinacia oleracea]	2100.04	2593.97	2005.2	2255.92	2039.02	2727.68	2504.22	2550.03	Good	comp130689_c0	comp130689_c0_seq2	comp138288_c0	comp138288_c0_seq10	6e-34	0	0	0				2.56e-05	0.809608	0.809587	0.995347	0.91572	0.915464	4.92e-05	0.763182	0.763165
comp177127_c1	comp177127_c1_seq9	m.87693	AT3G02660		Tyrosyl-tRNA synthetase, class Ib, bacterial/mitochondrial	Tyrosyl-tRNA synthetase, class Ib, bacterial/mi	442.784	580.337	449.512	507.845	370.995	589.961	567.356	583.692	Good	comp131978_c0	comp131978_c0_seq6	comp131816_c0	comp131816_c0_seq8	0	0	0	0				0.0365945	0.7631	0.762982	0.996091	0.943988	0.943959
comp177178_c0	comp177178_c0_seq5	m.82942	AT3G62830		NAD(P)-binding Rossmann-fold superfamily protein	UDP-glucuronic acid decarboxylase 2-	273.433	371.178	240.886	288.368	291.046	332.284	375.887	405.364	Good	comp133622_c0	comp133622_c0_seq2	comp138368_c0	comp138368_c0_seq1	2e-168	0	0	0	0.977631	0.758334	0.756427	0.018812	0.736841	0.73667	0.960842	0.715779	0.715765	0.000175413	0.704259	0.7041
comp177271_c0	comp177271_c0_seq2	m.89088	AT2G44160		methylenetetrahydrofolate reductase 2	methylenetetrahydrofolate reductase	275.3	357.389	291.989	261.114	272.797	343.642	336.703	391.82	Good	comp139185_c0	comp139185_c0_seq7	comp140545_c0	comp140545_c0_seq2	2e-127	0	0	0	0.0813036	0.786895	0.786742	0.00176786	0.770472	0.770317	0.996316	0.834478	0.834442	0.0265153	0.746618	0.746522
comp177445_c0	comp177445_c0_seq9	m.90138				uncharacterized protein LOC102596054	37.7164	78.2595	36.853	53.3108	22.9854	73.2171	71.8196	89.7417	Good	comp132889_c0	comp132889_c0_seq7	comp124429_c0	comp124429_c0_seq3		0	5e-116	5e-155	1	2.13616	73.0957	0.000811388	0.483915	0.482007	0.99384	0.786195	0.786069	1.45e-05	0.433391	0.43143
comp177498_c1	comp177498_c1_seq9					No hits found	191.435	268.436	177.66	223.764	172.881	257.443	252.852	295.013	Good								comp133745_c0_seq9	1	0.481466	0.463877	0.00760629	0.713454	0.71316
comp177524_c1	comp177524_c1_seq6					No hits found	245.799	380.631	206.121	278.554	252.72	380.354	401.108	360.432	Good	comp127314_c2	comp127314_c2_seq7	comp122324_c0	comp122324_c0_seq6			0	0	0.876727	0.539727	0.538325	9.19e-09	0.646001	0.645775				0	0.622212	0.621886
comp177542_c0	comp177542_c0_seq8	m.91193				intersectin-2-like [Glycine max]	187.547	252.968	179.455	179.516	203.671	268.463	268.624	221.817	Good	comp130517_c0	comp130517_c0_seq3	comp133561_c1	comp133561_c1_seq5		9e-41	0	0	0.89849	0.655666	0.584731	0.00793052	0.741646	0.741398	1	1.18597	1.18619	0.00056941	0.736809	0.736486
comp177657_c1	comp177657_c1_seq4	m.92246	AT1G19600		pfkB-like carbohydrate kinase family protein	hypothetical protein L484_009013	338.175	468.102	317.502	386.221	310.803	447.751	454.217	502.337	Good	comp129209_c0	comp129209_c0_seq1	comp130270_c0	comp130270_c0_seq2	7e-133	0	0	0	1.5e-05	0.71871	0.71818	8.78e-05	0.722618	0.722446	0.0230802	0.355579	0.355163	2.18e-05	0.686153	0.685973
comp177730_c0	comp177730_c0_seq4	m.92761	AT1G44000		unknown protein; BEST Arabidopsis thaliana protein match is: unknown protein (TAIR:AT4G11911.1); Has 216 Blast hits to 212 proteins in 76 species: Archae - 0; Bacteria - 96; Metazoa - 0; Fungi - 0; Plants - 118; Viruses - 0; Other Eukaryotes - 2 (source: NCBI BLink).	unnamed protein product [Vitis vinifera]	353.089	503.624	350.311	386.231	322.726	520.029	461.697	529.146	Good	comp144970_c0	comp144970_c0_seq2	comp135133_c1	comp135133_c1_seq5	9e-67	0	0	0	1	0.75846	0.757388	1.23e-07	0.701274	0.701103	0.955588	0.839744	0.839562
comp177990_c1	comp177990_c1_seq9	m.94922				No hits found	191.495	303.587	185.55	224.069	164.866	299.421	265.844	345.495	Good	comp118796_c0	comp118796_c0_seq1	comp114932_c0	comp114932_c0_seq2		0	0	0	0.869994	0.452448	0.397823	0.00275661	0.631138	0.630786	1	0.921599	0.920236
comp178194_c0	comp178194_c0_seq4					No hits found	53.0252	113.056	75.5958	55.4976	27.9823	124.845	124.985	89.3394	Good	comp130804_c1	comp130804_c1_seq3	comp127448_c1	comp127448_c1_seq1			1e-130	4e-56	0.936381	0.613119	0.512927	0.0435484	0.470198	0.469063				0.0203033	0.429693	0.428312
comp178227_c0	comp178227_c0_seq5	m.97045	AT1G25230		Calcineurin-like metallo-phosphoesterase superfamily protein	Purple acid phosphatase 3 [Morus notabilis]	241.727	319.589	250.373	253.498	221.31	288.353	318.823	351.591	Good	comp85074_c0	comp85074_c0_seq4	comp131080_c1	comp131080_c1_seq1	7e-37	3e-173	0	0	1	0.779561	0.771507	0.0142116	0.756596	0.756376	0.996572	1.18379	1.18391
comp178325_c0	comp178325_c0_seq1	m.97759	AT2G32480		ARABIDOPSIS SERIN PROTEASE	putative zinc metalloprotease slr1821-like	387.798	499.571	341.126	426.519	395.749	528.731	473.823	496.158	Good	comp138462_c1	comp138462_c1_seq1	comp132891_c0	comp132891_c0_seq1	1e-162	0	0	0	0.00507567	0.782096	0.781994	0.00771432	0.776376	0.776267				0.000141541	0.73875	0.738621
comp178395_c0	comp178395_c0_seq2	m.98374	AT5G05180		protein_coding	putative leucine-rich repeat-containing protein DDB_G0290503-like	38.0039	74.1774	33.0732	48.9589	31.9797	62.8916	80.2141	79.4266	Good	comp132748_c0	comp132748_c0_seq1	comp128436_c1	comp128436_c1_seq1	8e-25	0	0	0	0.00365623	0.561419	0.559767	2.65e-05	0.51399	0.512404	1	0.912371	0.912149	6.43e-05	0.508137	0.506301
comp178444_c0	comp178444_c0_seq4	m.98740	AT3G59090		LOCATED IN: endomembrane system; EXPRESSED IN: 24 plant structures; EXPRESSED DURING: 15 growth stages; CONTAINS InterPro DOMAIN/s: Protein of unknown function DUF1084 (InterPro:IPR009457); BEST Arabidopsis thaliana protein match is: tobamovirus multiplication 1 (TAIR:AT4G21790.1); Has 35333 Blast hits to 34131 proteins in 2444 species: Archae - 798; Bacteria - 22429; Metazoa - 974; Fungi - 991; …	No hits found	184.238	248.721	161.888	204.942	185.882	226.034	250.902	269.225	Good	comp135141_c1	comp135141_c1_seq2	comp135085_c1	comp135085_c1_seq1	4e-94	4e-16	0	3e-129	1	0.991203	0.984519	0.0138159	0.741004	0.740752				7.69e-05	0.689528	0.689151
comp178466_c1	comp178466_c1_seq9					No hits found	575.203	708.347	556.206	615.305	554.099	680.619	707.684	736.738	Good								comp80909_c0_seq1	0.920524	0.707456	0.642668	6.01e-06	0.812112	0.812038
comp178777_c1	comp178777_c1_seq2	m.102103	AT1G60000		RNA-binding (RRM/RBD/RNP motifs) family protein	ribonucleoprotein, chloroplast, putative	896.097	1126.23	917.289	915.564	855.438	1099.47	1131.54	1147.67	Good	comp132632_c0	comp132632_c0_seq2	comp133336_c0	comp133336_c0_seq2	2e-75	0	0	0	2.89e-08	0.797229	0.797187	7.36e-08	0.795709	0.795665	0.687875	0.748625	0.748544	0	0.74491	0.744855
comp178792_c0	comp178792_c0_seq5	m.102263	AT5G44600		S-adenosyl-L-methionine-dependent methyltransferases superfamily protein	No hits found	58.3084	102.599	45.3575	81.5982	47.9696	109.009	91.4068	107.381	Good	comp131399_c1	comp131399_c1_seq1	comp125584_c1	comp125584_c1_seq4	2e-74	9e-23	0	0	0.973793	1.28317	1.31265	0.0127641	0.569373	0.568357				0.00302764	0.585237	0.583923
comp178823_c1	comp178823_c1_seq1	m.102618	AT5G40850		urophorphyrin methylase 1	Urophorphyrin methylase 1 isoform 1	133.573	199.189	127.568	151.229	121.923	200.878	169.755	226.933	Good	comp130455_c0	comp130455_c0_seq1	comp128057_c1	comp128057_c1_seq1	1e-122	0	0	0	0.0195772	0.675887	0.675505	0.0263469	0.671058	0.670602	0.970064	0.763222	0.76254
comp178841_c2	comp178841_c2_seq6						10.9646	55.9605	5.66968	15.2317	11.9924	57.2595	75.5505	35.0715	Good								comp102704_c0_seq3	1.52e-05	0.162547	0.152116	0.000187049	0.200214	0.196078
comp178887_c0	comp178887_c0_seq9	m.103071	AT2G32500		Stress responsive alpha-beta barrel domain protein	unnamed protein product [Vitis vinifera]	168.817	247.2	156.493	181.104	168.853	252.627	220.15	268.823	Good	comp134190_c0	comp134190_c0_seq17	comp136047_c0	comp136047_c0_seq9	2e-37	0	0	0	1	0.718085	0.706748	8.07e-06	0.683299	0.682928	0.998186	0.44343	0.443152
comp178936_c0	comp178936_c0_seq9	m.103490	AT1G14685		basic pentacysteine 2	BASIC PENTACYSTEINE1-like [Vitis vinife	281.225	351.856	279.771	311.063	252.84	344.496	341.768	369.303	Good	comp141249_c0	comp141249_c0_seq9	comp125205_c1	comp125205_c1_seq20	3e-59	0	0	0	0.935666	1.09588	1.10702	0.0163942	0.799405	0.799267	1	1.05465	1.05468	0.0184159	0.773699	0.773469
comp179160_c0	comp179160_c0_seq1						63.7282	115.751	58.53	82.6862	49.9684	121.09	104.465	121.698	Good	comp140946_c0	comp140946_c0_seq6	comp137975_c0	comp137975_c0_seq2			0	0	7.64e-06	0.555825	0.554924	1e-05	0.551723	0.550602	1	1.30171	1.30831
comp179547_c2	comp179547_c2_seq5					No hits found	6.99813	22.1634	7.55958	5.43988	7.99494	15.9576	19.5872	30.9454	Good								comp133842_c0_seq6	0.0912245	0.287304	0.275676	0.0213658	0.324467	0.316061
comp179649_c0	comp179649_c0_seq9	m.111107	AT1G79870		D-isomer specific 2-hydroxyacid dehydrogenase family protein	hydroxyphenylpyruvate reductase [Perilla frutescens]	534.424	667.066	508.542	583.383	511.346	654.42	630.66	716.118	Good	comp113332_c0	comp113332_c0_seq2	comp133345_c0	comp133345_c0_seq2	4e-124	0	0	0	0.987542	1.04652	1.0491	0.00947887	0.801231	0.801159	1	0.832172	0.831416
comp179680_c0	comp179680_c0_seq9	m.111386				arylphorin-like hexameric storage protein	0.362659	1437.46	0	1.08798	0	2.81604	0.932722	4308.63		comp134170_c0	comp134170_c0_seq8				0	0		0	0.00211992	8.83e-05	1.13e-08	0.000427592	0.000259246	0.992091	0.90667	0.906373
comp179685_c1	comp179685_c1_seq4	m.111432	AT5G41950		Tetratricopeptide repeat (TPR)-like superfamily protein	uncharacterized protein LOC100248155	180.307	253.205	180.532	192.496	167.894	231.591	238.777	289.247	Good	comp134482_c1	comp134482_c1_seq5	comp134067_c0	comp134067_c0_seq1	8e-06	0	0	0	0.00519	0.647041	0.645354	0.00882277	0.712424	0.712111				0.00019027	0.687945	0.687573
comp179710_c0	comp179710_c0_seq3	m.111620	AT5G02160		protein_coding	uncharacterized protein LOC101228756	1310.15	1829.88	1378.46	1507.7	1044.29	1782.15	1836	1871.5	Good	comp133420_c0	comp133420_c0_seq2	comp122375_c0	comp122375_c0_seq1	8e-33	6e-60	0	0	0.950858	0.756329	0.756178	0.034475	0.716013	0.715976	0.993909	0.876329	0.876224	3.94e-05	0.656574	0.656503
comp179960_c0	comp179960_c0_seq7	m.113908	AT1G11440		BEST Arabidopsis thaliana protein match is: glycine-rich protein (TAIR:AT3G29075.1); Has 19337 Blast hits to 8589 proteins in 488 species: Archae - 26; Bacteria - 641; Metazoa - 7852; Fungi - 2167; Plants - 955; Viruses - 616; Other Eukaryotes - 7080 (source: NCBI BLink).	Uncharacterized protein TCM_030054 [Theobroma c	137.046	208.227	132.141	137.085	141.91	185.859	233.181	205.643	Good	comp127998_c2	comp127998_c2_seq9	comp131215_c1	comp131215_c1_seq2	4e-10	0	0	0	0.863262	0.46274	0.433295	3.94e-06	0.658567	0.65817				0.0197586	0.732983	0.732682
comp179968_c0	comp179968_c0_seq2	m.113972	AT1G78010		tRNA modification GTPase, putative	tRNA modification GTPase Mn	185.467	252.247	171.924	215.746	168.733	252.402	248.524	255.815	Good	comp137219_c0	comp137219_c0_seq1	comp135473_c1	comp135473_c1_seq1	0	0	0	0	1	0.733875	0.732334	0.000359456	0.735526	0.735272	0.989046	0.859634	0.859408
comp179968_c1	comp179968_c1_seq5	m.113985	AT1G78010		tRNA modification GTPase, putative	tRNA modification GTPase Mn	197.215	261.752	174.655	226.691	190.299	250.628	267.281	267.348	Good	comp137219_c0	comp137219_c0_seq4	comp135473_c0	comp135473_c0_seq11	7e-89	0	0	0	0.743475	3.50525	4.07767	0.00254059	0.753679	0.753451	0.989046	0.859634	0.859408
comp180295_c0	comp180295_c0_seq7	m.117226	AT4G31780		protein_coding	No hits found	798.975	992.007	740.933	905.468	750.525	1017.07	963.53	995.421	Good	comp132582_c1	comp132582_c1_seq5	comp130849_c2	comp130849_c2_seq12	0	1e-49	0	0	1	0.821621	0.82099	0.0307758	0.805472	0.805415	0.996467	1.07484	1.07494	0.0607422	0.768082	0.768027
comp180326_c0	comp180326_c0_seq5	m.117377	AT4G15510		Photosystem II reaction center PsbP family protein	Photosystem II reaction center PsbP family prot	302.527	458.362	301.363	380.802	225.417	460.817	460.186	454.083	Good	comp131472_c0	comp131472_c0_seq6	comp144645_c0	comp144645_c0_seq19	2e-50	0	0	0	0.990815	0.959215	0.95902	0.0217546	0.66024	0.660026	1	1.10196	1.10252
comp180361_c0	comp180361_c0_seq4	m.117793	AT1G15340		methyl-CPG-binding domain 10	hypothetical protein AMTR_s00004p00169140	222.272	297.804	248.502	225.396	192.918	291.479	296.606	305.328	Good	comp137134_c1	comp137134_c1_seq3	comp131502_c0	comp131502_c0_seq2	8e-32	0	0	0	0.00282216	0.543164	0.53955	0.000331678	0.746624	0.746378	0.998356	1.01654	1.01655	6.99e-05	0.741565	0.74136
comp180388_c0	comp180388_c0_seq6					Pollen Ole e 1 allergen and extensin family pro	812.616	1649.08	828.88	836.577	772.391	1489.87	1730.44	1726.92	Good	comp144729_c0	comp144729_c0_seq18	comp132170_c0	comp132170_c0_seq5			0	0	0.756087	0.527291	0.519378	0	0.492862	0.492773	1	0.914534	0.914518
comp180577_c0	comp180577_c0_seq1	m.120068	AT1G70370		polygalacturonase 2	probable polygalacturonase non-catalytic subunit JP650-like	15.2397	38.8768	17.9635	21.7595	5.9962	33.7925	45.7034	37.1345	Good	comp123844_c0	comp123844_c0_seq1	comp118352_c0	comp118352_c0_seq3	0	0	0	0	0.000302242	0.398949	0.395323	0.000544139	0.396648	0.392157	1	1.20285	1.20526
comp180621_c1	comp180621_c1_seq4	m.120509	AT3G46550		Fasciclin-like arabinogalactan family protein	fasciclin-like arabinogalactan protein 9 [Gossypium	50.1097	86.5645	49.1373	52.2228	48.969	74.1558	79.2814	106.256	Good	comp135542_c0	comp135542_c0_seq1	comp134906_c0	comp134906_c0_seq1	3e-35	0	0	0	1	0.474426	0.416718	0.0103046	0.580323	0.57892	0.992685	1.09724	1.09731
comp180624_c1	comp180624_c1_seq5					No hits found	247.394	399.665	210.723	276.509	254.949	416.483	381.8	400.712	Good	comp127314_c2	comp127314_c2_seq8	comp138508_c0	comp138508_c0_seq2			0	0	0.977572	1.02005	1.02027	2.04e-14	0.619287	0.619011
comp180666_c1	comp180666_c1_seq1	m.120884	AT5G22400		Rho GTPase activating protein with PAK-box/P21-Rho-binding domain	uncharacterized protein LOC100258031	30.3537	58.4311	28.3768	45.695	16.9892	54.4435	56.8961	63.9538	Good	comp140092_c0	comp140092_c0_seq2	comp130006_c0	comp130006_c0_seq1	4e-122	0	0	0	0.0198974	0.525678	0.523774	0.03314	0.521542	0.51956	0.970647	0.891298	0.891282
comp180713_c0	comp180713_c0_seq8	m.121227	AT3G25530		glyoxylate reductase 1	oxidoreductase GLYR1 isofor	1380.21	1760.27	1361.67	1543.01	1235.95	1690.57	1713.3	1876.94	Good	comp133079_c0	comp133079_c0_seq7	comp143955_c0	comp143955_c0_seq1	2e-136	0	0	0	0.807224	0.798048	0.79794	0.0478146	0.784125	0.78409	0.995426	0.801399	0.80131	0.000104453	0.771727	0.771703
comp180768_c0	comp180768_c0_seq8	m.121889	AT5G45670		GDSL-like Lipase/Acylhydrolase superfamily protein	GDSL esterase/lipase At5g45670-like	314.358	689.884	368.53	342.712	231.833	614.414	625.325	829.915	Good	comp133406_c0	comp133406_c0_seq10	comp133001_c3	comp133001_c3_seq4	2e-85	0	0	0	0.000976409	0.505878	0.505169	5.59e-05	0.455867	0.455676	0.0026409	1.7432	1.74359
comp180909_c2	comp180909_c2_seq9					No hits found	511.939	743.836	450.73	629.905	455.182	779.274	731.021	721.214	Good	comp114368_c0	comp114368_c0_seq1	comp115837_c0	comp115837_c0_seq1			0	0	1	1.12586	1.1351	0.00483468	0.688367	0.688246	0.974231	0.801182	0.800712
comp181011_c0	comp181011_c0_seq3					No hits found	413.598	565.032	426.228	431.959	382.608	558.487	623.058	513.549	Good	comp129569_c0	comp129569_c0_seq21	comp130306_c1	comp130306_c1_seq5			0	0	1	2.97242	126.161	0.000367888	0.732133	0.731996	0.971448	0.798227	0.797833
comp181036_c0	comp181036_c0_seq9	m.124978	AT1G01140		CBL-interacting protein kinase 9	CBL-interacting serine/threonine-pro	1057.24	1350.9	974.25	1159.78	1037.69	1385.79	1320.69	1346.23	Good	comp136199_c0	comp136199_c0_seq1	comp131019_c0	comp131019_c0_seq12	1e-88	0	0	0	1	0.821765	0.820562	7.82e-07	0.782659	0.78262	0.994497	0.925634	0.92555	3.41e-05	0.78021	0.780167
comp181038_c0	comp181038_c0_seq9					No hits found	397.993	490.894	399.174	431.056	363.75	498.111	472.47	502.1	Good	comp126133_c0	comp126133_c0_seq12	comp139838_c2	comp139838_c2_seq6			6e-104	2e-94	1	0.433024	0.381186	0.00202215	0.810863	0.810756	1	1.21192	1.21431
comp181338_c0	comp181338_c0_seq4	m.128167	AT1G50900		Ankyrin repeat family protein	unknown [Lotus japonicus]	818.249	1161.49	735.197	978.319	741.231	1160.21	1089.17	1235.09	Good	comp142260_c0	comp142260_c0_seq10	comp132151_c0	comp132151_c0_seq6	4e-55	0	0	0	0.968423	0.77887	0.778693	0.00956189	0.704546	0.704485	0.999454	0.98879	0.988789	0.000701846	0.663373	0.663291
comp181458_c1	comp181458_c1_seq9	m.169004	AT3G15820		phosphatidic acid phosphatase-related / PAP2-related	uncharacterized protein LOC100242207	804.804	937.771	844.849	769.46	800.103	887.992	987.314	938.007	Good	comp124078_c0	comp124078_c0_seq4	comp133002_c1	comp133002_c1_seq12	8e-93	0	0	0				0.0461916	0.858248	0.858211	1	1.11394	1.11484	0.000299708	0.833567	0.833528
comp181509_c0	comp181509_c0_seq9	m.130204	AT2G02950		phytochrome kinase substrate 1	Phytochrome kinase substrate 1, putative [Theob	277.053	383.682	253.274	297.072	280.812	382.043	355.367	413.637	Good	comp136427_c0	comp136427_c0_seq4	comp135570_c0	comp135570_c0_seq3	2e-16	0	0	0	1	16.2464	968.47	2.25e-06	0.722271	0.722096	0.837977	0.772092	0.771698	0.0210755	0.709308	0.709204
comp181545_c0	comp181545_c0_seq9	m.130478	AT4G10180		light-mediated development protein 1 / deetiolated1 (DET1)	hypothetical protein L484_016504 [Morus notabilis]	553.023	692.643	549.572	516.582	592.915	707.653	658.11	712.167	Good	comp136129_c1	comp136129_c1_seq2	comp135435_c1	comp135435_c1_seq1	2e-102	0	0	0	0.984129	0.904196	0.902264	8.29e-06	0.798507	0.798426	0.992378	1.25575	1.25577
comp181589_c0	comp181589_c0_seq2	m.130934	AT1G60000		RNA-binding (RRM/RBD/RNP motifs) family protein	ribonucleoprotein, chloroplast, putative	899.062	1103.73	944.91	914.977	837.3	1052.74	1116.47	1141.98	Good	comp132632_c0	comp132632_c0_seq2	comp132909_c0	comp132909_c0_seq1	7e-76	0	0	0	0.000244884	0.824591	0.824549	1.43e-05	0.814618	0.814569	0.687875	0.748625	0.748544	1.88e-12	0.77558	0.775513
comp181606_c1	comp181606_c1_seq6	m.131141	AT1G80380		P-loop containing nucleoside triphosphate hydrolases superfamily protein	hypothetical protein PRUPE_ppa005518mg	334.952	544.672	306.286	430.838	267.73	568.362	485.305	580.35	Good	comp136712_c0	comp136712_c0_seq3	comp136358_c0	comp136358_c0_seq1	9e-101	0	0	0	0.00629663	0.501714	0.499128	0.0121913	0.615171	0.614967	0.984291	1.37036	1.3705	0.000296295	0.572307	0.572119
comp181625_c0	comp181625_c0_seq6					No hits found	129.91	212.948	112.449	165.372	111.909	211.475	201.468	225.902	Good	comp135713_c0	comp135713_c0_seq4	comp136796_c0	comp136796_c0_seq6			2e-72	4e-80	1	1.11576	1.17524	5.18e-05	0.610516	0.610073	0.996774	0.956235	0.95619	1.85e-05	0.578114	0.577478
comp181811_c0	comp181811_c0_seq9					No hits found	594.493	897.472	636.006	551.941	595.533	915.712	816.253	960.453	Good	comp126565_c0	comp126565_c0_seq7	comp138727_c4	comp138727_c4_seq1			0	2e-180	0.945179	1.38353	1.41144	5e-10	0.662503	0.662412	0.994879	1.09742	1.09797
comp181845_c0	comp181845_c0_seq9	m.63874	AT5G43700		AUX/IAA transcriptional regulator family protein	No hits found	411.995	579.218	421.692	383.805	430.487	621.538	573.848	542.267	Good	comp132737_c1	comp132737_c1_seq7	comp127019_c0	comp127019_c0_seq1	6e-48	5e-108	3e-162	0	1	0.544835	0.540665	1.63e-10	0.711445	0.711301	0.991631	0.919828	0.919773	0	0.611946	0.61174
comp181868_c0	comp181868_c0_seq9	m.133639				No hits found	815.501	1099.19	916.287	703.061	827.156	1172.54	1020.81	1104.2	Good	comp134455_c0	comp134455_c0_seq13	comp136431_c0	comp136431_c0_seq3		7e-51	1e-145	1e-150	1	1.42604	1.71015	0.0328322	0.741984	0.741917	0.00190082	1.19011	1.19016
comp181988_c4	comp181988_c4_seq9					No hits found	331.841	459.721	328.87	322.063	344.592	414.54	455.075	509.547	Good	comp130704_c2	comp130704_c2_seq4	comp118160_c1	comp118160_c1_seq3			8e-12	4e-40	1	5.36155	105.955	0.000125001	0.722014	0.721839
comp182110_c0	comp182110_c0_seq2	m.136735	AT1G26560		beta glucosidase 40	beta-glucosidase 40-like [Vitis vini	135.957	191.466	124.761	163.196	119.914	181.165	182.814	210.418	Good	comp136232_c0	comp136232_c0_seq4	comp135320_c0	comp135320_c0_seq1	2e-90	0	0	0	0.594873	0.390036	0.372159	0.0402512	0.710468	0.710102	0.833382	0.76065	0.760546	0.0055366	0.679627	0.679209
comp182123_c2	comp182123_c2_seq8					No hits found	138.975	233.192	125.678	178.428	112.819	229.038	212.661	257.878	Good	comp135115_c1	comp135115_c1_seq3	comp132984_c0	comp132984_c0_seq8			2e-108	8e-107				0.00117629	0.596403	0.595984
comp182131_c1	comp182131_c1_seq9	m.136907	AT4G32890		protein_coding	hypothetical protein PHAVU_008G157600g [Phaseol	112.868	164.707	97.3296	139.109	102.165	158.646	153.927	181.546	Good	comp137492_c1	comp137492_c1_seq1	comp118015_c0	comp118015_c0_seq2	2e-09	0	0	1e-153	0.497075	0.182664	0.101117	0.0390663	0.685837	0.685285
comp182164_c0	comp182164_c0_seq9	m.137409	AT5G16610		unknown protein; Has 35333 Blast hits to 34131 proteins in 2444 species: Archae - 798; Bacteria - 22429; Metazoa - 974; Fungi - 991; Plants - 531; Viruses - 0; Other Eukaryotes - 9610 (source: NCBI BLink).	uncharacterized protein LOC101296909	98.2349	182.897	121.898	84.8621	87.9443	159.576	182.814	206.303	Good	comp130818_c0	comp130818_c0_seq1	comp132239_c0	comp132239_c0_seq1	6e-104	0	0	0	0.887184	0.354599	0.329966	2.15e-05	0.537741	0.537129	0.999359	1.04164	1.04188	1.6e-07	0.49712	0.496168
comp182164_c1	comp182164_c1_seq4	m.137415	AT5G16610		unknown protein; Has 35333 Blast hits to 34131 proteins in 2444 species: Archae - 798; Bacteria - 22429; Metazoa - 974; Fungi - 991; Plants - 531; Viruses - 0; Other Eukaryotes - 9610 (source: NCBI BLink).	uncharacterized protein LOC101296909	74.2767	167.019	83.1554	70.7184	68.9563	165.217	150.168	185.672	Good	comp127452_c0	comp127452_c0_seq2	comp131269_c0	comp131269_c0_seq1	2e-104	0	0	0	0.540218	0.453414	0.451012	0	0.445556	0.444752	0.997295	1.02077	1.0208	0	0.422785	0.421784
comp182220_c0	comp182220_c0_seq3	m.138206	AT1G19920		Pseudouridine synthase/archaeosine transglycosylase-like family protein	ATP sulfurylase 2-like [Citrus sinen	444.731	607.083	439.599	494.996	399.597	642.039	602.007	577.204	Good	comp138588_c0	comp138588_c0_seq1	comp136128_c0	comp136128_c0_seq1	0	0	0	0	1	0.704788	0.704165	3.24e-06	0.732681	0.732574	0.870026	0.807421	0.80739	9.26e-07	0.704911	0.704784
comp182271_c0	comp182271_c0_seq8	m.138674	AT1G06920		ovate family protein 4	uncharacterized protein DDB	66.4299	141.154	57.6418	82.6753	58.9727	140.812	107.263	175.388	Good	comp130227_c1	comp130227_c1_seq4	comp127877_c1	comp127877_c1_seq3	4e-29	0	0	0				0.015559	0.471563	0.470657	1	4.7402	99.0608	0.0102339	0.476632	0.475246
comp182530_c1	comp182530_c1_seq9					No hits found	1903.03	2124.97	1942.62	1927.12	1839.34	2180.47	2122.28	2072.16	Good	comp124458_c0	comp124458_c0_seq3	comp123872_c1	comp123872_c1_seq2			5e-157	0	1	0.998863	0.99886	0.000135233	0.89557	0.895555	0.994441	0.92232	0.922144
comp182623_c0	comp182623_c0_seq9	m.168159				No hits found	833.848	976.545	837.148	823.358	841.037	930.317	1042.87	956.45	Good	comp132790_c1	comp132790_c1_seq1	comp21192_c0	comp21192_c0_seq1		1e-136	0	0	0.876294	0.535185	0.523675	0.00359003	0.85392	0.853877
comp182849_c0	comp182849_c0_seq5	m.145389	AT2G44130		Galactose oxidase/kelch repeat superfamily protein	F-box/kelch-repeat protein SKIP20-li	210.71	368.126	234.999	227.3	169.832	350.663	348.288	405.426	Good	comp136273_c1	comp136273_c1_seq6	comp137099_c0	comp137099_c0_seq1	4e-60	0	0	0	0.216104	0.414143	0.411284	7.83e-09	0.572719	0.572399	0.991908	0.926851	0.926582	1.26e-05	0.541341	0.540981
comp182849_c1	comp182849_c1_seq4	m.145391	AT2G44130		Galactose oxidase/kelch repeat superfamily protein	No hits found	185.882	284.89	189.802	215.572	152.274	272.114	303.377	279.179	Good	comp136273_c1	comp136273_c1_seq7	comp137099_c0	comp137099_c0_seq1	1e-11	4e-117	4e-120	6e-118	0.922774	1.39123	1.77615	4.19e-06	0.652819	0.652483	0.991908	0.926851	0.926582	1.26e-05	0.541341	0.540981
comp183063_c0	comp183063_c0_seq9	m.147830				No hits found	0.999367	1273.88	0	0	2.9981	0	0	3821.63		comp137170_c0	comp137170_c0_seq8				6e-16	1e-109		0.998171	0.0342623	0.00147216	1.76e-07	0.00101936	0.000792351	0.994201	1.1361	1.13624
comp183126_c1	comp183126_c1_seq7	m.148654	AT2G39980		HXXXD-type acyl-transferase family protein	HXXXD-type acyl-transferase family protein [Suaeda g	650.51	849.41	733.279	650.61	567.641	868.355	802.057	877.818	Good	comp134092_c0	comp134092_c0_seq4	comp137327_c1	comp137327_c1_seq5	1e-81	0	0	0	0.928691	0.864135	0.849868	0.029086	0.76592	0.76584	0.998495	0.916557	0.916552
comp183174_c2	comp183174_c2_seq9	m.149234	AT3G18215		Protein of unknown function, DUF599	uncharacterized protein LOC101293202	140.752	194.222	148.281	136.062	137.913	222.599	176.406	183.661	Good	comp138040_c1	comp138040_c1_seq15	comp135708_c0	comp135708_c0_seq9	7e-67	0	0	0	1	0.557521	0.554164	0.0304043	0.725121	0.724711
comp183218_c0	comp183218_c0_seq9	m.149659	AT5G13750		zinc induced facilitator-like 1	No hits found	142.398	333.592	174.655	154.493	98.0479	318.204	322.657	359.916	Good	comp134783_c0	comp134783_c0_seq6	comp131985_c0	comp131985_c0_seq29	5e-168	1e-52	0	0	1	0.179021	0.00342463	5.55e-16	0.427378	0.426881	0.99574	0.986243	0.986221	7.27e-05	0.37762	0.377143
comp183251_c1	comp183251_c1_seq4	m.150070	AT5G14120		non-intrinsic ABC protein 14	hypothetical protein PHAVU_001G092800g [Phaseol	584.648	715.589	549.156	619.058	585.729	770.882	693.013	682.872	Good	comp138034_c0	comp138034_c0_seq4	comp138957_c0	comp138957_c0_seq6	3e-59	4e-128	4e-141	4e-141	1	0.80626	0.801686	0.00802354	0.817081	0.817019	0.995253	0.803977	0.803893	7.44e-10	0.776019	0.775942
comp183538_c1	comp183538_c1_seq9	m.153245	AT5G25830		GATA transcription factor 12	GATA transcription factor 12-like [G	102.844	176.244	94.4947	137.085	76.9513	171.938	170.688	186.106	Good	comp137064_c1	comp137064_c1_seq7	comp139665_c0	comp139665_c0_seq5	1e-70	0	0	0	0.127976	0.290818	0.276418	0.000556345	0.584125	0.583554	0.994948	0.935336	0.935274
comp183628_c1	comp183628_c1_seq9	m.154345	AT2G16980		Major facilitator superfamily protein	hippocampus abundant transcript 1 pr	93.0571	136.818	82.0781	111.148	85.9456	124.422	135.245	150.787	Good	comp135753_c1	comp135753_c1_seq1	comp133365_c1	comp133365_c1_seq4	6e-110	0	0	0	0.936139	1.40757	1.44256	0.00941865	0.680852	0.680177	0.962555	0.60432	0.59459	0.0318225	0.640172	0.639609
comp183696_c0	comp183696_c0_seq9					No hits found	359.918	504.914	354.781	399.178	325.794	449.3	518.174	547.27	Good	comp138478_c0	comp138478_c0_seq1	comp138155_c0	comp138155_c0_seq7			1e-105	6e-108	0.933415	1.31373	1.35893	0.00214788	0.712972	0.712835	0.524456	0.61308	0.612399
comp183740_c0	comp183740_c0_seq7					No hits found	2790.65	3580.39	2658.85	3187.8	2525.29	3574.67	3482.36	3684.14	Good	comp135992_c0	comp135992_c0_seq11	comp138279_c0	comp138279_c0_seq6			0	0	0.946919	1.24989	1.6035	0.027058	0.77944	0.779425	1	1.31969	1.33611	0.000112253	0.736468	0.736446
comp184046_c0	comp184046_c0_seq9	m.159631	AT3G24560		Adenine nucleotide alpha hydrolases-like superfamily protein	uncharacterized protein LOC100242283	333.806	486.053	319.232	395.349	286.838	439.359	480.371	538.43	Good	comp143126_c1	comp143126_c1_seq15	comp138043_c0	comp138043_c0_seq3	3e-76	0	0	0	1	0.653693	0.235447	0.024046	0.686962	0.686776	1	1.0338	1.03381	0.000100975	0.658575	0.6584
comp184055_c0	comp184055_c0_seq9	m.159826	AT4G28720		protein_coding	hypothetical protein PHAVU_001G168000g [Phaseol	64.0998	100.453	77.4857	59.8387	54.9752	86.2554	112.859	102.244	Good	comp137770_c0	comp137770_c0_seq5	comp135454_c0	comp135454_c0_seq7	1e-154	0	0	0	0.929629	1.73052	1.81693	0.0381717	0.639015	0.638145	0.992748	0.912862	0.912796	0.0136132	0.601731	0.600874
comp184318_c0	comp184318_c0_seq6	m.163125	AT1G05680		Uridine diphosphate glycosyltransferase 74E2	UDP-xylose phenolic glycosyltransferase, putati	33.3088	64.4622	41.3037	32.6393	25.9835	50.6888	74.6178	68.0799	Good	comp140667_c1	comp140667_c1_seq4	comp135894_c0	comp135894_c0_seq7	1e-106	0	0	0	0.843838	0.356992	0.327286	0.0086291	0.518853	0.516794
comp184336_c0	comp184336_c0_seq1	m.163269	AT4G27030		protein_coding	hypothetical protein L484_017818	127.163	268.248	137.962	142.59	100.936	307.887	215.748	281.108	Good	comp130645_c1	comp130645_c1_seq2	comp126508_c0	comp126508_c0_seq1	6e-104	0	0	0	1.29e-05	0.478209	0.477752	2.61e-05	0.474636	0.474069	0.958146	0.695077	0.694931	0.0006529	0.4236	0.421898
comp184380_c0	comp184380_c0_seq3	m.163864	AT5G67200		Leucine-rich repeat protein kinase family protein	hypothetical protein CICLE_v10025085mg [Citrus	72.3859	138.373	82.9475	77.2463	56.9639	114.519	129.471	171.128	Good	comp131452_c1	comp131452_c1_seq3	comp137706_c1	comp137706_c1_seq5	5e-76	0	0	0	0.708598	0.595929	0.594503	0.0190277	0.52399	0.523157				8.29e-06	0.62937	0.62913
comp184549_c0	comp184549_c0_seq3	m.166075	AT5G01590		protein_coding	TRNA pseudouridine synthase B	525.275	700.403	507.286	589.683	478.857	690.653	669.042	741.514	Good	comp138883_c0	comp138883_c0_seq12	comp139957_c1	comp139957_c1_seq1	0	0	0	0	2.37e-07	0.726516	0.7263	9.37e-05	0.750051	0.749965	1	1.12784	1.12824	0.00758699	0.73154	0.731419
comp184587_c0	comp184587_c0_seq4	m.166525				hypothetical protein PRUPE_ppa019701mg [Prunus persi	82.3967	136.268	78.4306	108.798	59.962	130.477	138.043	140.286	Good	comp136318_c0	comp136318_c0_seq7	comp134534_c1	comp134534_c1_seq4		0	0	0	0.965422	0.837756	0.831633	0.00275539	0.605395	0.604694	0.925615	0.671086	0.670855	0.000496488	0.595505	0.594756
comp184654_c0	comp184654_c0_seq4	m.167320	AT4G36760		protein_coding	aminopeptidase P family protein, partial [Popul	1274.04	1505.47	1186.93	1370.97	1264.23	1514.1	1488.48	1513.84	Good	comp137221_c1	comp137221_c1_seq1	comp138515_c0	comp138515_c0_seq4	0	0	0	0	1	1.18305	1.18561	0.000346622	0.8463	0.846276	0.988165	0.885485	0.88455
comp184715_c0	comp184715_c0_seq9	m.168168	AT4G32280		protein_coding	Auxin-responsive protein IAA29 [Morus notabilis]	474.758	756.963	473.315	433.297	517.662	662.925	749.993	857.972	Good	comp135895_c1	comp135895_c1_seq6	comp133034_c0	comp133034_c0_seq10	2e-19	0	0	0	0.593906	0.537097	0.535518	0.00011093	0.627312	0.627193				0.013595	0.583028	0.582797
comp184734_c0	comp184734_c0_seq9	m.168354	AT4G13150		unknown protein; Has 83 Blast hits to 82 proteins in 37 species: Archae - 0; Bacteria - 51; Metazoa - 0; Fungi - 0; Plants - 30; Viruses - 0; Other Eukaryotes - 2 (source: NCBI BLink).	No hits found	268.542	379.677	244.949	331.822	228.855	396.123	377.752	365.156	Good	comp136349_c1	comp136349_c1_seq5	comp135282_c0	comp135282_c0_seq5	9e-28	4e-135	0	0	1	0.91947	0.917288	0.034989	0.707485	0.707298	1	0.91736	0.917284
comp184739_c0	comp184739_c0_seq9	m.168429				No hits found	567.543	799.348	514.968	670.748	516.913	809.134	750.123	838.786	Good	comp145587_c0	comp145587_c0_seq69	comp146101_c1	comp146101_c1_seq4		0	0	0	0.959684	1.41938	1.44112	0.00144866	0.710111	0.710011	0.999162	1.07235	1.07237	7.96e-05	0.646488	0.646316
comp184776_c0	comp184776_c0_seq5					No hits found	406.133	621.025	404.428	497.172	316.799	598.888	638.336	625.85	Good	comp138039_c0	comp138039_c0_seq1	comp139621_c0	comp139621_c0_seq1			2e-144	5e-140	1	0.459612	0.34581	0.000946888	0.654139	0.653978	0.0252989	0.714283	0.714229	3.92e-05	0.636865	0.636712
comp184776_c1	comp184776_c1_seq1	m.168813	AT5G62070		IQ-domain 23	hypothetical protein POPTR_0012s13350g	379.737	596.002	353.401	468.341	317.469	552.846	581.17	653.99	Good	comp138039_c0	comp138039_c0_seq6	comp139621_c1	comp139621_c1_seq1	6e-35	0	0	0	0.00251498	0.642001	0.64186	0.00195831	0.637294	0.637147	0.0252989	0.714283	0.714229	4.77e-05	0.617714	0.617572
comp184846_c0	comp184846_c0_seq2	m.169937	AT1G44170		aldehyde dehydrogenase 3H1	fatty aldehyde dehydrogenase	201.219	259.046	181.43	203.364	218.861	267.524	272.355	237.258	Good	comp139444_c0	comp139444_c0_seq2	comp137719_c1	comp137719_c1_seq1	0	0	0	0	0.0414577	0.78857	0.788376	0.0291338	0.777026	0.776777	0.980076	0.643969	0.643788	0.00311516	0.749006	0.748725
comp184916_c1	comp184916_c1_seq9	m.170717	AT2G36780		UDP-Glycosyltransferase superfamily protein	Zeatin O-glucosyltransferase [Morus notabilis]	179.49	280.795	211.668	171.9	154.902	281.604	275.05	285.729	Good	comp123913_c2	comp123913_c2_seq4	comp125358_c1	comp125358_c1_seq3	2e-36	0	0	0	0.906017	0.582471	0.534413	4.13e-09	0.639589	0.639235
comp185207_c1	comp185207_c1_seq3	m.174269	AT3G06030		NPK1-related protein kinase 3	unnamed protein product [Vitis vinifera]	83.0446	128.847	79.489	99.4192	70.2255	115.993	140.505	130.043	Good	comp131350_c0	comp131350_c0_seq10	comp131174_c0	comp131174_c0_seq3	0	0	0	0	0.975109	0.622254	0.615432	0.00076993	0.645215	0.644548	0.996769	0.793876	0.793801
comp185412_c0	comp185412_c0_seq9	m.176564	AT2G38430		unknown protein; BEST Arabidopsis thaliana protein match is: unknown protein (TAIR:AT3G54310.1); Has 35333 Blast hits to 34131 proteins in 2444 species: Archae - 798; Bacteria - 22429; Metazoa - 974; Fungi - 991; Plants - 531; Viruses - 0; Other Eukaryotes - 9610 (source: NCBI BLink).	unnamed protein product [Vitis vinifera]	163.627	295.719	139.852	189.112	161.917	305.7	285.413	296.044	Good	comp137148_c3	comp137148_c3_seq9	comp132656_c0	comp132656_c0_seq1	1e-43	0	0	0	0.677186	1.93215	1.96692	0	0.5537	0.553335				5.7e-10	0.58346	0.582735
comp185414_c0	comp185414_c0_seq9					No hits found	2914.9	3709.89	2821.24	3057.6	2865.86	3678.44	3700.18	3751.04	Good	comp143216_c0	comp143216_c0_seq14	comp137644_c0	comp137644_c0_seq5			0	0	1	0.706103	0.704466	0	0.785725	0.785711	0.85192	0.762083	0.761715	1.45e-11	0.764878	0.764847
comp185447_c0	comp185447_c0_seq8	m.177044	AT2G34410		O-acetyltransferase family protein	O-acetyltransferase family protein isoform 1 [T	281.684	360.964	265.521	305.645	273.887	352.925	332.833	397.133	Good	comp141727_c0	comp141727_c0_seq16	comp139275_c0	comp139275_c0_seq3	5e-150	0	0	0	0.802088	0.284293	0.101992	0.0342157	0.780549	0.780373	1	1.02432	1.02453	0.000488396	0.740901	0.740681
comp185615_c0	comp185615_c0_seq9	m.179359	AT5G62220		glycosyltransferase 18	Xyloglucan galactosyltransferase KATAMARI1, put	261.892	360.119	245.686	280.154	259.835	336.179	348.129	396.05	Good	comp138089_c0	comp138089_c0_seq2	comp132654_c0	comp132654_c0_seq2	2e-160	0	0	0	1	0.758527	0.757773	2.24e-05	0.727427	0.727244	0.998939	0.842575	0.842157	1.33e-06	0.658554	0.658241
comp185774_c1	comp185774_c1_seq1	m.181661	AT5G51670		Protein of unknown function (DUF668)	hypothetical protein CICLE_v10004928mg	111.378	164.329	124.157	126.031	83.9468	164.269	155.765	172.954	Good	comp138905_c0	comp138905_c0_seq1	comp137481_c0	comp137481_c0_seq3	5e-114	0	0	0	0.00944367	0.683319	0.682866	0.0125412	0.678268	0.677794	0.997344	0.965108	0.965101	2.16e-05	0.648219	0.647686
comp185776_c1	comp185776_c1_seq5	m.189309				No hits found	116.029	187.37	116.229	134.92	96.9386	153.944	197.737	210.429	Good	comp139553_c0	comp139553_c0_seq11	comp138004_c0	comp138004_c0_seq3		3e-135	5e-165	1e-105	1	0.168921	0.0925007	0.0237149	0.619763	0.619271	0.988592	0.877973	0.877827	0.000420175	0.587698	0.587072
comp185824_c0	comp185824_c0_seq9	m.182259	AT5G58330		lactate/malate dehydrogenase family protein	Malate dehydrogenase [NADP], c	2769.5	3135.17	2871.53	2786.89	2650.07	3088.7	3163.03	3153.79	Good	comp138313_c1	comp138313_c1_seq12	comp134680_c0	comp134680_c0_seq9	7e-104	0	0	0	0.975441	0.892883	0.891901	1.28e-06	0.883373	0.883364	0.879045	0.75393	0.753544
comp185907_c0	comp185907_c0_seq9	m.258683	AT4G25770		protein_coding	serine esterase family protein [Zea mays]	295.292	372.397	280.092	314.958	290.826	347.556	367.343	402.29	Good	comp140852_c1	comp140852_c1_seq15	comp139910_c0	comp139910_c0_seq9	1e-34	3e-79	0	0	1	2.92011	122.842	0.00430092	0.79309	0.792956	0.977083	0.81598	0.815515	0.00552003	0.769393	0.76925
comp186019_c0	comp186019_c0_seq9	m.184791				cuticle protein CP5	0	173.638	0	0	0	0.938681	0	519.976		comp140132_c0	comp140132_c0_seq3	comp130993_c0	comp130993_c0_seq4		0	0	5e-81				0	0.00172174	5.76e-05	0.999447	0.916	0.915993
comp186038_c0	comp186038_c0_seq9	m.185145	AT3G13670		Protein kinase family protein	hypothetical protein VITISV_040873 [Vitis vinifera]	1721.26	2075.82	1632.9	1717.28	1813.61	1976.57	2070.42	2180.45	Good	comp129789_c0	comp129789_c0_seq9	comp126368_c0	comp126368_c0_seq8	1e-55	6e-34	0	0				0.000289294	0.829224	0.8292	0.995259	1.05417	1.05426
comp186148_c0	comp186148_c0_seq6	m.186632	AT5G57800		Fatty acid hydroxylase superfamily	ECERIFERUM 3-like [Solanum t	292.245	630.088	341.183	317.689	217.862	565.086	576.506	748.673	Good	comp141015_c0	comp141015_c0_seq6	comp140932_c2	comp140932_c2_seq4	2e-28	0	0	0	0.649459	0.413698	0.390252	1.14e-05	0.46403	0.463824	0.943953	0.894938	0.894911	7.69e-06	0.457859	0.457686
comp186227_c0	comp186227_c0_seq3	m.187817	AT5G27450		mevalonate kinase	mevalonate kinase-like	38.5112	73.653	43.855	45.695	25.9835	63.8303	74.6178	82.5108	Good	comp137010_c0	comp137010_c0_seq1	comp134837_c1	comp134837_c1_seq10	4e-138	0	0	0	0.00165891	0.511201	0.508911	0.000310871	0.524806	0.522938	0.974239	0.69	0.689905
comp186278_c0	comp186278_c0_seq5	m.188507	AT3G03630		cysteine synthase 26	Cysteine synthase 26 isoform 1 [Theobroma cacao	74.4856	114.873	81.2655	89.2249	52.9665	121.09	110.061	113.467	Good	comp137029_c1	comp137029_c1_seq7	comp136619_c1	comp136619_c1_seq1	4e-132	0	0	0	0.999998	0.501571	0.498082	0.0157427	0.64919	0.64845				0.018444	0.612014	0.610905
comp186315_c0	comp186315_c0_seq4	m.189133	AT2G29990		alternative NAD(P)H dehydrogenase 2	Rotenone-insensitive NADH-ubiquinone oxidoreductase, mitochondrial	39.3396	104.601	34.0181	62.0146	21.9861	107.01	83.0123	123.782	Good	comp137690_c0	comp137690_c0_seq2	comp132519_c0	comp132519_c0_seq2	0	0	0	0	2.48e-09	0.305639	0.29799	0.000522057	0.377591	0.376151	0.986093	1.1898	1.19073
comp186336_c1	comp186336_c1_seq9	m.189307	AT1G72500		LOCATED IN: plasma membrane; EXPRESSED IN: 23 plant structures; EXPRESSED DURING: 13 growth stages; CONTAINS InterPro DOMAIN/s: von Willebrand factor, type A (InterPro:IPR002035); BEST Arabidopsis thaliana protein match is: inter-alpha-trypsin inhibitor heavy chain-related (TAIR:AT1G19110.1); Has 1407 Blast hits to 1406 proteins in 307 species: Archae - 6; Bacteria - 522; Metazoa - 484; Fungi - 5…	inter-alpha-trypsin inhibitor heavy chain, puta	139.54	223.759	146.467	151.229	120.923	206.491	220.122	244.665	Good	comp139261_c0	comp139261_c0_seq1	comp138004_c0	comp138004_c0_seq8	4e-111	0	0	0	0.903747	1.32475	1.45416	5.76e-09	0.624038	0.623631	0.901485	0.765946	0.765917	0.000420175	0.587698	0.587072
comp186337_c0	comp186337_c0_seq9	m.71089	AT1G24050		RNA-processing, Lsm domain	RNA-processing [Theobroma cacao]	1093.14	1303.03	1082.19	1178.4	1018.83	1302.69	1314.63	1291.76	Good	comp129902_c0	comp129902_c0_seq1	comp132104_c0	comp132104_c0_seq4	7e-47	0	0	0	1	1.15571	1.15619	6.1e-05	0.838953	0.838924	5.72e-08	0.650238	0.650022
comp186442_c1	comp186442_c1_seq9					No hits found	570.685	744.334	570.503	544.021	597.532	739.972	763.946	729.084	Good								comp109965_c0_seq1	1	0.887052	0.873662	0.000172724	0.766799	0.766709
comp186558_c1	comp186558_c1_seq6					No hits found	364.977	459.59	367.585	402.551	324.794	438.364	461.669	478.736	Good	comp139829_c0	comp139829_c0_seq2	comp140984_c0	comp140984_c0_seq1			5e-145	9e-133	1	1.60342	1.72602	0.00848672	0.79427	0.79414
comp186581_c1	comp186581_c1_seq9	m.192042	AT3G09350		Fes1A	Hsp70-binding protein, putative [Ricinus commun	798.285	939.683	763.707	871.61	759.539	912.173	952.477	954.398	Good	comp140146_c0	comp140146_c0_seq2	comp142303_c0	comp142303_c0_seq14	9e-150	0	0	0	0.86069	0.509392	0.426408	0.0174342	0.849567	0.849528	1	0.904542	0.904458	0.0365948	0.847533	0.847493
comp186608_c0	comp186608_c0_seq8	m.192354	AT5G63180		Pectin lyase-like superfamily protein	pectate lyase-like protein 3 [Vitis vinifera]	70.6321	123.398	78.4306	80.4993	52.9665	111.919	112.831	145.443	Good	comp137693_c1	comp137693_c1_seq4	comp126814_c0	comp126814_c0_seq2	2e-40	0	0	0	1	3.26443	5.14922	0.00511947	0.573382	0.572428	0.990484	0.701506	0.699002	7.19e-05	0.541236	0.540413
comp186634_c0	comp186634_c0_seq7	m.192663	AT5G57800		Fatty acid hydroxylase superfamily	ECERIFERUM 3-like [Cicer ari	337.902	778.447	361.924	393.945	257.837	680.553	721.927	932.86	Good	comp41538_c0	comp41538_c0_seq1	comp140932_c2	comp140932_c2_seq7	4e-49	4e-58	3e-67	9e-122	0.918791	1.66991	2.2055	1.8e-06	0.434255	0.43408	1	0.975446	0.974863	7.69e-06	0.457859	0.457686
comp186650_c0	comp186650_c0_seq9	m.192787	AT1G03020		Thioredoxin superfamily protein	Fgenesh protein 66	588.24	972.714	747.737	519.258	497.725	1076.25	906.13	935.758	Good	comp145359_c1	comp145359_c1_seq1	comp124376_c1	comp124376_c1_seq6	1e-33	2e-161	0	0	1.11e-16	0.631821	0.631576	0.00889946	0.604857	0.604745				0	0.597123	0.59683
comp186889_c0	comp186889_c0_seq3	m.195836	AT3G45050		unknown protein; FUNCTIONS IN: molecular_function unknown; INVOLVED IN: biological_process unknown; LOCATED IN: chloroplast; EXPRESSED IN: 22 plant structures; EXPRESSED DURING: 13 growth stages; Has 35333 Blast hits to 34131 proteins in 2444 species: Archae - 798; Bacteria - 22429; Metazoa - 974; Fungi - 991; Plants - 531; Viruses - 0; Other Eukaryotes - 9610 (source: NCBI BLink).	uncharacterized protein LOC100258439	357.955	471.255	322.34	410.831	340.694	496.656	450.617	466.492	Good	comp122096_c0	comp122096_c0_seq1	comp119578_c0	comp119578_c0_seq2	3e-36	0	0	0	0.00319212	0.682433	0.681785	0.0048494	0.759724	0.759584	1	0.795209	0.792845	0.00211587	0.754174	0.754075
comp186942_c1	comp186942_c1_seq9					No hits found	317.147	467.773	288.445	354.93	308.065	453.045	428.483	521.791	Good	comp143598_c1	comp143598_c1_seq8	comp139192_c0	comp139192_c0_seq15			0	0	0.803296	0.512036	0.498166	0.000139767	0.678166	0.678	0.987033	0.914726	0.914672
comp187188_c0	comp187188_c0_seq9	m.199598	AT3G12110		actin-11	actin-1-like isoform X2 [Setaria ita	173.181	263.178	165.366	201.276	152.903	245.934	263.028	280.572	Good	comp136126_c0	comp136126_c0_seq1	comp134293_c1	comp134293_c1_seq3	0	0	0	0	0.584398	0.356134	0.341857	3.87e-07	0.658428	0.658053	0.997547	0.9843	0.98429
comp187211_c0	comp187211_c0_seq4	m.77119	AT3G51895		sulfate transporter 3;1	sulfate transporter, putative [Ricinus communis	216.147	337.308	192.892	255.674	199.873	335.109	315.279	361.535	Good	comp44046_c0	comp44046_c0_seq1	comp85947_c0	comp85947_c0_seq1	3e-40	6e-101	1e-130	5e-134	0.985509	1.0067	1.00681	4.45e-07	0.641118	0.64081	1	0.639242	0.632483
comp187478_c2	comp187478_c2_seq9					No hits found	39.3647	69.0981	46.3024	34.8152	36.9766	65.1163	59.6569	82.5211	Good	comp131020_c2	comp131020_c2_seq1	comp130046_c1	comp130046_c1_seq3			0	0	1	0.512796	0.0163162	0.00972609	0.57155	0.569756
comp187523_c0	comp187523_c0_seq9	m.204855				No hits found	248.278	335.185	236.87	286.105	221.86	339.699	321.36	344.495	Good	comp127338_c0	comp127338_c0_seq6	comp130396_c0	comp130396_c0_seq4		0	0	2e-131				0.000267888	0.740915	0.740728	0.87933	0.401422	0.400055
comp187844_c0	comp187844_c0_seq9	m.209569	AT5G38690		Zinc-finger domain of monoamine-oxidase A repressor R1 protein	ubiquitin-protein ligase, putative [Ricinus com	72.7775	110.618	75.5958	83.7741	58.9627	122.967	103.672	105.214	Good	comp137504_c0	comp137504_c0_seq2	comp135574_c1	comp135574_c1_seq2	1e-63	0	0	0	0.984609	0.77542	0.76389	0.0240887	0.658696	0.657949	0.984088	1.49446	1.49665	0.0632262	0.650674	0.649613
comp187948_c1	comp187948_c1_seq9	m.210937	AT4G34490		protein_coding	adenylyl cyclase-associated protein	527.243	704.704	553.739	573.407	454.582	647.925	711.667	754.521	Good	comp139362_c1	comp139362_c1_seq3	comp137541_c0	comp137541_c0_seq1	4e-139	0	0	0	0.884157	4.09746	4.29382	0.0186153	0.748278	0.748179	0.990993	1.11159	1.11257	0.00010232	0.699619	0.699506
comp188045_c0	comp188045_c0_seq7	m.212293	AT1G79620		Leucine-rich repeat protein kinase family protein	Leucine-rich repeat protein kinase family prote	33.9394	70.961	48.1923	32.6393	20.9867	65.7077	61.5597	85.6156	Good	comp140233_c0	comp140233_c0_seq5	comp132453_c2	comp132453_c2_seq5	0	0	0	0	1	0.666259	0.655782	0.0253667	0.480476	0.478356	0.98744	1.42564	1.4395
comp188751_c0	comp188751_c0_seq9	m.222339	AT1G01140		CBL-interacting protein kinase 9	CBL-interacting serine/threonine-protein kinase 9 [M	1427.62	1706.77	1346.62	1488.92	1447.32	1750.79	1637.6	1731.92	Good	comp136199_c0	comp136199_c0_seq1	comp131019_c0	comp131019_c0_seq9	5e-142	0	0	0	0.996333	0.781434	0.780777	3.17e-06	0.836469	0.836445	0.994497	0.925634	0.92555	3.41e-05	0.78021	0.780167
comp188989_c1	comp188989_c1_seq9	m.225824	AT1G49890		Family of unknown function (DUF566)	QWRF motif-containing protein 2-like	266.007	345.708	266.475	254.63	276.915	377.35	334.847	324.927	Good	comp141370_c0	comp141370_c0_seq3	comp140532_c0	comp140532_c0_seq2	4e-97	0	0	0	0.97027	0.789355	0.783333	0.000830201	0.769623	0.769461	1	1.37298	1.37416	0.000214337	0.704795	0.704578
comp189050_c0	comp189050_c0_seq9	m.226578	AT3G21560		UDP-Glycosyltransferase superfamily protein	sinapate glucosyltransferase	398.495	507.231	428.156	396.404	370.925	523.775	464.626	533.293	Good	comp119047_c0	comp119047_c0_seq2	comp129076_c0	comp129076_c0_seq16	1e-20	2e-168	0	0	0.00588244	0.724584	0.724232	0.00528029	0.785749	0.785632	1	0.989445	0.989341
comp189177_c0	comp189177_c0_seq9	m.228799	AT5G16210		HEAT repeat-containing protein	lisH domain and HEAT repeat-containi	5453.91	5951.24	5562.32	5548.4	5251	5861.87	5959.51	6032.35	Good	comp146638_c0	comp146638_c0_seq11	comp145899_c0	comp145899_c0_seq7	8e-170	0	0	0	0.956343	0.886972	0.886873	0.000829606	0.916436	0.916432	0.991219	0.909835	0.90923
comp189207_c1	comp189207_c1_seq6	m.229135	AT2G26930		4-(cytidine 5'-phospho)-2-C-methyl-D-erithritol kinase	No hits found	227.463	310.925	237.456	248.058	196.875	301.026	297.538	334.21	Good	comp140914_c0	comp140914_c0_seq4	comp140689_c0	comp140689_c0_seq2	2e-135	2e-90	7e-93	1e-104	1	0.875001	0.814954	0.000364567	0.731787	0.731578	0.998091	1.06463	1.06465	0.000188547	0.705654	0.705354
comp189257_c0	comp189257_c0_seq9	m.229741	AT3G23940		dehydratase family	Dehydratase family isoform 1 [Theobroma cacao]	661.553	831.613	637.575	709.349	637.736	777.115	838.471	879.252	Good	comp143363_c0	comp143363_c0_seq11	comp142187_c1	comp142187_c1_seq7	0	0	0	0				0.000142752	0.795569	0.795509	1	1.45604	1.49654
comp189313_c0	comp189313_c0_seq9	m.230752	AT2G30170		Protein phosphatase 2C family protein	Phosphatase 2C family protein isoform 1 [Theobr	547.608	644.339	550.593	570.263	521.969	657.077	602.548	673.393	Good	comp140608_c1	comp140608_c1_seq23	comp140124_c1	comp140124_c1_seq20	1e-96	0	0	0	1	1.23303	15.7868	0.0305883	0.849934	0.849878
comp189332_c2	comp189332_c2_seq9	m.231069	AT1G11340		S-locus lectin protein kinase family protein	Negative regulator of the PHO system, putative	345.17	475.908	397.823	307.897	329.791	442.119	461.586	524.019	Good	comp140313_c0	comp140313_c0_seq8	comp140603_c1	comp140603_c1_seq15	1e-58	0	0	0	0.948428	1.13736	1.14552	0.0465741	0.725461	0.725294	0.999813	1.42595	1.426	0.00359925	0.727256	0.727084
comp189625_c0	comp189625_c0_seq1	m.236381	AT1G67900		Phototropic-responsive NPH3 family protein	phototropic-responsive NPH3 family protein	1102.79	1640.82	1174.87	1219.63	913.851	1579.08	1567.48	1775.9	Good	comp143996_c1	comp143996_c1_seq9	comp143082_c0	comp143082_c0_seq17	0	0	0	0	0.000232781	0.677031	0.676985	0.000105849	0.672152	0.672097				0.00802084	0.677485	0.677436
comp189755_c0	comp189755_c0_seq1	m.238346	AT5G17420		Spc97 / Spc98 family of spindle pole body (SBP) component	hypothetical protein PHAVU_002G188600g	6.20087	21.4059	4.72474	10.8798	2.9981	14.0802	23.3181	26.8194	Good	comp146174_c0	comp146174_c0_seq5	comp138941_c2	comp138941_c2_seq4	6e-83	0	0	0	0.00426248	0.299963	0.2923	0.00838384	0.299481	0.290012	0.999039	1.02934	1.02935
comp189843_c0	comp189843_c0_seq99	m.240491	AT1G61820		beta glucosidase 46	glycosyl hydrolase family 1 family protein [Pop	122.387	251.982	170.913	103.347	92.9012	224.298	225.001	306.648	Good	comp142243_c1	comp142243_c1_seq143	comp142015_c3	comp142015_c3_seq55	4e-32	0	0	0				0.0334456	0.486307	0.485717
comp190220_c0	comp190220_c0_seq9	m.188590	AT2G21385		unknown protein.	hypothetical protein CICLE_v10028680mg [Citrus	493.569	653.412	445.505	568.718	466.485	688.71	666.617	604.911	Good	comp138045_c0	comp138045_c0_seq15	comp137461_c1	comp137461_c1_seq13	2e-85	2e-102	0	5e-121	0.856294	0.607996	0.603234	0.0203263	0.755478	0.755375	0.990622	0.781748	0.781684	0.0514383	0.736656	0.736533
comp190536_c0	comp190536_c0_seq6	m.251919	AT1G42550		plastid movement impaired1	Plastid movement impaired1	1977.6	2486.54	1835.34	2053.24	2044.22	2607.79	2369.42	2482.4	Good	comp145344_c0	comp145344_c0_seq3	comp143664_c0	comp143664_c0_seq1	8e-128	0	0	0	0.00310121	0.779574	0.779471	3.92e-06	0.795344	0.795324	0.99381	0.943036	0.943032	7.55e-10	0.756467	0.756444
comp190698_c0	comp190698_c0_seq9	m.254963	AT1G15530		Concanavalin A-like lectin protein kinase family protein	L-type lectin-domain contai	224.059	296.616	205.044	227.376	239.758	305.081	313.656	271.113	Good	comp142726_c0	comp142726_c0_seq3	comp139616_c0	comp139616_c0_seq6	3e-23	0	0	0	1	0.509931	0.449458	0.000379312	0.755592	0.755393	0.969314	0.784119	0.784086
comp190807_c0	comp190807_c0_seq9					No hits found	209.974	300.767	180.428	244.795	204.7	289.649	322.787	289.866	Good	comp103198_c0	comp103198_c0_seq2	comp141560_c1	comp141560_c1_seq2			0	0	1	0.892853	0.890129	0.000320728	0.698382	0.698139				0.00287271	0.633943	0.633677
comp191043_c0	comp191043_c0_seq9	m.261117	AT4G00400		glycerol-3-phosphate acyltransferase 8	phospholipid/glycerol acyltransferase	604.864	952.224	622.843	691.866	499.883	938.653	879.706	1038.31	Good	comp143277_c0	comp143277_c0_seq5	comp137507_c0	comp137507_c0_seq6	6e-153	0	0	0	2.3e-05	0.507728	0.505322	1.59e-05	0.635309	0.635216	0.986808	1.06255	1.06536
comp191410_c0	comp191410_c0_seq9	m.268982	AT1G72770		HYPERSENSITIVE TO ABA1	No hits found	3107.86	3827.45	3140.75	3262.36	2920.46	3719.98	3859.97	3902.41	Good	comp143440_c0	comp143440_c0_seq1	comp99189_c0	comp99189_c0_seq1	4e-37	1e-15	2e-171	2e-176	0.974949	1.25998	1.2758	6.13e-11	0.812003	0.811991	0.998479	1.06229	1.06231
comp191457_c2	comp191457_c2_seq9	m.269989				No hits found	32.3537	65.3594	35.908	39.1671	21.9861	58.1982	81.1468	56.7333	Good	comp133676_c2	comp133676_c2_seq2	comp116710_c1	comp116710_c1_seq3		0	0	0	1	1.86393	55.8212	0.013516	0.496953	0.49509
comp191517_c0	comp191517_c0_seq5	m.270871	AT5G65270		RAB GTPase homolog A4A	ras-related protein Rab11A [Vitis vi	636.841	875.122	626.425	705.476	578.624	820.266	829.255	975.843	Good	comp132685_c1	comp132685_c1_seq1	comp141097_c1	comp141097_c1_seq4	1e-107	0	0	0	0.857256	1.58081	1.59082	0.00960979	0.727807	0.727721	0.99433	1.17478	1.17485
comp191522_c0	comp191522_c0_seq9	m.270946	AT4G04850		K+ efflux antiporter 3	hypothetical protein CICLE_v10027852mg [Citrus	1006.38	1184.07	970.329	970.387	1078.44	1208.15	1184.72	1159.35	Good	comp144417_c1	comp144417_c1_seq45	comp144150_c0	comp144150_c0_seq14	5e-119	7e-21	0	0	0.925181	1.41143	1.51334	9.44e-05	0.849972	0.849937				9.66e-06	0.814918	0.814881
comp191713_c0	comp191713_c0_seq9	m.274759	AT3G55610		delta 1-pyrroline-5-carboxylate synthase 2	pyrroline-5-carboxylate synthetase [Salicornia bigel	1253.92	1628.03	1186.46	1372.85	1202.46	1557.23	1613.82	1713.05	Good	comp143707_c0	comp143707_c0_seq5	comp143889_c0	comp143889_c0_seq14	5e-113	0	0	0				2.83e-06	0.770242	0.770208	0.991484	0.896582	0.896449	7.28e-10	0.731173	0.731137
comp191768_c0	comp191768_c0_seq9					No hits found	774.471	933.987	766.05	815.862	741.5	897.342	909.404	995.215	Good								comp103390_c0_seq1	0.905452	0.742796	0.681759	0.000786474	0.829264	0.829211
comp191905_c0	comp191905_c0_seq9	m.278736	AT3G20440		Alpha amylase family protein	hypothetical protein CICLE_v10007401mg [Citrus	564.894	733.443	547.106	623.998	523.578	758.595	751.56	690.176	Good	comp145639_c0	comp145639_c0_seq25	comp143547_c0	comp143547_c0_seq22	1e-118	0	0	0	0.929607	1.17072	1.19275	2.97e-05	0.770288	0.770197	0.996705	0.873248	0.873207
comp192020_c1	comp192020_c1_seq9	m.274757	AT3G55610		delta 1-pyrroline-5-carboxylate synthase 2	pyrroline-5-carboxylate synthetase [Salicornia bigel	1111.33	1488.61	1022.37	1247.82	1063.8	1400.51	1469.03	1596.29	Good	comp144674_c0	comp144674_c0_seq2	comp143889_c0	comp143889_c0_seq14	2e-64	0	0	0	0.977316	0.713922	0.713636	0.00093125	0.746603	0.746556	0.996613	1.03542	1.03545	7.28e-10	0.731173	0.731137
comp192025_c2	comp192025_c2_seq9	m.281201	AT3G14170		Plant protein of unknown function (DUF936)	hypothetical protein L484_005038 [Morus notabilis]	96.6093	177.875	111.485	110.386	67.957	157.708	161.361	214.555	Good	comp43695_c0	comp43695_c0_seq1	comp66877_c0	comp66877_c0_seq1	2e-48	0	0	0	0.931675	0.54008	0.516613	0.0235607	0.543865	0.543157
comp192210_c0	comp192210_c0_seq9	m.285239	AT5G09690		magnesium transporter 7	magnesium transporter MRS2-I-like, p	189.333	272.327	183.32	217.595	167.084	256.26	281.16	279.561	Good	comp136371_c1	comp136371_c1_seq6	comp134930_c2	comp134930_c2_seq5	1e-99	0	0	0				2.63e-06	0.695524	0.695253				0.00906511	0.653325	0.652993
comp192276_c0	comp192276_c0_seq9	m.286581				LUTEIN DEFICIENT 5, chloropl	2333.59	3010.81	2144.91	2472.91	2382.94	3140.58	2854.75	3037.1	Good	comp106732_c0	comp106732_c0_seq2	comp129524_c1	comp129524_c1_seq18		5e-06	0	0				1.29e-06	0.775092	0.775071	1	1.10511	1.10773
comp192344_c0	comp192344_c0_seq9					No hits found	439.517	642.484	377.696	552.692	388.164	618.028	655.816	653.608	Good	comp114140_c0	comp114140_c0_seq2	comp104769_c0	comp104769_c0_seq1			0	0	0.911906	0.874152	0.839067	0.0216681	0.684238	0.684095	1	1.93656	1.95375
comp192949_c0	comp192949_c0_seq9	m.302114	AT4G08920		cryptochrome 1	cryptochrome 1.2 [Populus tremula]	3825.79	4258.84	3667.95	3891.62	3917.8	4334.92	4229.85	4211.76	Good			comp145945_c0	comp145945_c0_seq19	0	0		0	0.990792	1.07521	1.0753	1.49e-05	0.898323	0.898316				1.49e-11	0.86149	0.861479
comp192952_c0	comp192952_c0_seq9	m.302189	AT2G35060		K+ uptake permease 11	potassium transporter KUP11, partial [Alter	774.507	1021.42	797.961	727.845	797.715	1019.91	1093.91	950.426	Good			comp145223_c0	comp145223_c0_seq35	4e-68	0		0	0.981321	0.909889	0.909454	8.9e-07	0.758328	0.75827				6.29e-10	0.747832	0.747765
comp193107_c0	comp193107_c0_seq9	m.305556	AT3G19050		phragmoplast orienting kinesin 2	phragmoplast orienting kinesin 2-lik	71.0073	131.798	71.816	77.2463	63.9595	110.764	117.523	167.105	Good			comp137188_c1	comp137188_c1_seq1	0	0		0	1	0.074217	0.00126176	0.0452173	0.539641	0.538795
comp193203_c0	comp193203_c0_seq9	m.307236	AT3G48200		unknown protein; FUNCTIONS IN: molecular_function unknown; INVOLVED IN: biological_process unknown; LOCATED IN: endomembrane system; EXPRESSED IN: 21 plant structures; EXPRESSED DURING: 13 growth stages; Has 210 Blast hits to 148 proteins in 42 species: Archae - 0; Bacteria - 118; Metazoa - 0; Fungi - 0; Plants - 48; Viruses - 0; Other Eukaryotes - 44 (source: NCBI BLink).	uncharacterized protein LOC100257111	518.019	742.493	463.015	633.202	457.84	734.049	703.291	790.139	Good			comp145294_c0	comp145294_c0_seq13	0	0		0	1	0.238823	0.00492016	0.0205907	0.697791	0.697679
comp193421_c0	comp193421_c0_seq9	m.305965	AT2G26280		CTC-interacting domain 7	No hits found	1501.23	1812.33	1495.88	1587.82	1419.98	1758.71	1852.08	1826.2	Good			comp130134_c0	comp130134_c0_seq3	3e-59	3e-40		0				2.51e-08	0.82837	0.828342
comp193744_c0	comp193744_c0_seq9	m.302197	AT1G31120		K+ uptake permease 10	potassium transporter 11 [Triticum urartu]	772.22	1037.32	814.998	727.072	774.589	1007.43	1114.06	990.459	Good			comp145300_c0	comp145300_c0_seq30	8e-92	5e-97		0	0.907903	1.55779	1.70183	2.13e-08	0.744502	0.744442				0	0.720507	0.720452
comp193841_c0	comp193841_c0_seq9					No hits found	967.651	1543.03	920.728	1019.8	962.421	1381.12	1663.94	1584.03	Good									1	0.896072	0.867438	4.25e-11	0.627171	0.627113
comp193858_c0	comp193858_c0_seq9	m.321806	AT3G16350		Homeodomain-like superfamily protein	MYBR domain class transcription factor [Malus domest	2284.42	2740.31	2149.4	2518.98	2184.89	2751.77	2685.03	2784.14	Good			comp135066_c0	comp135066_c0_seq18	2e-60	0		0	1	3.01257	128.709	0.0148691	0.83365	0.833636				3.81e-08	0.812768	0.812703
comp193874_c0	comp193874_c0_seq9					No hits found	627.165	839.462	654.858	653.939	572.697	804.346	848.106	865.935	Good			comp104769_c0	comp104769_c0_seq1				0				1.46e-11	0.747179	0.747106
comp194699_c0	comp194699_c0_seq1	m.335780					0	30.2577	0	0	0	0	0	90.7732				comp148988_c0	comp148988_c0_seq1		2e-176		9e-33	0	0.00799865	0.000334962	2.22e-16	0.00826276	0.000330385
comp194916_c0	comp194916_c0_seq1	m.335154	AT3G44590		60S acidic ribosomal protein family	LP06614p	0.981227	21.6619	0.944947	0	1.99873	1.87736	17.7217	45.3866				comp256479_c0	comp256479_c0_seq1	3e-14	0		3e-119	0.0209979	0.0560147	0.0458212	0.0480195	0.0583161	0.0457379
comp194992_c0	comp194992_c0_seq1	m.335172				arginine kinase 1	0.999367	26.8603	0	0	2.9981	5.63209	13.0581	61.8908							0			0.0157536	0.0459181	0.0376076	0.0363065	0.0478222	0.0375644
comp195101_c0	comp195101_c0_seq1	m.335191				Apolipoprotein D	0.333122	214.253	0	0	0.999367	0.938681	46.6361	595.183							0			2.37e-06	0.00269102	0.00160244	6.68e-06	0.00294845	0.00160141
comp195380_c0	comp195380_c0_seq1						3.06183	21.9534	2.83484	4.3519	1.99873	18.7736	32.6453	14.4412	Good									0.000614904	0.150066	0.140986	0.00132541	0.15105	0.139861
comp195845_c0	comp195845_c0_seq1	m.335191				Apolipoprotein D	0.666245	204.393	0	0	1.99873	0	54.0979	559.08							0			9.6e-06	0.00444903	0.00330993	2.55e-05	0.00448748	0.00330839
comp195950_c0	comp195950_c0_seq1	m.335318	AT1G74060		Ribosomal protein L6 family protein	60S ribosomal protein L6	0.666245	18.5344	0	0	1.99873	0.938681	18.6544	36.0101						6e-33	0			0.0101816	0.0485141	0.0365066	0.0248239	0.0488829	0.0364662
comp196312_c0	comp196312_c0_seq1	m.2880	AT1G04560		AWPM-19-like family protein	uncharacterized protein LOC102579369	13.3642	60.934	17.954	14.1437	7.99494	37.5472	69.9542	75.3005	Good			comp129118_c1	comp129118_c1_seq2	1e-69	0		0	0.000153718	0.223864	0.220879	0.000247277	0.222539	0.219451				0.0300977	0.810967	0.810871
comp196508_c0	comp196508_c0_seq1	m.335457	AT4G36020		protein_coding	hypothetical protein	0.999367	35.16	0	0	2.9981	7.50945	39.1743	58.7963				comp274648_c0	comp274648_c0_seq1	9e-20	0		1e-110	0.00805748	0.0351689	0.0287453	0.0168711	0.0366289	0.0286996
comp196573_c0	comp196573_c0_seq1	m.4334	ATMG00810		DNA/RNA polymerases superfamily protein	hypothetical protein VITISV_021909	8.83422	36.8795	9.44947	13.0557	3.99747	31.9152	26.1162	52.6072	Good			comp165498_c0	comp165498_c0_seq1	2e-44	0		0	0.00360398	0.246406	0.241615	0.0065966	0.245393	0.239749
comp196646_c0	comp196646_c0_seq1	m.2165	AT3G04400		Ribosomal protein L14p/L23e family protein	60S ribosomal protein L23	0.333122	12.9816	0	0	0.999367	0	12.1254	26.8194						3e-63	0			0.0174677	0.043664	0.0264403	0.0451177	0.0476316	0.0264111
comp196929_c0	comp196929_c0_seq1	m.335979				chitin binding peritrophin-A domain containing protein	0	22.1519	0	0	0	0	5.59633	60.8593							0			1.08e-10	0.0108955	0.000457554	2.25e-08	0.0133388	0.000451225
comp197293_c0	comp197293_c0_seq1					Root phototropism protein, putative	172.532	286.876	159.696	198.012	159.889	280.891	252.768	326.969	Good									3.91e-05	0.60612	0.605797	3.29e-05	0.601814	0.601431
comp197561_c0	comp197561_c0_seq1	m.335521					0	19.4486	0	0	0	0	13.9908	44.3551							0			1.06e-08	0.012395	0.000521283	6.06e-08	0.0127962	0.000513911
comp198011_c0	comp198011_c0_seq1	m.335570	AT4G34670		protein_coding	RS3A_PERAM RecName: Full=40S ribosomal protein S3a	0	27.2642	0	0	0	4.69341	31.7126	45.3866						2e-91	0			7.77e-16	0.00888043	0.000372206	5.32e-14	0.0103787	0.000366647
comp198602_c0	comp198602_c0_seq1						159.462	259.629	183.329	128.392	166.664	286.776	233.199	258.91	Good									4.64e-05	0.618819	0.618475	0.000138598	0.614617	0.614207
comp198767_c0	comp198767_c0_seq1	m.335663				cytochrome P450 CYP6BK17	0	31.4026	0	0	0	0	6.52905	87.6787							0			0	0.00771037	0.0003228	0	0.00796393	0.000318344
comp199254_c0	comp199254_c0_seq1						62.3697	112.627	82.2104	60.9266	43.9722	102.316	103.532	132.034	Good			comp142043_c0	comp142043_c0_seq47				5e-114	0.0251319	0.55859	0.557671	0.0404766	0.554767	0.55381
comp199289_c0	comp199289_c0_seq1						18.1158	42.8995	16.9524	17.4076	19.9873	38.4859	34.5107	55.7017	Good									0.00163407	0.428289	0.425164	0.002973	0.425659	0.422419
comp200092_c0	comp200092_c0_seq1	m.335780					0	23.7248	0	0	0	0	0	71.1744							2e-176			7.83e-12	0.0101788	0.000427159	5.77e-10	0.0119086	0.000421322
comp200192_c0	comp200192_c0_seq1						14.5657	32.2306	15.1192	19.5836	8.9943	33.7925	39.1743	23.7248	Good									0.014124	0.459774	0.455841	0.0313197	0.456175	0.452091
comp200654_c0	comp200654_c0_seq1						19.7075	39.747	26.4585	20.6715	11.9924	42.2407	32.6453	44.3551	Good									0.0130092	0.502636	0.4997	0.0336271	0.499424	0.49595
comp202101_c0	comp202101_c0_seq1	m.335959				sarco/endoplasmic reticulum calcium ATPase	0.333122	6.83139	0	0	0.999367	2.81604	8.3945	9.28362				comp262966_c0	comp262966_c0_seq1		0		1e-159	0.004487	0.0817279	0.050279	0.0109517	0.0826172	0.0501539
comp202361_c0	comp202361_c0_seq1	m.335979				chitin binding peritrophin-A domain containing protein	0	18.7464	0	0	0	0	4.66361	51.5757							0			7.69e-08	0.0128493	0.000540627	4.43e-07	0.0132692	0.00053315
comp202904_c0	comp202904_c0_seq1	m.336039				carbonic anhydrase	0	14.6533	0	0	0	0	3.73089	40.229							0			0.000196837	0.0163798	0.000691539	0.0011701	0.016913	0.000681974
comp204068_c0	comp204068_c0_seq1	m.336142				hemolymph juvenile hormone binding protein	0	37.7195	0	0	0	0	22.3853	90.7732							0			0	0.00642907	0.000268825	0	0.00663905	0.000265045
comp204527_c0	comp204527_c0_seq1						2.35465	14.6483	1.88989	2.17595	2.9981	15.0189	9.32722	19.5988										0.000103841	0.175576	0.16238	0.000251855	0.174945	0.161318
comp206038_c0	comp206038_c0_seq1						1.71794	10.4609	1.88989	3.26393	0	8.44813	7.46178	15.4727										0.00647053	0.184726	0.166468	0.0177979	0.187486	0.165024
comp207258_c0	comp207258_c0_seq1	m.336409				Circadian clock-controlled protein precursor	0	16.2078	0	0	0	0	8.3945	40.229							0			7.47e-06	0.0148346	0.000625365	4.39e-05	0.0153157	0.000616605
comp210565_c0	comp210565_c0_seq1	m.336724	AT1G73050		Glucose-methanol-choline (GMC) oxidoreductase family protein	glucose dehydrogenase	0	18.8452	0	0	0	0	1.86544	54.6702						7e-17	0			7.72e-08	0.0127815	0.00053774	1.61e-05	0.0156427	0.000530357
comp47744_c0	comp47744_c0_seq1	m.2032				chymotrypsin precursor-1 protein	0	13.3913	0	0	0	0	10.2599	29.9139		comp56666_c0	comp56666_c0_seq1				0	0		0.00136948	0.0179019	0.000756924	0.00815418	0.0184775	0.000746197	1	2.20054	2.57348
comp48907_c0	comp48907_c0_seq1						0	27.8509	0	0	0	0	0	83.5526									comp65819_c0_seq1	2.78e-15	0.00868389	0.000363899	1.53e-14	0.00897042	0.000358926
comp51565_c0	comp51565_c0_seq2	m.2325				uncharacterized protein LOC101741041	0	18.2234	0	0	0	0	0	54.6702		comp48857_c0	comp48857_c0_seq2				1e-158	0		1	0.189552	0.00367228	1.66e-06	0.0136448	0.000548444	1	3.55496	5.3217
comp52051_c0	comp52051_c0_seq1	m.2357	AT5G01600		protein_coding	AF329683_1 32 kDa ferritin subunit	0	19.2774	0	0	0	3.75472	5.59633	48.4811		comp40422_c0	comp40422_c0_seq1			2e-07	0	0		2.06e-08	0.0125071	0.000526056	4.29e-06	0.0152974	0.000518473	0.24307	3.57521	3.84777
comp52096_c0	comp52096_c0_seq1	m.2360	AT3G48850		phosphate transporter 3;2	hypothetical protein YQE_09409, partial	0.333122	18.6352	0	0	0.999367	2.81604	14.9236	38.166		comp39387_c0	comp39387_c0_seq1			6e-103	0	0		0.0029103	0.0305989	0.0184295	0.00731142	0.0309847	0.0184027	0.996314	0.854963	0.854887
comp52097_c0	comp52097_c0_seq1	m.2363				allergen, putative	0	14.0644	0	0	0	0	0.932722	41.2605		comp47942_c0	comp47942_c0_seq1				0	0		0.000727656	0.0170518	0.000720381	0.0043374	0.0176087	0.000710509	1	1.13131	1.13609
comp52147_c0	comp52147_c0_seq1	m.2368	AT2G40510		Ribosomal protein S26e family protein	ribosomal protein S26	0.333122	6.55341	0	0	0.999367	2.81604	6.52905	10.3151		comp47210_c0	comp47210_c0_seq1			2e-39	0	0		0.0138363	0.0850611	0.0524027	0.0329632	0.0859918	0.0522781
comp53361_c0	comp53361_c0_seq1	m.4246	AT2G27530		Ribosomal protein L1p/L10e family	ribosomal protein L10Ae	0.333122	12.9836	0	0	0.999367	0.938681	11.1927	26.8194		comp40322_c0	comp40322_c0_seq1			2e-76	0	0		0.0154003	0.0436644	0.0264405	0.0380761	0.0442152	0.0264071	1	2.56744	2.90241
comp54754_c0	comp54754_c0_seq1	m.2537	AT3G60750		Transketolase	transketolase-like protein 2-like isoform 1	0	13.7371	0	0	0	0.938681	9.32722	30.9454		comp40226_c0	comp40226_c0_seq1			9e-28	0	0		0.000715083	0.0174615	0.000737986	0.00426116	0.0180207	0.000727426	1	2.67916	3.29701
comp55698_c0	comp55698_c0_seq1	m.2608	AT3G03080		Zinc-binding dehydrogenase family protein	alcohol dehydrogenase	0.333122	19.8129	0	0	0.999367	0.938681	2.79817	55.7017		comp152286_c0	comp152286_c0_seq1			1e-66	0	0		0.0154977	0.028781	0.0173217	0.0400424	0.0314532	0.0173094	0.855981	2.78037	3.11831
comp57231_c0	comp57231_c0_seq1	m.2736				ribosomal protein S25	0	14.1633	0	0	0	1.87736	15.8563	24.7563		comp45467_c0	comp45467_c0_seq1				0	0		0.00019193	0.016953	0.000716141	0.00114043	0.0174879	0.000705551
comp57590_c0	comp57590_c0_seq1	m.3756	AT3G60770		Ribosomal protein S13/S15	ribosomal protein S13	0	15.7877	0	0	0	3.75472	16.789	26.8194		comp44205_c0	comp44205_c0_seq1			1e-65	0	0		7.33e-06	0.0152393	0.000642677	4.3e-05	0.0157169	0.000633004	0.979204	0.930657	0.92549
comp58177_c0	comp58177_c0_seq1	m.2837				serine protease 52 precursor	0	68.8625	0	0	0	0	16.789	189.799		comp97364_c0	comp97364_c0_seq2				0	0		0	0.00353097	0.000147232	0	0.0036475	0.000145196	1	1.48397	1.50009
comp58752_c0	comp58752_c0_seq1	m.2880	AT1G04560		AWPM-19-like family protein	uncharacterized protein LOC102579369	15.2729	63.507	16.0641	21.7595	7.99494	46.9341	66.2233	77.3635	Good	comp147546_c0	comp147546_c0_seq1	comp129118_c1	comp129118_c1_seq2	1e-69	0	0	0	1.03e-07	0.245199	0.242412	1.11e-07	0.243494	0.240611				0.0300977	0.810967	0.810871
comp59575_c0	comp59575_c0_seq1						88.7235	134.689	70.8711	103.358	91.9418	153.005	132.437	118.624	Good								comp140232_c0_seq10	0.0150993	0.66443	0.663845	0.0345008	0.659367	0.658755
comp60345_c0	comp60345_c0_seq1	m.3024	AT3G09630		Ribosomal protein L4/L1 family	60S ribosomal protein L4-like	0.333122	26.8664	0	0	0.999367	10.3255	27.9817	42.2921	Good	comp46123_c0	comp46123_c0_seq1			1e-121	0	0		7.03e-05	0.0213263	0.0127961	0.000151647	0.02158	0.0127667
comp61470_c0	comp61470_c0_seq1	m.3136	AT2G09990		Ribosomal protein S5 domain 2-like superfamily protein	40S ribosomal protein S16	0	16.2593	0	0	0	1.87736	14.9236	31.9769		comp46414_c0	comp46414_c0_seq1			6e-60	0	0		3.84e-06	0.0147972	0.000623765	2.25e-05	0.015268	0.000614655	1	0.596069	0.585448
comp62897_c0	comp62897_c0_seq1	m.3464	AT4G13170		Ribosomal protein L13 family protein	ribosomal protein L13a	0.666245	21.2153	0	0	1.99873	0	22.3853	41.2605		comp53176_c0	comp53176_c0_seq1			1e-55	0	0		0.00680939	0.0424486	0.031892	0.0167405	0.0427784	0.0318603	1	1.40405	1.43515
comp64365_c0	comp64365_c0_seq1						45.6134	81.7067	49.1373	60.7199	26.9829	80.4825	81.1468	83.4907	Good								comp78055_c0_seq1	0.00302382	0.564004	0.562752	0.00462223	0.559616	0.558312
comp65593_c0	comp65593_c0_seq1	m.3529				ribosomal protein P1-like protein	0	14.9538	0	0	0	3.75472	11.1927	29.9139		comp46290_c0	comp46290_c0_seq1				0	0		5.24e-05	0.0160728	0.000678375	0.000310034	0.0165788	0.000668281	0.980728	1.3384	1.36476
comp65852_c0	comp65852_c0_seq1	m.4279					0	62.626	0	0	0	0	8.3945	179.483		comp46736_c0	comp46736_c0_seq1				0	0		0	0.00388094	0.00016188	0	0.00400927	0.000159653	1	0.840409	0.830204
comp65857_c0	comp65857_c0_seq1	m.4809				50MGP	0	35.1538	0	0	0	0.938681	6.52905	97.9938		comp44504_c0	comp44504_c0_seq1				0	0		0	0.0068937	0.000288382	0	0.00712014	0.000284383	1	1.09041	1.09624
comp66245_c0	comp66245_c0_seq1						48.9989	96.8003	62.8579	39.1671	44.9715	91.0521	92.3395	107.009	Good								comp44702_c0_seq1	1.54e-07	0.510764	0.509579	2.05e-07	0.507468	0.506236
comp66908_c0	comp66908_c0_seq1						5.5709	40.2003	2.83484	10.8798	2.9981	42.2407	58.7615	19.5988	Good								comp44880_c0_seq1	0.00358574	0.145116	0.140125	0.00807171	0.143947	0.138793
comp67559_c0	comp67559_c0_seq1	m.3717	AT3G62870		Ribosomal protein L7Ae/L30e/S12e/Gadd45 family protein	Ribosomal protein L7a, partial	0	24.2499	0	0	0	2.81604	21.4526	48.4811		comp46068_c0	comp46068_c0_seq1			1e-77	0	0		5.48e-13	0.00996978	0.000418304	4e-11	0.0116537	0.000412202	1	0.789401	0.750371
comp67625_c0	comp67625_c0_seq1	m.3933	AT5G02960		protein_coding	40S ribosomal protein S23, putative	0	12.7425	0	0	0	2.81604	6.52905	28.8824		comp46744_c0	comp46744_c0_seq1			2e-60	0	0		0.00501328	0.0188049	0.000795806	0.0294772	0.0194	0.00078416	1	2.05578	2.17281
comp68595_c0	comp68595_c0_seq1	m.3826	AT3G16780		Ribosomal protein L19e family protein	ribosomal protein L19e	0	15.2258	0	0	0	0.938681	15.8563	28.8824		comp46743_c0	comp46743_c0_seq1			5e-67	0	0		2.72e-05	0.0157847	0.000666029	0.000160497	0.0162875	0.00065635	0.992291	0.900945	0.900928
comp70990_c0	comp70990_c0_seq1	m.3992	AT5G60640		PDI-like 1-4	AGAP012407-PA	0.333122	44.8143	0	0	0.999367	2.81604	23.3181	108.309		comp48135_c0	comp48135_c0_seq1			1e-81	0	0		0.000322621	0.0128152	0.00766259	0.000860179	0.0137262	0.00765482
comp71857_c0	comp71857_c0_seq1	m.4059	AT1G74270		Ribosomal protein L35Ae family protein	60S ribosomal protein L35a	0	15.349	0	0	0	5.63209	17.7217	22.6933		comp50910_c0	comp50910_c0_seq1			1e-25	0	0		1.4e-05	0.0156748	0.000661321	8.25e-05	0.0161588	0.000651083	1	1.10534	1.11142
comp72440_c0	comp72440_c0_seq1						0	26.1317	0	0	0	0	0	78.395									comp65819_c0_seq1	7.78e-14	0.00924991	0.000387831	5.67e-12	0.0108236	0.000382531
comp73246_c0	comp73246_c0_seq1	m.4158	AT1G79530		glyceraldehyde-3-phosphate dehydrogenase of plastid 1	glyceraldehyde-3-phosphate dehydrogenase	0.333122	20.6943	0	0	0.999367	0.938681	16.789	44.3551		comp101772_c0	comp101772_c0_seq1			5e-111	0	0		0.00316116	0.0275817	0.0165917	0.00801164	0.0279389	0.0165726	1	1.46587	1.48687
comp74126_c0	comp74126_c0_seq1	m.4246	AT2G27530		Ribosomal protein L1p/L10e family	ribosomal protein L10Ae	0	15.5057	0	0	0	1.87736	16.789	27.8509		comp66333_c0	comp66333_c0_seq1			2e-76	0	0		1.41e-05	0.0155072	0.000654143	8.31e-05	0.0159981	0.000644507	0.962583	1.58104	1.65734
comp74404_c0	comp74404_c0_seq1	m.4279					0	50.2478	0	0	0	0	8.3945	142.349		comp44550_c0	comp44550_c0_seq1				0	0		0	0.00483247	0.000201754	0	0.004992	0.000198974	0.956448	0.342044	0.290874
comp74488_c0	comp74488_c0_seq1					uncharacterized protein LOC102624085	0.333122	18.0512	0	0	0.999367	22.5283	13.0581	18.5672	Good								comp65604_c0_seq1	1.49e-06	0.0316734	0.0190852	8.19e-06	0.0319733	0.0189977
comp74847_c0	comp74847_c0_seq1	m.4310	AT3G49010		breast basic conserved 1	ribosomal protein L13	0	18.2874	0	0	0	0.938681	16.789	37.1345		comp87004_c0	comp87004_c0_seq1	comp260228_c0	comp260228_c0_seq1	2e-49	0	0	8e-107	7.56e-08	0.0131754	0.000554524	1.57e-05	0.0161122	0.000546526	0.992041	1.09708	1.11109
comp75079_c0	comp75079_c0_seq1	m.4334	ATMG00810		DNA/RNA polymerases superfamily protein	hypothetical protein VITISV_021909	12.7462	36.1235	10.3944	22.8475	4.99684	39.4246	30.7798	38.166	Good	comp69285_c0	comp69285_c0_seq1	comp165498_c0	comp165498_c0_seq1	2e-44	0	0	0	0.000136758	0.360411	0.356256	0.0002743	0.357337	0.353031
comp75598_c0	comp75598_c0_seq1	m.4413	AT4G09800		S18 ribosomal protein	S18e ribosomal protein	0.333122	15.5696	0	0	0.999367	0.938681	15.8563	29.9139		comp70686_c0	comp70686_c0_seq1			3e-66	0	0		0.00517782	0.0365264	0.0220533	0.0129473	0.0369883	0.0220238	1	2.09868	2.26731
comp75847_c0	comp75847_c0_seq1	m.4439				hypothetical protein TcasGA2_TC004547	0	20.7186	0	0	0	3.75472	3.73089	54.6702		comp64071_c0	comp64071_c0_seq1				0	0		1.5e-09	0.0116459	0.000489425	8.47e-09	0.0120213	0.000482425	1	6.1348	9.68547
comp76053_c0	comp76053_c0_seq1	m.2608	AT3G03080		Zinc-binding dehydrogenase family protein	alcohol dehydrogenase	0.333122	24.8716	0	0	0.999367	0.938681	5.59633	68.0799		comp42793_c0	comp42793_c0_seq1			1e-66	0	0		0.0064666	0.0229846	0.0138004	0.0170567	0.0251319	0.0137902
comp76075_c0	comp76075_c0_seq1	m.4481				trypsin-like serine protease	0	13.245	0	0	0	0	4.66361	35.0715		comp73120_c0	comp73120_c0_seq1				0	0		0.00264899	0.018091	0.000765061	0.0157173	0.0186777	0.000754431	1	3.8339	5.9951
comp76360_c0	comp76360_c0_seq1	m.4515	AT5G60640		PDI-like 1-4	AGAP012407-PA	0	40.8299	0	0	0	7.50945	14.9236	100.057		comp69522_c0	comp69522_c0_seq1			1e-81	0	0		0	0.00594446	0.000248445	0	0.00613639	0.000244858	1	2.37697	3.55375
comp76801_c0	comp76801_c0_seq1	m.4863				Endocuticle structural glycoprotein SgAbd-1	0	23.5418	0	0	0	0	14.9236	55.7017		comp64188_c0	comp64188_c0_seq1				0	0		3.99e-12	0.0102615	0.000430664	2.2e-11	0.010595	0.000424597	1	1.82283	1.97987
comp76949_c0	comp76949_c0_seq1	m.2837				serine protease 52 precursor	0	60.3983	0	0	0	0	13.0581	168.137		comp63336_c0	comp63336_c0_seq1				0	0		0	0.00402373	0.000167859	0	0.00415654	0.00016554	1	1.23987	1.2646
comp77645_c0	comp77645_c0_seq1	m.4682	AT5G16130		alpha/beta-Hydrolases superfamily protein	ribosomal protein S7	0	15.096	0	0	0	1.87736	18.6544	24.7563		comp70027_c0	comp70027_c0_seq1			4e-47	0	0		2.7e-05	0.0159231	0.00067196	0.000159462	0.0164251	0.000661987	1	0.676636	0.671564
comp78139_c0	comp78139_c0_seq1	m.4731	AT5G35530		Ribosomal protein S3 family protein	S3e ribosomal protein	0.333122	20.336	0	0	0.999367	2.81604	25.1835	33.0084		comp59609_c0	comp59609_c0_seq1			3e-103	0	0		0.00916725	0.0280773	0.0168934	0.0219225	0.0306558	0.0168644	1	0.997179	0.997137
comp78800_c0	comp78800_c0_seq1						1.34389	11.3726	0.944947	1.08798	1.99873	14.0802	5.59633	14.4412									comp59315_c0_seq1	0.00140059	0.137535	0.119748	0.0035428	0.137293	0.118944
comp78812_c0	comp78812_c0_seq1	m.4809				50MGP	0	34.1862	0	0	0	0	5.59633	96.9623		comp63203_c0	comp63203_c0_seq1				0	0		0	0.00708679	0.000296515	0	0.0073202	0.00029243	1	1.61578	2.08928
comp79268_c0	comp79268_c0_seq1	m.4863				Endocuticle structural glycoprotein SgAbd-1	0	25.4401	0	0	0	0	19.5872	56.7333		comp104263_c0	comp104263_c0_seq1				0	0		7.63e-14	0.00950388	0.000398577	4.13e-13	0.00981212	0.000392925
comp79749_c0	comp79749_c0_seq1	m.4933	AT4G34670		protein_coding	RS3A_PERAM RecName: Full=40S ribosomal protein S3a	0.333122	29.0552	0	0	0.999367	7.50945	27.0489	52.6072		comp148135_c0	comp148135_c0_seq1			2e-91	0	0		0.00346952	0.0197246	0.0118272	0.00795471	0.0199683	0.0118053	1	1.98926	2.16063
comp80667_c0	comp80667_c0_seq1	m.5057	AT5G02490		protein_coding	heat shock cognate protein 70	0.333122	8.82856	0	0	0.999367	2.81604	10.2599	13.4097		comp60668_c0	comp60668_c0_seq1			2e-64	0	0		0.00988239	0.0637182	0.0389058	0.0230756	0.0644467	0.0388211	1	1.81441	2.02749
comp80755_c0	comp80755_c0_seq1	m.5065	AT5G62300		Ribosomal protein S10p/S20e family protein	eukaryotic translation initiation factor 3 subunit J	0.333122	12.9506	0	0	0.999367	0.938681	12.1254	25.7878		comp103628_c0	comp103628_c0_seq2			3e-42	0	0		0.0128433	0.0437755	0.0265091	0.0318002	0.0443255	0.0264742	0.988536	0.88649	0.885374
comp80864_c0	comp80864_c0_seq1	m.5078					0	25.5244	0	0	0	0	7.46178	69.1114		comp63060_c0	comp63060_c0_seq1				0	0		1.49e-13	0.00946976	0.000397133	8.12e-13	0.00978005	0.000391629	1	1.66943	1.91574
comp80976_c0	comp80976_c0_seq1	m.5094	AT5G35530		Ribosomal protein S3 family protein	S3e ribosomal protein	0.333122	17.8527	0	0	0.999367	4.69341	15.8563	33.0084		comp67474_c0	comp67474_c0_seq1			3e-103	0	0		0.0174498	0.031934	0.0192442	0.0401321	0.0323239	0.0192089	1	1.03751	1.03909
comp81106_c0	comp81106_c0_seq1	m.5115	AT2G42740		ribosomal protein large subunit 16A	60S ribosomal protein L11	0.981227	21.143	0.944947	0	1.99873	5.63209	28.9144	28.8824		comp66095_c0	comp66095_c0_seq1			9e-70	0	0		0.00671407	0.0574246	0.0469873	0.0148735	0.0576452	0.04686	0.947261	2.63598	3.76724
comp81165_c0	comp81165_c0_seq1	m.5123	AT1G66580		senescence associated gene 24	ribosomal protein L10	0.666245	22.5946	0	0	1.99873	1.87736	20.5199	45.3866		comp61558_c0	comp61558_c0_seq1			2e-85	0	0		0.00496886	0.0398905	0.0299502	0.0122222	0.0401957	0.0299162	1	1.65613	1.89851
comp81705_c0	comp81705_c0_seq1						134.521	221.122	119.063	155.581	128.918	264.736	209.862	188.767	Good	comp122188_c0	comp122188_c0_seq3	comp123037_c0	comp123037_c0_seq2			3e-142	1e-145	0.0106715	0.613611	0.613201	0.0274611	0.608802	0.608373	1	1.35824	1.36313
comp82054_c0	comp82054_c0_seq1	m.4439				hypothetical protein TcasGA2_TC004547	0	22.6459	0	0	0	1.87736	9.32722	56.7333		comp64723_c0	comp64723_c0_seq1				0	0		2.88e-11	0.010664	0.000447732	1.6e-10	0.0110095	0.000441385	0.991343	0.82958	0.829068
comp82124_c0	comp82124_c0_seq1	m.5231	AT3G57490		Ribosomal protein S5 family protein	ribosomal protein S2	0.333122	15.9793	0	0	0.999367	0.938681	13.9908	33.0084		comp67927_c0	comp67927_c0_seq1			3e-97	0	0		0.00700756	0.0356005	0.0214861	0.0181536	0.03806	0.0214595
comp82684_c0	comp82684_c0_seq1	m.5298					0	24.9026	0	0	0	0	5.59633	69.1114		comp64469_c0	comp64469_c0_seq1				0	0		5.59e-13	0.00970349	0.000407027	3.06e-12	0.0100218	0.000401404	1	1.19504	1.2014
comp83042_c0	comp83042_c0_seq1	m.89839	AT5G13510		Ribosomal protein L10 family protein		25.8111	49.639	18.8989	31.5513	26.9829	61.953	45.7034	41.2605	Good	comp69328_c0	comp69328_c0_seq1	comp87651_c0	comp87651_c0_seq1	2e-78	6e-52	1e-151	1e-150	0.0138013	0.526527	0.524288	0.035413	0.522401	0.520072	0.953265	0.580887	0.573526	0.0166887	0.51601	0.513667
comp83193_c0	comp83193_c0_seq1	m.335508	AT4G36130		protein_coding	60S ribosomal protein L8	0.333122	20.9103	0	0	0.999367	2.81604	18.6544	41.2605		comp147548_c0	comp147548_c0_seq1			4e-106	0	0		0.0013598	0.0273084	0.0164255	0.00341313	0.0276536	0.0164014	1	1.1477	1.15167
comp83200_c0	comp83200_c0_seq1	m.5351	AT2G42740		ribosomal protein large subunit 16A	60S ribosomal protein L11	0.333122	15.8206	0	0	0.999367	3.75472	15.8563	27.8509		comp66095_c0	comp66095_c0_seq1			2e-68	0	0		0.0148713	0.0359735	0.0217146	0.0343139	0.0364106	0.0216746	0.947261	2.63598	3.76724
comp88966_c0	comp88966_c0_seq1	m.5783	AT1G53240		Lactate/malate dehydrogenase family protein	malate dehydrogenase, mitochondrial-like	0.333122	14.0171	0	0	0.999367	1.87736	10.2599	29.9139		comp73020_c0	comp73020_c0_seq1			8e-105	0	0		0.012641	0.0405037	0.0244947	0.0328926	0.0441865	0.0244614	1	2.00458	2.09694
comp109892_c0	comp109892_c0_seq1	m.235208					146.647	74.3189	138.907	137.128	163.906	86.3493	73.685	62.9223	Good	comp135099_c0	comp135099_c0_seq4	comp143850_c1	comp143850_c1_seq10		0	0	0	1.01e-13	1.98446	1.98757	2.5e-12	1.96931	1.97309	0.995657	1.13527	1.13532	0.00163	1.87022	1.8706
comp111568_c0	comp111568_c0_seq2	m.8093	AT2G32070		Polynucleotidyl transferase, ribonuclease H-like superfamily protein	Polynucleotidyl transferase, ribonuclease H-like superfamily	189.259	0	197.494	190.396	179.886	0	0	0	Good			comp99639_c0	comp99639_c0_seq1	3e-131	0		0	0	200.661	12670.6	0	662.897	18926.9				0	701.289	18361.2
comp112375_c0	comp112375_c0_seq2	m.8093	AT2G32070		Polynucleotidyl transferase, ribonuclease H-like superfamily protein	Polynucleotidyl transferase, ribonuclease H-like superfamily	194.108	0	197.494	184.956	199.873	0	0	0	Good			comp99639_c0	comp99639_c0_seq1	3e-131	0		0	0	195.524	12344.6	0	679.856	19411.8				0	701.289	18361.2
comp112860_c0	comp112860_c0_seq2	m.8163	AT5G04885		protein_coding	lysosomal beta glucosidase-like [Cit	30.9436	9.88255	24.5686	28.2874	39.9747	6.57077	15.8563	7.2206	Good	comp150694_c0	comp150694_c0_seq1	comp84028_c0	comp84028_c0_seq2	8e-50	0	2e-170	0	0.967379	2.35419	4.67136	0.00132725	3.06845	3.12898	1	1.44271	1.74884	0.0120102	2.6804	2.71464
comp113244_c0	comp113244_c0_seq1						24.3256	6.9237	22.6787	16.3196	33.9785	8.44813	10.2599	2.06303	Good	comp153606_c0	comp153606_c0_seq1	comp108404_c0	comp108404_c0_seq1			0	0	0.0111608	3.45175	3.5348	0.0321054	3.40918	3.50976	1	1.62651	1.74608
comp113280_c0	comp113280_c0_seq1						13.5269	1.31148	16.0641	6.52785	17.9886	0.938681	0.932722	2.06303	Good								comp95456_c0_seq1	0.000122754	8.89258	10.2926	0.000398534	8.81248	10.2437
comp115861_c0	comp115861_c0_seq1	m.8762	AT5G57625		CAP (Cysteine-rich secretory proteins, Antigen 5, and Pathogenesis-related 1 protein) superfamily protein	STS14 protein, putative	22.9347	5.05428	16.0641	21.7595	30.9804	6.57077	6.52905	2.06303	Good	comp73226_c0	comp73226_c0_seq1	comp45217_c0	comp45217_c0_seq1	3e-56	0	0	0	0.000127829	4.40772	4.56579	0.000427625	4.34825	4.53068	1	8.4804	197.122
comp129383_c0	comp129383_c0_seq1	m.228375	AT1G52190		Major facilitator superfamily protein	probable peptide transporter At1g52190-like	127.941	77.8239	132.293	106.622	144.908	79.5814	85.8104	68.0799	Good	comp142579_c0	comp142579_c0_seq3	comp130234_c1	comp130234_c1_seq3	2e-73	0	0	0	8.03e-05	1.65314	1.65511	0.000516048	1.64151	1.6439	0.995464	0.789532	0.789327
comp130783_c1	comp130783_c1_seq1						40.9263	16.614	35.908	35.9032	50.9677	24.4057	13.0581	12.3782	Good	comp115486_c0	comp115486_c0_seq1	comp132298_c1	comp132298_c1_seq2			0	0	0.000443246	2.46125	2.48191	0.0017998	2.44149	2.46248	1	1.56597	1.58494
comp131989_c0	comp131989_c0_seq1	m.11213	AT3G03150		unknown protein; FUNCTIONS IN: molecular_function unknown; INVOLVED IN: biological_process unknown; LOCATED IN: mitochondrion; EXPRESSED IN: 22 plant structures; EXPRESSED DURING: 13 growth stages; BEST Arabidopsis thaliana protein match is: unknown protein (TAIR:AT5G17165.1); Has 39 Blast hits to 39 proteins in 11 species: Archae - 0; Bacteria - 0; Metazoa - 0; Fungi - 0; Plants - 39; Viruses - …	hypothetical protein	295.053	211.024	275.821	300.303	309.034	222.899	234.775	175.399	Good	comp99322_c0	comp99322_c0_seq1	comp122938_c0	comp122938_c0_seq2	2e-21	0	0	0	0.000415099	1.40795	1.4084	0.00226096	1.39763	1.39817	1	0.734061	0.727843
comp132465_c0	comp132465_c0_seq3					No hits found	57.0126	14.9468	39.6878	54.3988	76.9513	17.8349	17.7217	9.28362	Good								comp40463_c0_seq1	0.879705	2.79142	3.07502	0.00080212	3.7591	3.8125
comp134283_c0	comp134283_c0_seq3					No hits found	16.1158	2.06303	20.7888	19.5836	7.97495	0	0	6.18908									comp102137_c0_seq2	1	0.191278	0.00973319	0.00500167	6.94825	7.77886
comp135164_c0	comp135164_c0_seq1	m.13745					38.8027	18.7205	37.7979	32.6393	45.9709	22.5283	23.3181	10.3151	Good	comp44148_c0	comp44148_c0_seq1	comp107747_c0	comp107747_c0_seq1		2e-156	0	0	0.00554107	2.07406	2.08752	0.0224553	2.05585	2.07216	0.830967	2.68076	2.8437
comp135478_c0	comp135478_c0_seq2	m.11992				hypothetical protein, conserved in Plasmodium s	143.542	6.54892	75.5958	52.2228	302.808	9.38681	10.2599	0	Good	comp41236_c0	comp41236_c0_seq1	comp113336_c0	comp113336_c0_seq2		0	0	0	1	22.6808	1376.77	0.00838639	21.0037	21.8866	0.981162	0.98408	0.983459	0.00703275	21.5087	22.3599
comp136193_c0	comp136193_c0_seq2	m.23187					71.8577	27.5125	85.0453	56.5747	73.9532	47.8727	23.3181	11.3467	Good	comp91373_c0	comp91373_c0_seq1	comp112942_c0	comp112942_c0_seq1		1e-89	0	0	6.93e-08	8.38753	9.34337	0.0300487	2.59719	2.61124	1	0.964905	0.963693	0.0571334	2.47624	2.49255
comp138752_c0	comp138752_c0_seq6	m.201344	AT4G16580		protein_coding	Phosphatase 2c, putative isoform 6 [Theobroma c	112.665	27.507	112.449	106.622	118.925	0	0	82.5211	Good	comp68235_c0	comp68235_c0_seq3	comp132520_c0	comp132520_c0_seq11	5e-101	0	0	0	0.516927	2.95262	3.03117	0.0159719	4.06401	4.09474	1	1.34551	1.35746
comp139201_c0	comp139201_c0_seq4					orf177 [Beta vulgaris subsp. vulgaris]	23.6149	0.343838	24.5686	28.2874	17.9886	0	0	1.03151	Good			comp101293_c0	comp101293_c0_seq1				0	0.999998	27.934	1710.11	1.74e-09	37.1737	66.7675				6.88e-09	35.7829	65.5089
comp140222_c0	comp140222_c0_seq2						10.6739	1.30949	8.50453	6.52785	16.9892	0	1.86544	2.06303	Good								comp33770_c0_seq1	0.000487072	10.4743	14.8735	0.0221028	6.99671	8.09697
comp141014_c0	comp141014_c0_seq2					hypothetical protein SORBIDRAFT_04g001720 [Sorg	281.021	195.667	268.365	276.346	298.351	183.981	239.01	164.011	Good	comp109683_c0	comp109683_c0_seq1	comp106131_c1	comp106131_c1_seq1			1e-114	3e-116	0.927184	1.39101	1.39634	0.0388482	1.43555	1.43619	0.988991	0.88565	0.884147
comp142422_c0	comp142422_c0_seq2					No hits found	25.3115	8.02902	26.4585	18.4956	30.9804	12.2029	4.66361	7.2206	Good	comp155317_c0	comp155317_c0_seq1	comp101674_c0	comp101674_c0_seq1			0	0	1	7.19933	13.1898	0.000466227	3.0751	3.14982	1	1.80423	1.94666	0.010496	2.84077	2.91945
comp143226_c0	comp143226_c0_seq2	m.3170				AC079281_8 unknown protein	103.347	19.9836	99.2195	109.886	100.936	5.63209	13.0581	41.2605	Good	comp185199_c0	comp185199_c0_seq1	comp62739_c0	comp62739_c0_seq2		0	0	0	0	7.11418	7.21562	0	5.11	5.16951	0.905038	3.21652	4.03534	0	9.4057	9.58779
comp143978_c1	comp143978_c1_seq1						69.6971	6.77995	61.4216	70.7184	76.9513	0.938681	1.86544	17.5357	Good	comp172498_c0	comp172498_c0_seq1	comp137991_c1	comp137991_c1_seq10			0	0	0	9.99715	10.3072	0	9.88732	10.2662	0.900645	3.77403	5.90709
comp144131_c0	comp144131_c0_seq1	m.14389	AT2G01340		protein whose expression is responsive to nematode infection.	hypothetical protein POPTR_0008s12770g	34.2996	15.9434	31.1833	27.7434	43.9722	16.8963	19.5872	11.3467	Good	comp99921_c0	comp99921_c0_seq2	comp114438_c0	comp114438_c0_seq1	4e-44	0	0	0	0.0090502	2.14843	2.16533	0.0311868	2.13342	2.15062	1	1.00474	1.00525	0.0822244	2.02456	2.04408
comp145912_c0	comp145912_c0_seq1	m.14943	AT4G39730		protein_coding	Lipase/lipooxygenase	15.8707	3.34356	10.3944	15.2317	21.9861	1.87736	0.932722	7.2206	Good	comp165801_c0	comp165801_c0_seq1	comp103944_c0	comp103944_c0_seq1	5e-28	0	0	0	0.00335876	4.51317	4.75857	0.00987429	4.48397	4.73548	0.943513	2.11899	2.97943
comp146365_c0	comp146365_c0_seq1						159.25	83.6182	179.54	115.325	182.884	85.42	83.945	81.4896	Good	comp107328_c0	comp107328_c0_seq1	comp109072_c0	comp109072_c0_seq1			0	0	0.00294245	1.91428	1.91685	0.0102693	1.90126	1.90438	1	1.93242	1.97555	0.0266594	1.79957	1.80229
comp148628_c0	comp148628_c0_seq1						85.9278	52.2931	85.9902	71.8064	99.9867	61.0706	40.1071	55.7017	Good	comp105325_c0	comp105325_c0_seq1	comp105004_c0	comp105004_c0_seq1			0	0	0.00983154	1.65164	1.65456	0.0415451	1.64011	1.64307	1	3.03855	4.97585
comp148648_c0	comp148648_c0_seq1						34.7074	15.4777	32.1282	39.0148	32.9791	21.5897	18.6544	6.18908	Good	comp89437_c0	comp89437_c0_seq1	comp112585_c0	comp112585_c0_seq1			0	0	0.00404093	2.24211	2.26096	0.0163384	2.21882	2.24161	0.973876	1.31864	1.34647	0.0605487	2.09923	2.12081
comp149181_c0	comp149181_c0_seq2						124.637	62.4303	132.406	106.622	134.885	73.5269	68.0887	45.6754	Good	comp140278_c1	comp140278_c1_seq14	comp137833_c2	comp137833_c2_seq10			0	0	3.9e-08	2.00456	2.0085	4.67e-07	1.99167	1.99626				0.00604702	1.61108	1.61179
comp151781_c0	comp151781_c0_seq3					No hits found	31.9946	11.698	33.0732	23.9355	38.9753	14.0802	15.8563	5.15757	Good	comp134387_c1	comp134387_c1_seq1	comp133407_c1	comp133407_c1_seq1			1e-49	3e-51	0.974797	1.23519	1.39346	0.00213248	2.69174	2.73357
comp153306_c0	comp153306_c0_seq1	m.18526	AT1G29400		MEI2-like protein 5	MEI2-like protein 5 isoform 2	267.258	185.992	240.962	271.994	288.817	194.307	189.343	174.326	Good	comp143896_c0	comp143896_c0_seq22	comp118408_c0	comp118408_c0_seq1	1e-96	0	0	0	2.04e-07	1.44668	1.44724	1.78e-06	1.43623	1.43691	1	1.06377	1.06919
comp154357_c0	comp154357_c0_seq1	m.11989				hypothetical protein, conserved in Plasmodium species	139.911	5.12014	75.5958	53.3108	290.826	6.57077	4.66361	4.12605	Good	comp168704_c0	comp168704_c0_seq1	comp116641_c0	comp116641_c0_seq1		0	0	0	0.000745883	26.2765	27.4336	0.00182997	25.8709	27.2742	1	1.48781	1.58025	0.00265062	24.6213	25.7531
comp155401_c0	comp155401_c0_seq1	m.18150					17.9554	5.36968	21.7338	14.1437	17.9886	0	3.73089	12.3782	Good	comp75430_c0	comp75430_c0_seq1	comp144641_c0	comp144641_c0_seq1		0	0	0	0.0141874	3.2534	3.35139	0.0400269	3.22003	3.33948	0.964799	1.46795	1.60394
comp155463_c0	comp155463_c0_seq2	m.19905	AT2G16060		hemoglobin 1	non-symbiotic hemoglobin	151.983	57.3185	133.238	133.821	188.89	95.7455	40.1071	36.103	Good	comp112688_c0	comp112688_c0_seq1	comp121468_c0	comp121468_c0_seq2	3e-67	0	0	0	0.00366824	2.49348	2.50271	0.0103197	2.64297	2.65126	1	0.876807	0.874982
comp157521_c0	comp157521_c0_seq2	m.21371	AT3G10040		sequence-specific DNA binding transcription factors	hypothetical protein PHAVU_001G185100g [Phaseol	19.5397	2.97076	13.2293	17.4076	27.9823	3.75472	0	5.15757	Good	comp11250_c0	comp11250_c0_seq1	comp120246_c0	comp120246_c0_seq2	2e-68	0	0	0	0.323464	3.40809	3.9215	0.000677809	6.06659	6.55863	1	5.94739	160.143	0.0374604	3.20587	3.25979
comp157526_c1	comp157526_c1_seq1	m.21376	AT1G55020		lipoxygenase 1	hypothetical protein POPTR_0005s03560g	29.7655	12.0078	22.6787	32.6393	33.9785	15.0189	15.8469	5.15757	Good	comp110843_c0	comp110843_c0_seq1	comp138091_c0	comp138091_c0_seq1	8e-36	0	0	0	0.00428104	2.46891	2.49762	0.0147815	2.44286	2.47762	0.999439	1.28347	1.28356	0.038479	2.3177	2.34467
comp157531_c0	comp157531_c0_seq2	m.21378	AT2G18370		Bifunctional inhibitor/lipid-transfer protein/seed storage 2S albumin superfamily protein	hypothetical protein CICLE_v10022824mg [Citrus	228.761	124.049	205.054	216.507	264.722	153.944	140.841	77.3635	Good	comp118467_c0	comp118467_c0_seq1	comp115245_c0	comp115245_c0_seq1	4e-06	0	0	0	0.780461	1.7363	1.75898	0.0303506	1.84208	1.84404	1	1.07588	1.07725
comp157694_c0	comp157694_c0_seq5					No hits found	96.3826	45.6886	93.5309	85.5367	110.08	51.6275	50.367	35.0715	Good								comp101177_c0_seq1	0.810489	1.83732	1.87268	6.33e-09	2.10233	2.10931
comp157953_c0	comp157953_c0_seq2	m.21716	AT2G39210		Major facilitator superfamily protein	hypothetical protein PRUPE_ppa003180mg	120.906	46.1622	94.4947	102.27	165.955	53.5048	47.5688	37.413	Good	comp117854_c0	comp117854_c0_seq2	comp119233_c0	comp119233_c0_seq1	2e-70	0	0	0	0.001046	2.83838	2.84988	0.0407215	2.60873	2.61881	0.127635	0.599437	0.599352	0.00472367	2.4252	2.43766
comp158304_c0	comp158304_c0_seq2					No hits found	22.6828	6.85983	24.5686	18.4956	24.9842	9.38681	11.1927	0	Good	comp126581_c0	comp126581_c0_seq2	comp127407_c0	comp127407_c0_seq2			1e-105	2e-83	1	3.6405	6.31152	0.00125642	3.22485	3.30326	1	0.967366	0.96733
comp158411_c0	comp158411_c0_seq1	m.125362					26.5061	10.7593	26.8271	20.6715	32.0197	11.2642	15.8563	5.15757	Good	comp117148_c0	comp117148_c0_seq1	comp137160_c0	comp137160_c0_seq2		1e-07	0	0	0.00639476	2.44781	2.47937	0.0243849	2.42391	2.46219	0.841294	1.26873	1.26932
comp158495_c0	comp158495_c0_seq4					No hits found	349.789	245.137	369.947	308.855	370.565	245.456	241.174	248.78	Good	comp112927_c0	comp112927_c0_seq1	comp126536_c2	comp126536_c2_seq2			0	0	0.968564	1.22446	1.22586	2.83e-07	1.42639	1.4269	0.992579	0.963076	0.962888	0.000140224	1.33818	1.3386
comp159503_c0	comp159503_c0_seq2	m.23187					74.3138	26.7464	80.3205	56.2157	86.4053	48.8114	14.9236	16.5042	Good	comp91373_c0	comp91373_c0_seq1	comp109633_c0	comp109633_c0_seq1		0	0	0	0.000796117	2.63724	2.66148	0.0180056	2.75877	2.7778	1	0.964905	0.963693
comp160012_c0	comp160012_c0_seq1	m.23723	AT1G55020		lipoxygenase 1	unnamed protein product	109.678	42.5228	93.5498	98.5706	136.913	40.3633	53.1652	34.04	Good	comp120179_c0	comp120179_c0_seq1	comp138012_c0	comp138012_c0_seq5	3e-92	0	0	0	2.99e-06	2.58747	2.59623	1.23e-05	2.56872	2.5789	1	1.12682	1.1384
comp160204_c0	comp160204_c0_seq3	m.23921	AT5G05440		protein_coding	hypothetical protein L484_006947 [Morus notabilis]	108.096	49.4714	86.9352	105.436	131.916	63.8303	48.5016	36.0823	Good	comp127227_c0	comp127227_c0_seq13	comp129816_c0	comp129816_c0_seq22	6e-46	0	0	0	0.440766	3.29895	3.53271	0.0027337	2.17821	2.18478	0.9999	1.43919	1.43924	0	1.55767	1.55789
comp160849_c1	comp160849_c1_seq5	m.24646				No hits found	37.8229	10.4564	38.7428	21.7595	52.9665	15.0189	11.1927	5.15757	Good	comp105862_c0	comp105862_c0_seq2	comp116528_c0	comp116528_c0_seq4		2e-158	5e-152	0	1	2.01686	65.5256	0.0485002	3.54434	3.61471	1	0.941477	0.940734
comp160965_c0	comp160965_c0_seq2	m.24788	AT1G13440		glyceraldehyde-3-phosphate dehydrogenase C2	Glyceraldehyde-3-phosphate dehydrogenase [Morus nota	164.005	62.1731	197.494	145.615	148.906	85.4106	48.5016	52.6072	Good	comp125634_c0	comp125634_c0_seq2	comp112511_c0	comp112511_c0_seq3	4e-70	0	0	0	0.999979	1.73559	1.74129	4.34e-07	2.63002	2.63761	1	0.895403	0.895297	0.00455524	1.84476	1.8493
comp161217_c0	comp161217_c0_seq3					No hits found	68.6495	22.7307	55.0337	68.9668	81.9481	30.0378	19.5872	18.5672	Good								comp163298_c0_seq1	1	5.08475	135.626	3.34e-08	2.99385	3.01923
comp162960_c0	comp162960_c0_seq2	m.21715	AT2G39210		Major facilitator superfamily protein	hypothetical protein M569_02085, partial [Genlisea a	101.721	40.1014	75.5958	94.6539	134.915	40.3633	43.8379	36.103	Good	comp117854_c0	comp117854_c0_seq1	comp119233_c0	comp119233_c0_seq1	2e-53	0	3e-178	8e-124	0.589429	2.20573	2.25553	0.0105917	2.52521	2.53622	0.127635	0.599437	0.599352	0.00472367	2.4252	2.43766
comp163338_c0	comp163338_c0_seq3	m.27794	AT5G34940		glucuronidase 3	heparanase-like protein 3-like isofo	32.6059	7.2735	42.5226	16.3196	38.9753	11.2642	7.46178	3.09454	Good	comp144690_c0	comp144690_c0_seq40	comp142148_c0	comp142148_c0_seq19	3e-30	0	0	0	0.881094	1.72455	1.9671	0.0200983	4.3451	4.47805	0.997235	0.936747	0.936706
comp163423_c0	comp163423_c0_seq2	m.27882	AT3G58450		Adenine nucleotide alpha hydrolases-like superfamily protein	universal stress protein A-like protein	1316.97	618.497	1028.01	1335.79	1587.09	724.896	649.939	480.654	Good	comp116223_c0	comp116223_c0_seq1	comp129034_c2	comp129034_c2_seq24	5e-45	0	0	0	0.017965	2.4666	2.46767	0.015797	2.12884	2.12928	1	0.873655	0.87329	0.0424698	1.9192	1.91952
comp163517_c1	comp163517_c1_seq4	m.28008	AT3G21790		UDP-Glycosyltransferase superfamily protein	glucosyltransferase [Phytolacca americana]	30.7099	6.46455	43.0329	26.1114	22.9854	7.50945	4.66361	7.2206	Good	comp28911_c0	comp28911_c0_seq1	comp89036_c0	comp89036_c0_seq1	8e-41	1e-82	5e-99	0	0.999981	6.10572	7.33095	0.00019216	4.58446	4.74472	0.964481	1.65883	1.75764
comp163614_c2	comp163614_c2_seq4	m.28160	AT1G48580		unknown protein; Has 91 Blast hits to 91 proteins in 40 species: Archae - 0; Bacteria - 0; Metazoa - 49; Fungi - 0; Plants - 28; Viruses - 0; Other Eukaryotes - 14 (source: NCBI BLink).	hypothetical protein L484_017363 [Morus notabilis]	85.0258	51.954	76.5407	81.5982	96.9386	47.8727	41.9725	66.0169	Good	comp84292_c0	comp84292_c0_seq1	comp125364_c1	comp125364_c1_seq2	2e-37	0	0	0	0.43267	2.7019	2.83388	0.018105	1.63291	1.63644	1	1.38054	1.45302	0.0330818	1.55624	1.55887
comp163952_c0	comp163952_c0_seq3	m.28667	AT3G10040		sequence-specific DNA binding transcription factors	conserved hypothetical protein [Ricinus communi	42.8654	12.4226	42.5226	26.1114	59.962	15.9576	13.0581	8.25211	Good	comp11250_c0	comp11250_c0_seq1	comp120246_c0	comp120246_c0_seq2	5e-82	0	0	0	0.793313	3.10939	3.38977	0.025626	3.39291	3.44862	1	5.94739	160.143	0.0374604	3.20587	3.25979
comp164017_c0	comp164017_c0_seq3	m.81890	AT3G25270		Ribonuclease H-like superfamily protein	Uncharacterized protein TCM_035385 [Theobroma c	233.232	73.6317	315.65	212.155	171.891	45.0567	72.687	103.151	Good	comp119664_c0	comp119664_c0_seq1	comp129892_c1	comp129892_c1_seq2	8e-06	0	0	0	0.737071	4.13348	4.43762	0.00984918	3.15877	3.16726				0.0135814	3.0242	3.03098
comp164048_c0	comp164048_c0_seq1						73.3593	25.5829	67.0724	63.1026	89.9031	37.5472	28.8864	10.3151	Good	comp118810_c0	comp118810_c0_seq1	comp135809_c1	comp135809_c1_seq7			0	0	3.7e-05	2.87283	2.89003	0.000142773	2.8459	2.86678	0.994724	0.957223	0.95713
comp164302_c0	comp164302_c0_seq2	m.29155	AT2G47710		Adenine nucleotide alpha hydrolases-like superfamily protein	unnamed protein product [Vitis vinifera]	105.807	54.6189	98.2745	113.215	105.933	73.2171	59.6942	30.9454	Good	comp116050_c0	comp116050_c0_seq1	comp121211_c0	comp121211_c0_seq1	8e-55	5e-12	0	0	0.0662734	2.4585	2.55434	0.00250596	1.93208	1.93702	1	0.932356	0.92865
comp164400_c0	comp164400_c0_seq2	m.29295	AT2G29120		glutamate receptor 2.7	hypothetical protein POPTR_0004s05180g [Populus	73.8041	34.1602	79.4323	65.2785	76.7014	43.1793	43.8286	15.4727	Good	comp113781_c0	comp113781_c0_seq2	comp130614_c0	comp130614_c0_seq1	5e-55	0	0	0	0.854832	2.41654	2.71145	0.00163136	2.15044	2.16019	0.967897	1.47388	1.48571
comp164401_c1	comp164401_c1_seq9					No hits found	375.178	286.254	412.451	337.262	375.822	272.039	293.752	292.971	Good	comp39284_c0	comp39284_c0_seq1	comp131133_c0	comp131133_c0_seq2			1e-132	0	1	1.87834	2.204	0.00248091	1.31038	1.31064	0.98011	1.03111	1.03315
comp164522_c0	comp164522_c0_seq3	m.29483	AT5G66440		unknown protein; BEST Arabidopsis thaliana protein match is: unknown protein (TAIR:AT4G34560.1); Has 1807 Blast hits to 1807 proteins in 277 species: Archae - 0; Bacteria - 0; Metazoa - 736; Fungi - 347; Plants - 385; Viruses - 0; Other Eukaryotes - 339 (source: NCBI BLink).	hypothetical protein VITISV_001593 [Vitis vinifera]	451.45	332.838	499.433	428.956	425.96	368.911	298.602	331.002	Good	comp123949_c0	comp123949_c0_seq1	comp119274_c0	comp119274_c0_seq2	2e-19	0	0	0	0.95085	1.23694	1.23838	0.0106838	1.35609	1.35635	0.997238	1.02187	1.02188
comp164555_c0	comp164555_c0_seq4					No hits found	282.504	221.263	307.108	254.586	285.819	233.732	224.786	205.271	Good	comp65611_c0	comp65611_c0_seq1	comp129385_c0	comp129385_c0_seq9			7e-143	1e-145	1	0.833395	0.823917	0.0376822	1.27641	1.27677	1	1.07442	1.08062
comp165016_c1	comp165016_c1_seq3					No hits found	25.1213	8.60599	31.1833	15.199	28.9816	6.57077	13.0581	6.18908	Good	comp113164_c1	comp113164_c1_seq1	comp128114_c0	comp128114_c0_seq1			0	0	1	4.1608	4.78155	0.0415507	2.86444	2.91682
comp165404_c0	comp165404_c0_seq2	m.31394	AT3G12200		NIMA-related kinase 7	unnamed protein product	205.318	148.124	216.185	184.956	214.814	158.637	155.765	129.971	Good	comp142701_c1	comp142701_c1_seq3	comp139594_c0	comp139594_c0_seq8	2e-24	0	0	0	0.00124118	1.39215	1.39279	0.00234137	1.38534	1.3861
comp165623_c0	comp165623_c0_seq4	m.29155	AT2G47710		Adenine nucleotide alpha hydrolases-like superfamily protein	unnamed protein product [Vitis vinifera]	89.8548	46.4558	83.127	104.489	81.9481	61.0143	39.1557	39.1975	Good	comp116050_c0	comp116050_c0_seq1	comp121211_c0	comp121211_c0_seq1	8e-55	3e-12	0	0	0.829345	2.02112	2.13571	0.000325866	1.92821	1.934	1	0.932356	0.92865
comp165680_c0	comp165680_c0_seq4					hypothetical protein VITISV_031870	580.711	285.488	544.29	616.882	580.962	375.472	310.792	170.2	Good	comp138055_c0	comp138055_c0_seq1	comp140839_c0	comp140839_c0_seq7			0	0	0.0218622	2.07826	2.08161	5.9e-05	2.03302	2.03406	1	1.03717	1.0372	0.0114642	2.03365	2.03413
comp165802_c0	comp165802_c0_seq5					uncharacterized protein LOC100252779	401.873	171.214	408.312	430.371	366.938	241.739	147.09	124.813	Good	comp122102_c1	comp122102_c1_seq3	comp119480_c0	comp119480_c0_seq4			0	0	0.0258226	2.03963	2.05133	3.82e-09	2.34522	2.34712				7.2e-06	1.8859	1.88682
comp165875_c0	comp165875_c0_seq5	m.32315	AT1G11330		S-locus lectin protein kinase family protein	hypothetical protein VITISV_016155 [Vitis vinifera]	16.5007	5.02334	12.2843	15.2317	21.9861	7.50945	6.52905	1.03151	Good	comp90572_c0	comp90572_c0_seq1	comp138484_c0	comp138484_c0_seq12	5e-51	0	1e-178	9e-126	0.999992	4.64701	5.19321	0.0386365	3.17562	3.28026
comp166594_c0	comp166594_c0_seq1	m.328855					133.151	85.6418	113.375	138.173	147.906	87.2222	92.3395	77.3635	Good	comp144184_c0	comp144184_c0_seq6	comp138334_c0	comp138334_c0_seq12		1e-123	0	0	0.000212014	1.56427	1.56582	0.000985408	1.5529	1.55468	1	1.16544	1.17184
comp166719_c0	comp166719_c0_seq9	m.132604				No hits found	80.9684	38.0522	68.0362	97.9178	76.9513	44.118	19.5872	50.4513	Good	comp126236_c0	comp126236_c0_seq21	comp134564_c1	comp134564_c1_seq62		4e-173	0	0	0.951288	0.751323	0.740725	0.0247183	2.11902	2.12753	0.981384	0.712619	0.712477	0.0343128	1.27088	1.27114
comp166967_c0	comp166967_c0_seq9					No hits found	1483.7	935.137	1487.75	1554.82	1408.54	957.398	877.346	970.665	Good	comp130283_c0	comp130283_c0_seq2	comp108940_c0	comp108940_c0_seq1			8e-153	3e-157	1	0.845145	0.805041	0	1.58644	1.58661	0.992454	1.08029	1.08035
comp167305_c0	comp167305_c0_seq1	m.35845	AT1G55020		lipoxygenase 1	hypothetical protein PRUPE_ppa001287mg	134.676	48.5112	121.898	114.237	167.894	54.4435	45.7034	45.3866	Good	comp122213_c0	comp122213_c0_seq1	comp142401_c0	comp142401_c0_seq17	0	0	0	0	1.35e-08	2.78643	2.79507	7.94e-08	2.7653	2.77583	0.999979	0.942402	0.942401
comp167387_c0	comp167387_c0_seq3	m.36060	AT4G36550		protein_coding	U-box domain-containing protein 5	106.256	46.699	116.569	84.2746	117.925	57.4567	47.5688	35.0715	Good	comp131237_c0	comp131237_c0_seq5	comp140173_c1	comp140173_c1_seq7	3e-21	0	0	0	1.62e-05	2.39354	2.40853	2.8e-06	2.26722	2.27507	0.166492	0.778188	0.77812
comp167484_c0	comp167484_c0_seq4	m.36246	AT4G35160		protein_coding	o-methyltransferase, putative [Ricinus communis	47.4394	18.3727	36.853	55.4868	49.9784	20.651	25.1835	9.28362	Good	comp241695_c0	comp241695_c0_seq1	comp85508_c0	comp85508_c0_seq1	1e-40	0	2e-163	0	0.269311	4.17535	4.84932	0.000788674	2.56064	2.5812	1	2.59195	4.00351	0.0702246	3.91668	4.01579
comp167663_c1	comp167663_c1_seq1	m.36779	AT3G56320		PAP/OAS1 substrate-binding domain superfamily	nucleic acid binding protein, putative	199.737	146.01	204.118	208.891	186.202	157.717	158.563	121.75	Good	comp121868_c0	comp121868_c0_seq1	comp128445_c1	comp128445_c1_seq2	2e-30	0	0	0	0.00257401	1.37762	1.37823	0.013174	1.36722	1.36795	0.999667	0.816994	0.816972
comp167707_c1	comp167707_c1_seq5	m.36878				No hits found	43.3493	14.5173	43.4676	44.607	41.9734	8.45752	9.32722	25.7672	Good	comp109500_c0	comp109500_c0_seq2	comp100061_c1	comp100061_c1_seq1		0	0	0	0.885351	0.600118	0.488367	1.99e-07	2.9459	2.98468	1	1.57622	1.60108
comp167919_c0	comp167919_c0_seq3	m.256555	AT5G35450		Disease resistance protein (CC-NBS-LRR class) family	hypothetical protein [Beta vulgaris]	223.657	154.798	214.503	205.627	250.841	167.048	153.964	143.38	Good	comp145098_c1	comp145098_c1_seq10	comp143695_c1	comp143695_c1_seq45	4e-48	0	0	0	0.55208	1.4848	1.4856	0.000100558	1.44411	1.44481
comp168638_c0	comp168638_c0_seq2	m.39697				No hits found	59.1739	21.9962	56.6968	47.8709	72.9538	23.467	27.0489	15.4727	Good	comp121236_c0	comp121236_c0_seq3	comp122382_c0	comp122382_c0_seq2		4e-64	4e-32	3e-172	1	3.97981	6.15444	5.07e-06	2.67103	2.68941	1	1.30811	1.35704	1.67e-10	2.92925	2.95886
comp168638_c1	comp168638_c1_seq3					No hits found	62.9329	21.5885	61.4216	42.4311	84.9462	24.4057	27.9817	12.3782	Good	comp121236_c0	comp121236_c0_seq2	comp122382_c0	comp122382_c0_seq1			1e-105	5e-109	1	1.38229	1.5688	0.0275745	2.89008	2.91423	1	1.30811	1.35704	1.67e-10	2.92925	2.95886
comp168693_c1	comp168693_c1_seq5	m.39856	AT1G12170		F-box family protein	F-box/kelch-repeat protein At3g23880	70.7099	39.131	57.6418	68.5425	85.9456	44.2776	40.1071	33.0084	Good	comp128729_c0	comp128729_c0_seq4	comp129025_c0	comp129025_c0_seq4	5e-13	0	0	0	0.946419	0.807731	0.794593	0.01624	1.80088	1.8068	0.998316	0.94772	0.947707
comp168790_c0	comp168790_c0_seq2	m.40156	AT3G58680		multiprotein bridging factor 1B	multiprotein bridging factor 1 transcriptional coactivator	2585.26	2286.64	2601.12	2499.41	2655.27	2299.5	2312.15	2248.28	Good	comp139212_c0	comp139212_c0_seq1	comp124236_c0	comp124236_c0_seq1	4e-67	0	0	0	0.000247431	1.13607	1.13609	0.0122942	1.13058	1.13059	0.77174	0.882045	0.882007
comp169289_c2	comp169289_c2_seq8	m.42029	AT2G38310		PYR1-like 4	Polyketide cyclase/dehydrase and lipid transpor	810.004	541.379	862.728	774.845	792.438	575.383	495.863	552.891	Good	comp127251_c0	comp127251_c0_seq27	comp129816_c0	comp129816_c0_seq6	1e-25	0	0	0	0.971117	1.16477	1.16616	2.22e-16	1.49591	1.49618	1	1.16133	1.16218	0	1.55767	1.55789
comp169314_c0	comp169314_c0_seq7					No hits found	76.0182	44.7619	61.4216	82.6862	83.9468	54.4435	44.7707	35.0715	Good	comp119949_c1	comp119949_c1_seq8	comp125617_c0	comp125617_c0_seq6			0	0	1	0.899091	0.123124	0.0498494	1.69364	1.69812				0.0526194	1.66437	1.66908
comp169424_c1	comp169424_c1_seq9	m.42440				No hits found	247.206	187.563	263.64	261.114	216.863	184.92	182.814	194.956	Good	comp125145_c1	comp125145_c1_seq3	comp126159_c0	comp126159_c0_seq3		3e-23	0	0	0.974295	0.878865	0.839943	0.0102538	1.31756	1.31797
comp169767_c0	comp169767_c0_seq3	m.43630	AT4G12560		F-box and associated interaction domains-containing protein	F-box family protein [Theobroma cacao]	139.384	73.7057	164.27	110.974	142.909	62.8916	64.3578	93.8677	Good	comp122893_c0	comp122893_c0_seq1	comp129856_c3	comp129856_c3_seq5	3e-41	5e-98	2e-179	9e-173	1	1.29008	1.3223	0.00581212	1.88805	1.89097	0.995055	0.948206	0.948005	0.000433943	1.73928	1.74108
comp169820_c0	comp169820_c0_seq3	m.144204	AT1G43760		DNAse I-like superfamily protein	hypothetical protein	272.836	57.1446	256.081	215.637	346.79	49.7501	58.7615	62.9223	Good	comp94797_c0	comp94797_c0_seq1	comp124277_c0	comp124277_c0_seq3	5e-12	0	0	0	0.000700912	5.15584	5.18007	1.65e-11	4.7579	4.77382	1	0.779977	0.76142	0	4.71526	4.72789
comp169977_c1	comp169977_c1_seq9					No hits found	149.92	101.5	144.577	166.46	138.722	114.425	84.8591	105.214	Good	comp139251_c0	comp139251_c0_seq1	comp137118_c2	comp137118_c2_seq3			0	0				0.00332649	1.47565	1.477	1	1.06723	1.06891
comp170059_c0	comp170059_c0_seq2						58.6405	21.261	39.6878	65.2785	70.9551	33.7831	13.9908	16.0091	Good	comp113156_c0	comp113156_c0_seq2	comp141984_c1	comp141984_c1_seq2			0	0	0.0113069	7.23256	13.4609	0.0385298	2.73752	2.75729	0.992922	1.09326	1.09339	0.0673911	2.60936	2.62834
comp170059_c2	comp170059_c2_seq1						54.5772	19.5209	41.5777	64.1906	57.9633	29.0991	13.9908	15.4727	Good	comp113156_c0	comp113156_c0_seq2	comp127076_c0	comp127076_c0_seq1			0	0	4.53e-05	2.79726	2.81889	0.000135778	2.77294	2.79492	0.992922	1.09326	1.09339	9.84e-10	2.66768	2.66918
comp170160_c3	comp170160_c3_seq6					No hits found	148.083	99.6479	165.328	124.018	154.902	105.132	108.196	85.6156	Good	comp132908_c1	comp132908_c1_seq5	comp131018_c0	comp131018_c0_seq2			0	0	0.715868	1.64425	1.64828	0.0266432	1.4846	1.48601	1	0.981232	0.981216
comp170184_c0	comp170184_c0_seq4	m.45266				No hits found	994.94	817.14	1043.16	973.227	968.437	871.087	778.095	802.239	Good	comp127375_c0	comp127375_c0_seq4	comp128406_c0	comp128406_c0_seq3		0	0	0	0.989198	1.04297	1.04306	2.81e-05	1.21752	1.21758	0.914298	0.53757	0.536861	0.0406733	1.12517	1.12521
comp170517_c1	comp170517_c1_seq4					No hits found	356.649	256.901	405.382	316.786	347.78	265.666	266.759	238.28	Good	comp123757_c0	comp123757_c0_seq2	comp119176_c0	comp119176_c0_seq2			0	0	1	0.384911	0.00976542	0.0146047	1.38789	1.38826	1	1.03485	1.03503
comp171084_c0	comp171084_c0_seq9	m.48819	AT1G53035		unknown protein; FUNCTIONS IN: molecular_function unknown; INVOLVED IN: biological_process unknown; LOCATED IN: endomembrane system; EXPRESSED IN: 23 plant structures; EXPRESSED DURING: 13 growth stages; BEST Arabidopsis thaliana protein match is: unknown protein (TAIR:AT3G15358.1); Has 49 Blast hits to 49 proteins in 9 species: Archae - 0; Bacteria - 0; Metazoa - 0; Fungi - 0; Plants - 49; Virus…	uncharacterized protein LOC100255813	446.148	308.999	411.062	456.101	471.282	294.727	325.912	306.36	Good	comp128210_c0	comp128210_c0_seq4	comp128084_c1	comp128084_c1_seq4	3e-45	0	0	0				3.49e-12	1.44344	1.44383	0.990308	1.12379	1.12444	0.00389379	1.22841	1.22858
comp171105_c0	comp171105_c0_seq7					No hits found	1786.2	1432.5	1747.09	1679.73	1931.79	1434.73	1532.19	1330.58	Good	comp141878_c0	comp141878_c0_seq8	comp123212_c0	comp123212_c0_seq3			0	0	1	1.05239	1.05779	0.0287163	1.24686	1.24691	0.99676	1.33741	1.43891
comp171187_c0	comp171187_c0_seq8	m.49300	AT1G51990		O-methyltransferase family protein	unnamed protein product [Vitis vinifera]	1285.24	1063.07	1378.77	1192.44	1284.52	1036.98	1063.7	1088.53	Good	comp127784_c0	comp127784_c0_seq8	comp133496_c0	comp133496_c0_seq28	2e-31	0	0	0	0.957833	0.444597	0.4391	0.00214046	1.20893	1.20899	1	0.88448	0.884403
comp171594_c0	comp171594_c0_seq7	m.51359	AT1G13440		glyceraldehyde-3-phosphate dehydrogenase C2	glyceraldehyde-3-phosphate dehydroge	372.4	190.582	446.015	326.404	344.782	261.892	152.034	157.822	Good	comp125634_c0	comp125634_c0_seq2	comp137250_c0	comp137250_c0_seq2	2e-68	0	0	0	1	1.58107	1.5873	0.0398765	1.95275	1.95396	1	0.895403	0.895297	8.03e-06	2.46925	2.47634
comp171595_c1	comp171595_c1_seq2					No hits found	167.349	101.795	166.311	155.711	180.026	85.42	124.033	95.9308	Good	comp137358_c0	comp137358_c0_seq2	comp133625_c0	comp133625_c0_seq7			0	0	1	1.69874	1.7714	8.02e-06	1.6424	1.64392	0.99728	0.990329	0.990321
comp171805_c1	comp171805_c1_seq5	m.52566				uridine kinase-like protein 4 [Vitis	517.681	399.358	493.461	493.821	565.762	407.979	429.024	361.071	Good	comp146218_c1	comp146218_c1_seq6	comp144878_c1	comp144878_c1_seq10		1e-176	0	0	0.992722	1.10204	1.10346	0.0105074	1.29606	1.29628
comp171827_c0	comp171827_c0_seq5	m.52722	AT1G53580		glyoxalase II 3	unknown	793.873	316.961	710.667	717.716	953.236	389.928	294.824	266.131	Good	comp138792_c1	comp138792_c1_seq4	comp127076_c0	comp127076_c0_seq2	6e-60	0	0	0	0.00024183	2.80902	2.81541	2.65e-08	2.50322	2.50459	0.980512	1.2869	1.30382	9.84e-10	2.66768	2.66918
comp171879_c0	comp171879_c0_seq9	m.52993	AT3G01311		Protein of unknown function (DUF569)	unknown [Medicago truncatula]	220.756	145.621	254.38	189.286	218.602	154.122	154.832	127.908	Good	comp91792_c0	comp91792_c0_seq1	comp130005_c1	comp130005_c1_seq3	3e-11	0	6e-135	9e-168	1	0.856262	0.820535	0.00992776	1.51496	1.51593
comp171902_c0	comp171902_c0_seq5	m.53074	AT2G31810		ACT domain-containing small subunit of acetolactate synthase protein	hypothetical protein CICLE_v10015044mg [Citrus	926.913	765.057	985.609	873.655	921.476	762.979	755.505	776.689	Good	comp132628_c0	comp132628_c0_seq8	comp132378_c1	comp132378_c1_seq5	4e-85	0	0	0	0.942117	0.979724	0.978186	5.21e-06	1.21148	1.21156	0.993844	1.06522	1.06536
comp172369_c0	comp172369_c0_seq9	m.42705				No hits found	413.666	315.53	380.823	423.223	436.953	304.64	337.655	304.297	Good	comp129535_c1	comp129535_c1_seq1	comp84588_c0	comp84588_c0_seq1		2e-108	0	0	0.9078	1.262	1.54451	3.69e-05	1.31077	1.31101
comp172565_c0	comp172565_c0_seq5					No hits found	314.614	197.419	275.868	336.185	331.79	199.948	190.275	202.032	Good								comp205835_c0_seq1	1	1.36519	1.53729	1.76e-09	1.59274	1.59361
comp172615_c0	comp172615_c0_seq9	m.57287	ATMG00810		DNA/RNA polymerases superfamily protein	copia-type polyprotein [Oryza sa	273.566	160.728	271.2	255.674	293.824	140.802	166.025	175.357	Good	comp124574_c0	comp124574_c0_seq2	comp134511_c0	comp134511_c0_seq7	3e-44	0	0	0	0.933786	1.29696	1.32686	2.22e-16	1.7008	1.702	0.994457	1.08894	1.08901
comp172676_c0	comp172676_c0_seq3	m.57504				No hits found	61.8559	20.8494	64.2564	60.35	60.9614	22.5283	21.4526	18.5672	Good	comp115053_c0	comp115053_c0_seq3	comp135483_c0	comp135483_c0_seq13		0	0	0	1	1.72883	1.76898	2.36e-05	2.9433	2.96585	0.999171	1.39316	1.39342
comp172800_c0	comp172800_c0_seq5					No hits found	3266.35	1318.13	3224.46	2693.74	3880.84	1395.83	1692.16	866.41	Good	comp129395_c0	comp129395_c0_seq1	comp134506_c0	comp134506_c0_seq9			5e-91	0	0.0781809	2.14209	2.19496	6.27e-05	2.47767	2.478	1	1.18489	1.18534	0.00175878	2.32735	2.32757
comp172823_c0	comp172823_c0_seq7	m.58395				hypothetical protein OsI_36172 [Oryza sativa Indica	836.253	635.652	791.866	846.445	870.449	649.567	594.125	663.263	Good	comp126443_c0	comp126443_c0_seq7	comp128097_c1	comp128097_c1_seq8		0	0	0	0.946403	1.01832	1.01959	6.97e-11	1.31544	1.31558	0.996379	1.03925	1.03929
comp173047_c0	comp173047_c0_seq1						60.9166	28.8555	72.761	50.0469	59.942	35.6136	34.5107	16.4423	Good	comp120719_c0	comp120719_c0_seq2	comp126390_c1	comp126390_c1_seq1			0	0	0.00222853	2.11767	2.12676	0.00768451	2.09968	2.1107	1	1.03589	1.03597	0.0859457	1.88604	1.89526
comp173223_c1	comp173223_c1_seq4	m.60463				hypothetical protein AMTR_s02905p00001710, part	121.57	60.6343	125.678	103.358	135.674	69.4718	72.202	40.229	Good	comp129808_c0	comp129808_c0_seq3	comp125912_c0	comp125912_c0_seq3		0	0	0	0.693674	1.80123	1.82229	5.95e-05	2.00025	2.0048	0.994558	1.02505	1.02514	0.000515257	1.94762	1.95294
comp173318_c1	comp173318_c1_seq9	m.169695				retrotransposon protein, putative, Ty3-gypsy subclas	141.394	96.6382	150.247	124.029	149.905	98.5615	111.927	79.4266	Good	comp111200_c1	comp111200_c1_seq6	comp110003_c0	comp110003_c0_seq2		2e-58	0	0	1	1.00518	1.3286	0.024856	1.46176	1.46308
comp173465_c0	comp173465_c0_seq9					No hits found	964.55	622.551	921.324	888.354	1083.97	669.974	687.006	510.671	Good	comp111563_c0	comp111563_c0_seq1	comp107130_c0	comp107130_c0_seq1			0	0	1	0.962788	0.961223	0.0018304	1.5491	1.54934	0.998769	0.95169	0.951461
comp173466_c1	comp173466_c1_seq1	m.61827	AT5G39950		thioredoxin 2	thioredoxin H2-like	292.13	152.289	265.53	263.649	347.21	204.548	144.609	107.711	Good	comp130826_c0	comp130826_c0_seq2	comp129350_c1	comp129350_c1_seq1	3e-30	0	0	0	0.00745093	1.93159	1.93302	0.030613	1.91674	1.9182
comp173605_c3	comp173605_c3_seq3	m.62740	AT1G24020		MLP-like protein 423	pathogenesis-related protein [Spinacia oleracea]	36.1076	10.0118	44.4125	23.9355	39.9747	14.0802	14.9236	1.03151	Good	comp121137_c0	comp121137_c0_seq2	comp120050_c0	comp120050_c0_seq1	2e-07	2e-153	9e-160	0	1	14.0187	430.073	0.0044165	3.53081	3.60391	1	0.910987	0.906081
comp173628_c2	comp173628_c2_seq2	m.62900					517.589	287.92	518.02	410.243	624.505	320.607	303.377	239.775	Good	comp121178_c0	comp121178_c0_seq2	comp124905_c0	comp124905_c0_seq1		3e-178	0	0	0.0114164	1.81612	1.81679	0.0397799	1.79686	1.79766	1	0.891855	0.89164
comp173702_c1	comp173702_c1_seq9					No hits found	181.602	112.14	171.971	190.951	181.885	114.519	78.3766	143.525	Good	comp133951_c1	comp133951_c1_seq13	comp130158_c2	comp130158_c2_seq4			0	0	0.900714	0.618494	0.613566	0.0148602	1.61785	1.61937	1	0.77975	0.778452
comp173905_c0	comp173905_c0_seq3	m.64387	AT1G53580		glyoxalase II 3	hydroxyacylglutathione hydrolase	817.13	359.716	770.142	724.853	956.394	429.972	345.909	303.265	Good	comp138792_c2	comp138792_c2_seq3	comp132897_c1	comp132897_c1_seq4	4e-63	0	0	0	1.34e-14	3.18356	3.18727	1.74e-09	2.27054	2.27156	1	0.990191	0.990174	9.45e-08	2.26923	2.2703
comp174118_c0	comp174118_c0_seq6	m.65576	AT1G21280		CONTAINS InterPro DOMAIN/s: Retrotransposon gag protein (InterPro:IPR005162); Has 707 Blast hits to 705 proteins in 25 species: Archae - 0; Bacteria - 0; Metazoa - 4; Fungi - 0; Plants - 703; Viruses - 0; Other Eukaryotes - 0 (source: NCBI BLink).	hypothetical protein VITISV_035665 [Vitis vinifera]	53.6961	27.8171	60.4766	44.607	56.0045	20.651	40.1071	22.6933	Good	comp179777_c0	comp179777_c0_seq1	comp110864_c0	comp110864_c0_seq1	4e-14	0	0	0	0.999191	2.44448	2.47107	0.0326359	1.92042	1.92999	0.904419	3.66907	5.72143	0.0366794	2.79561	2.84563
comp174134_c0	comp174134_c0_seq9	m.65675	AT2G28840		XB3 ortholog 1 in Arabidopsis thaliana	ubiquitin ligase [Mirabilis jalapa]	3969.83	3301.54	3952.41	4126.17	3830.9	3336.15	3502.19	3066.3	Good	comp135390_c0	comp135390_c0_seq3	comp128451_c0	comp128451_c0_seq1	2e-34	1e-176	0	0	0.978538	1.1216	1.12219	0.00140725	1.2024	1.20242	0.998274	1.01561	1.01562
comp174350_c0	comp174350_c0_seq9	m.67073	AT2G38310		PYR1-like 4	hypothetical protein CARUB_v10025307mg	1175.13	774.528	1181.31	1107.24	1236.83	861.728	723.27	738.584	Good	comp127251_c0	comp127251_c0_seq11	comp126455_c0	comp126455_c0_seq16	7e-59	0	0	0	0.00105453	2.32378	2.33166	6.68e-14	1.51702	1.51721	1	1.16133	1.16218	1.46e-08	1.49727	1.49746
comp174489_c0	comp174489_c0_seq4					No hits found	137.182	74.8489	126.944	162.859	121.743	55.401	87.6666	81.4793	Good	comp63568_c0	comp63568_c0_seq1	comp129498_c2	comp129498_c2_seq8			0	0	0.859416	1.87123	1.88635	0.00263223	1.82999	1.83267	0.995766	1.27414	1.2745	0.0326152	2.47745	2.4896
comp174595_c0	comp174595_c0_seq9	m.68786	AT1G05840		Eukaryotic aspartyl protease family protein	Aspartic proteinase Asp1 precursor, putative [R	112.128	70.4247	99.2195	126.205	110.96	52.5661	79.2814	79.4266	Good	comp129545_c1	comp129545_c1_seq6	comp127201_c1	comp127201_c1_seq3	2e-54	0	0	0	1	1.32808	1.34737	0.0226046	1.58978	1.59209	1	1.29173	1.29634
comp174736_c1	comp174736_c1_seq9	m.69732	AT2G29360		NAD(P)-binding Rossmann-fold superfamily protein	tropinone reductase homolog At1g0744	416.666	239.077	458.101	336.185	455.711	277.84	253.719	185.672	Good	comp130846_c0	comp130846_c0_seq10	comp132072_c1	comp132072_c1_seq5	9e-104	0	0	0	0.21016	2.27375	2.27802	0.0114337	1.74188	1.74278	0.995761	0.906636	0.906279
comp174770_c0	comp174770_c0_seq5	m.128296	AT5G01520		protein_coding	uncharacterized protein LOC100786183	255.873	172.043	249.22	240.584	277.814	189.041	174.083	153.004	Good	comp124886_c0	comp124886_c0_seq1	comp134098_c1	comp134098_c1_seq24	4e-62	6e-70	0	0	1	1.45652	1.46479	1.13e-07	1.48655	1.48723	0.989584	0.883876	0.883656
comp174813_c2	comp174813_c2_seq9	m.70300	AT5G39030		Protein kinase superfamily protein	Receptor-like protein kinase FERONIA [Morus notabili	606.583	431.592	604.833	548.34	666.578	456.199	475.483	363.093	Good	comp136020_c2	comp136020_c2_seq8	comp137630_c2	comp137630_c2_seq15	7e-53	0	0	0	0.969844	0.893569	0.891253	0.0255212	1.40518	1.40545
comp174861_c0	comp174861_c0_seq3						73.5379	23.2318	86.9352	70.7184	62.9601	17.8349	16.789	35.0715	Good	comp131599_c1	comp131599_c1_seq1	comp129497_c0	comp129497_c0_seq2			0	0	1.17e-10	3.41615	3.44274	2.43e-09	3.13907	3.16447				5.52e-08	2.21042	2.21652
comp174861_c1	comp174861_c1_seq6					No hits found	72.4632	22.7477	68.0362	91.39	57.9633	20.651	8.3945	39.1975	Good	comp170528_c0	comp170528_c0_seq1	comp118857_c0	comp118857_c0_seq1			0	0	0.914975	0.930675	0.914795	0.000621204	3.15839	3.18456	0.972557	0.864616	0.846092	0.00199583	4.82971	4.93741
comp174901_c0	comp174901_c0_seq5						38.1033	13.9712	40.6327	45.695	27.9823	13.1415	20.5199	8.25211	Good	comp150134_c0	comp150134_c0_seq1	comp131879_c2	comp131879_c2_seq16			0	0	1.07e-08	6.02935	6.84771	0.00155853	2.69103	2.72605
comp175176_c2	comp175176_c2_seq9					No hits found	426.701	313.349	387.315	483.758	409.031	305.24	302.277	332.529	Good	comp128324_c2	comp128324_c2_seq23	comp128377_c3	comp128377_c3_seq18			3e-108	2e-95				0.0112118	1.3614	1.36173	0.998978	0.964623	0.964596
comp175194_c0	comp175194_c0_seq8					No hits found	211.003	140.477	219.237	209.261	204.51	171.769	122.97	126.691	Good	comp129275_c1	comp129275_c1_seq5	comp134913_c0	comp134913_c0_seq5			0	0	1	1.9641	2.3479	0.000394218	1.50103	1.50201	0.979465	0.847931	0.847772	1.08e-06	1.51344	1.51456
comp175473_c0	comp175473_c0_seq4	m.74554	AT1G71980		Protease-associated (PA) RING/U-box zinc finger family protein	No hits found	445.52	331.067	492.44	388.407	455.711	356.699	317.806	318.696	Good	comp128052_c0	comp128052_c0_seq3	comp143014_c0	comp143014_c0_seq17	1e-19	5e-30	0	0				0.0284744	1.34541	1.3457	0.995334	1.2551	1.25603	0.0121862	1.21761	1.21769
comp175595_c0	comp175595_c0_seq2					No hits found	67.5619	26.0041	55.7425	77.997	68.9463	5.63209	37.3089	35.0715	Good	comp63568_c0	comp63568_c0_seq1	comp129498_c2	comp129498_c2_seq8			0	0	0.924406	1.64723	1.66301	0.0129276	2.58278	2.59751	0.995766	1.27414	1.2745	0.0326152	2.47745	2.4896
comp176047_c0	comp176047_c0_seq3					No hits found	46.9599	18.3088	48.1923	35.9032	56.784	21.5897	26.1162	7.2206	Good	comp54968_c0	comp54968_c0_seq1	comp129199_c0	comp129199_c0_seq1			3e-136	2e-133	0.818855	3.07646	5.17624	0.00811427	2.54081	2.56402	0.973794	1.1279	1.14816
comp176068_c1	comp176068_c1_seq5	m.78538				No hits found	76.0323	29.1266	63.3493	71.8064	92.9411	20.651	41.9725	24.7563	Good	comp118532_c0	comp118532_c0_seq3	comp123849_c0	comp123849_c0_seq4		0	0	0	1	3.44274	156.006	9.71e-05	2.59475	2.60985	0.982313	0.555995	0.551736	0.000339419	2.76913	2.78466
comp176257_c2	comp176257_c2_seq2	m.79926	AT5G25110		CBL-interacting protein kinase 25	CBL-interacting protein kinase	147.265	80.5013	150.266	126.205	165.325	78.408	86.7432	76.3526	Good	comp121978_c0	comp121978_c0_seq1	comp141936_c1	comp141936_c1_seq1	4e-24	2e-173	0	0	9.91e-10	1.86107	1.86468	2.49e-09	1.82628	1.82925	1	0.905019	0.902727
comp176285_c1	comp176285_c1_seq3	m.80085	AT3G62900		CW-type Zinc Finger	uncharacterized protein LOC100254466	264.243	176.503	277.2	248.058	267.471	159.529	202.988	166.992	Good	comp131653_c0	comp131653_c0_seq4	comp131928_c0	comp131928_c0_seq2	1e-34	0	0	0	0.0953145	1.63603	1.64113	8.85e-08	1.49639	1.49707	1	1.03808	1.03812
comp176331_c1	comp176331_c1_seq8	m.80636	AT2G38090		Duplicated homeodomain-like superfamily protein	DIV2B protein, partial [Diervilla sessilifolia]	264.05	180.839	267.411	233.915	290.826	209.354	160.26	172.902	Good	comp132876_c0	comp132876_c0_seq1	comp138865_c0	comp138865_c0_seq4	2e-44	6e-116	1e-130	1e-135	1	0.945643	0.940162	0.00526116	1.45938	1.46012	0.995838	0.979681	0.979655
comp176370_c0	comp176370_c0_seq2	m.81050	AT4G27450		protein_coding	hypothetical protein L484_025667	3239.8	1262.61	3146.32	2714.61	3858.47	1337.91	1618.27	831.658	Good	comp130016_c0	comp130016_c0_seq2	comp134506_c0	comp134506_c0_seq10	3e-116	0	0	0	4.52e-10	2.68355	2.684	8e-06	2.56557	2.56593	0.992174	1.02252	1.02263	0.00175878	2.32735	2.32757
comp176775_c0	comp176775_c0_seq7	m.84496	AT1G16670		Protein kinase superfamily protein	No hits found	397.493	266.275	385.038	362.263	445.178	303.044	284.434	211.347	Good	comp130748_c0	comp130748_c0_seq3	comp129997_c0	comp129997_c0_seq9	5e-87	2e-40	2e-84	2e-119	1	0.810641	0.779439	0.03431	1.49224	1.49277	1	0.717627	0.695648
comp176829_c0	comp176829_c0_seq9	m.228462	AT1G02850		beta glucosidase 11	hypothetical protein [Delphinium grandiflorum]	976.661	758.219	1030	869.293	1030.69	758.06	801.768	714.829	Good	comp145589_c0	comp145589_c0_seq23	comp144233_c0	comp144233_c0_seq31	1e-157	7e-133	0	0	0.822129	1.19901	1.19911	0.0125938	1.28799	1.28809	1	0.843645	0.843422
comp177809_c2	comp177809_c2_seq9					No hits found	1138.13	693.462	1315.47	1101.6	997.328	800.188	579.118	701.079	Good	comp117421_c0	comp117421_c0_seq17	comp101974_c0	comp101974_c0_seq9			0	0	0.528524	4.73882	8.67957	0.0105294	1.64096	1.64122	0.14695	0.235486	0.231275
comp177928_c0	comp177928_c0_seq9					No hits found	116.765	72.9136	102.054	115.325	132.916	84.4813	56.8961	77.3635	Good	comp205985_c0	comp205985_c0_seq1	comp131432_c1	comp131432_c1_seq12			5e-116	0	1	0.688234	0.485638	0.0163412	1.59935	1.60134	1	0.451927	0.0304917	0.00812797	1.57375	1.57585
comp178242_c0	comp178242_c0_seq9					No hits found	1640.06	664.369	1334.27	1730.93	1855	744.121	627.685	621.301	Good	comp138855_c1	comp138855_c1_seq1	comp126280_c1	comp126280_c1_seq2			0	0	1	0.772172	0.690337	4.81e-10	2.46797	2.46858
comp178351_c1	comp178351_c1_seq9	m.98029				No hits found	227.156	162.937	229.915	200.133	251.421	177.392	170.688	140.729	Good	comp115606_c0	comp115606_c0_seq1	comp117911_c0	comp117911_c0_seq3		5e-177	8e-79	3e-117	1	1.57571	2.15788	0.0285146	1.39345	1.39412	0.995249	1.03782	1.0379
comp178546_c0	comp178546_c0_seq9	m.53067				No hits found	447.986	344.879	439.712	413.757	490.489	338.132	335.836	360.669	Good	comp127934_c1	comp127934_c1_seq6	comp129525_c1	comp129525_c1_seq4		2e-77	0	0	0.868789	1.65059	1.68339	0.000176776	1.29875	1.29896
comp178821_c1	comp178821_c1_seq6						541.942	350.955	535.861	510.043	579.923	354.812	419.585	278.467	Good	comp134918_c0	comp134918_c0_seq6	comp137880_c1	comp137880_c1_seq2			0	0	0.000412897	1.98975	2.01	0.00115181	1.5438	1.54418	1	0.891554	0.891375	5.09e-05	1.4654	1.46572
comp178981_c1	comp178981_c1_seq7	m.103880	AT1G10340		Ankyrin repeat family protein	ankyrin repeat family protein [Populus trichoca	134.821	67.4734	140.797	108.765	154.902	68.5237	89.5413	44.3551	Good	comp131911_c0	comp131911_c0_seq2	comp131443_c1	comp131443_c1_seq5	8e-32	0	0	0	0.396492	1.99522	2.03224	0.0084848	1.99373	1.99799	1	0.886376	0.885952
comp179010_c1	comp179010_c1_seq6	m.104448	AT1G68320		myb domain protein 62	Transcription factor [Morus notabilis]	77.063	45.3896	81.4072	59.8387	89.943	45.0567	43.8379	47.2743	Good	comp130838_c0	comp130838_c0_seq3	comp130544_c0	comp130544_c0_seq2	1e-71	0	0	0	1	0.722124	0.0393423	0.00836686	1.69396	1.69766	0.00015792	0.665407	0.665203	0.0757778	1.70326	1.70958
comp179196_c1	comp179196_c1_seq9	m.280712				No hits found	353.851	269.609	328.511	385.122	347.92	240.312	296.195	272.32	Good	comp59304_c0	comp59304_c0_seq2	comp150564_c0	comp150564_c0_seq1		1e-156	0	0	0.920594	0.589744	0.333913	0.0259747	1.31211	1.31245
comp179251_c2	comp179251_c2_seq7	m.164008	AT1G76460		RNA-binding (RRM/RBD/RNP motifs) family protein	RNA-binding protein 24-B [Medicago truncatula]	640.441	516.429	656.54	596.287	668.497	496.375	551.267	501.646	Good	comp146359_c0	comp146359_c0_seq3	comp145671_c1	comp145671_c1_seq9	2e-25	1e-40	0	0	1	1.29876	1.30033	0.000237361	1.23999	1.24013	0.992324	1.05938	1.06316
comp179350_c0	comp179350_c0_seq6	m.93413				Uncharacterized protein isoform 2	990.089	545.779	1165.45	946.441	858.376	672.734	426.832	537.769	Good	comp142772_c1	comp142772_c1_seq2	comp166740_c0	comp166740_c0_seq1		7e-127	0	0	6.5e-05	1.72732	1.7291	0.0188249	1.81371	1.81407
comp179510_c0	comp179510_c0_seq8	m.109836	AT1G27150		Tetratricopeptide repeat (TPR)-like superfamily protein	hypothetical protein PRUPE_ppa005300mg [Prunus persi	1481.9	1302.64	1449.96	1542.7	1453.06	1242.72	1293.58	1371.62	Good	comp131576_c0	comp131576_c0_seq4	comp135583_c0	comp135583_c0_seq18	3e-160	5e-46	0	0	0.982208	1.09305	1.09443	0.0208783	1.13758	1.13761	1	0.981526	0.981507
comp179570_c0	comp179570_c0_seq9					No hits found	104.299	61.5755	99.9093	89.2249	123.762	68.5237	69.0214	47.1814	Good	comp146230_c0	comp146230_c0_seq19	comp136637_c2	comp136637_c2_seq5			0	0	0.900513	1.97409	2.06427	0.0220699	1.69062	1.69372	0.936186	2.03125	2.82422
comp179741_c0	comp179741_c0_seq5	m.111920	AT3G48530		SNF1-related protein kinase regulatory subunit gamma 1	unnamed protein product [Vitis vinifera]	2788.36	1891.94	2957.82	2456.65	2950.6	1839.09	2046.96	1789.78	Good	comp135734_c1	comp135734_c1_seq3	comp139629_c1	comp139629_c1_seq5	7e-159	5e-56	2e-57	2e-98				9.42e-06	1.47373	1.4738	1	0.932135	0.931851
comp179741_c1	comp179741_c1_seq9	m.111924	AT3G48530		SNF1-related protein kinase regulatory subunit gamma 1	SNF1-related protein kinase regulatory subunit gamma	2707.73	1878.83	2813.17	2454.31	2855.7	1838.28	2086.56	1711.66	Good	comp135734_c1	comp135734_c1_seq3	comp135835_c2	comp135835_c2_seq1	3e-156	0	0	0	0.987045	1.36694	1.36879	1.07e-05	1.4411	1.44117	1	0.932135	0.931851	3.72e-06	1.40378	1.40383
comp180146_c0	comp180146_c0_seq9					No hits found	961.599	641.792	917.261	925.617	1041.92	703.541	656.627	565.208	Good	comp116880_c1	comp116880_c1_seq1	comp104482_c0	comp104482_c0_seq3			0	0	0.961457	0.800306	0.795253	3.48e-08	1.49807	1.4983
comp180278_c0	comp180278_c0_seq1	m.116785	AT1G55020		lipoxygenase 1	probable linoleate 9S-lipoxygenase 5-like	307.371	228.702	317.436	266.891	337.786	238.425	223.853	223.828	Good	comp138836_c0	comp138836_c0_seq1	comp142401_c0	comp142401_c0_seq37	1e-43	0	0	0	0.000823441	1.35286	1.35322	0.00777883	1.3436	1.34397	0.792569	0.901041	0.90104
comp180365_c2	comp180365_c2_seq1						11.6665	2.21524	10.3944	7.61583	16.9892	2.81604	2.79817	1.03151	Good	comp135002_c0	comp135002_c0_seq5	comp133058_c0	comp133058_c0_seq9			0	0	0.00309718	4.87502	5.28404	0.0117237	4.75838	5.2473	1	1.07031	1.07047
comp180502_c1	comp180502_c1_seq5					No hits found	508.179	404.766	507.002	478.535	538.999	417.995	378.601	417.701	Good	comp136073_c0	comp136073_c0_seq1	comp133537_c0	comp133537_c0_seq1			0	0	0.970635	0.956227	0.955299	5.21e-05	1.25533	1.25548	0.750402	0.591904	0.591238
comp180941_c0	comp180941_c0_seq9					No hits found	10479.4	7925.29	10868	9901.19	10669	8357.24	8123.45	7295.17	Good	comp138875_c0	comp138875_c0_seq5	comp140046_c0	comp140046_c0_seq3			0	0	0.964851	1.47061	1.47894	1.55e-08	1.32226	1.32227	0.998251	0.984168	0.984152	0.00494066	1.15853	1.15853
comp180990_c3	comp180990_c3_seq3					No hits found	64.8481	20.3378	42.5226	75.0703	76.9513	24.922	19.5872	16.5042	Good								comp163298_c0_seq1	1	2.29441	32.1484	0.000760196	3.16176	3.18748
comp181015_c0	comp181015_c0_seq6					No hits found	2818.58	2388.84	2936.92	2721.6	2797.22	2472.64	2215.19	2478.71	Good	comp122006_c0	comp122006_c0_seq2	comp134925_c0	comp134925_c0_seq5			2e-123	8e-153				0.00709903	1.17987	1.17989	1	1.85003	1.87303
comp181201_c0	comp181201_c0_seq4	m.126756	AT4G32520		protein_coding	hypothetical protein PRUPE_ppa004090mg [Prunus persi	730.613	610.065	759.738	685.555	746.547	578.228	608.872	643.097	Good	comp129248_c0	comp129248_c0_seq1	comp133948_c0	comp133948_c0_seq3	8e-51	0	0	0	0.979289	1.1164	1.1167	0.00118784	1.19751	1.1976	0.994853	0.948059	0.94798
comp181248_c1	comp181248_c1_seq3	m.127215	AT4G16360		5'-AMP-activated protein kinase beta-2 subunit protein	SNF1-related protein kinase regulato	841.995	618.392	845.69	880.172	800.123	664.586	679.04	511.548	Good	comp126497_c0	comp126497_c0_seq3	comp92356_c0	comp92356_c0_seq1	3e-76	0	0	0	0.982229	1.08051	1.08059	0.0133241	1.36141	1.36158	1	1.08748	1.08775
comp181298_c0	comp181298_c0_seq9	m.195588				No hits found	314.242	205.672	300.493	302.457	339.775	220.59	230.186	166.239	Good	comp139099_c0	comp139099_c0_seq13	comp128456_c1	comp128456_c1_seq4		0	0	0	0.948456	0.829545	0.822408	4.93e-05	1.52715	1.52785
comp181397_c1	comp181397_c1_seq7	m.97143	AT4G17940		protein_coding	uncharacterized protein LOC100809078	1205.63	467.737	1047.06	1258.42	1311.41	523.784	393.637	485.791	Good	comp66753_c0	comp66753_c0_seq1	comp126990_c0	comp126990_c0_seq2	8e-45	1e-122	0	0	0.684875	1.96122	1.9647	0	2.57673	2.57754	1	3.32976	62.0819	9.44e-15	2.45826	2.45886
comp181826_c0	comp181826_c0_seq6	m.133821	AT5G35450		Disease resistance protein (CC-NBS-LRR class) family	hypothetical protein [Beta vulgaris]	316.184	183.417	295.929	280.687	371.934	210.265	198.67	141.317	Good	comp137166_c1	comp137166_c1_seq1	comp136985_c0	comp136985_c0_seq3	5e-32	0	0	0	0.980753	1.24076	1.24514	0.00691892	1.72267	1.72381	1	0.947257	0.94723	0.040245	1.67982	1.68062
comp181894_c0	comp181894_c0_seq9					No hits found	296.479	189.778	320.356	258.329	310.753	159.332	211.952	198.051	Good	comp135373_c2	comp135373_c2_seq8	comp132754_c1	comp132754_c1_seq5			0	0	0.918033	1.56618	1.57641	0.000150701	1.56136	1.56221				3.04e-05	1.54826	1.54915
comp181894_c1	comp181894_c1_seq9					No hits found	334.216	199.939	369.531	285.017	348.1	184.066	227.687	188.066	Good	comp135373_c1	comp135373_c1_seq10	comp132754_c1	comp132754_c1_seq2			0	0				1.28e-05	1.67074	1.67155	1	0.940085	0.939203	3.04e-05	1.54826	1.54915
comp181909_c0	comp181909_c0_seq9	m.134695				hypothetical protein, partial [Brachyspira hamp	1099.03	561.887	942.595	1127.14	1227.36	722.334	529.049	434.278	Good	comp135099_c0	comp135099_c0_seq1	comp143850_c1	comp143850_c1_seq9		0	0	0	0.903322	0.613344	0.561182	0.000275943	1.95546	1.95595	0.995657	1.13527	1.13532	0.00163	1.87022	1.8706
comp182130_c0	comp182130_c0_seq6	m.136895	AT4G23160		protein_coding	hypothetical protein VITISV_035665 [Vitis vinifera]	95.7149	54.9348	112.524	98.6685	75.9519	58.1982	55.0306	51.5757	Good	comp132217_c0	comp132217_c0_seq3	comp139399_c0	comp139399_c0_seq10	9e-20	0	0	0	0.314531	2.22504	2.29499	0.00430832	1.73831	1.7422	0.997831	1.21412	1.21414	0.0256535	1.62407	1.6253
comp182168_c1	comp182168_c1_seq9	m.137451	AT1G12350		4-phospho-panto-thenoylcysteine synthetase	DNA/panthothenate metabolism flavoprotein [Popu	555.881	455.849	610.247	519.737	537.66	465.332	450.514	451.7	Good	comp134323_c1	comp134323_c1_seq16	comp131103_c0	comp131103_c0_seq2	1e-43	0	0	0				0.0285687	1.21932	1.21944
comp182774_c1	comp182774_c1_seq9	m.144208				hypothetical protein 205D04_9 [Arachis hypogaea]	482.162	158.318	448.907	334.009	663.57	164.748	168.888	141.317	Good	comp134983_c0	comp134983_c0_seq16	comp38642_c0	comp38642_c0_seq1		1e-106	0	4e-178	0.94322	0.806752	0.793802	0.0354672	3.04167	3.0454	1	0.974313	0.974282
comp182812_c0	comp182812_c0_seq9	m.193163	AT5G41980		CONTAINS InterPro DOMAIN/s: Putative harbinger transposase-derived nuclease (InterPro:IPR006912); BEST Arabidopsis thaliana protein match is: unknown protein (TAIR:AT1G43722.1); Has 1807 Blast hits to 1807 proteins in 277 species: Archae - 0; Bacteria - 0; Metazoa - 736; Fungi - 347; Plants - 385; Viruses - 0; Other Eukaryotes - 339 (source: NCBI BLink).	No hits found	338.888	254.992	354.355	298.519	363.79	248.535	236.902	279.54	Good	comp133546_c3	comp133546_c3_seq20	comp141286_c1	comp141286_c1_seq5	1e-31	6e-26	6e-113	4e-35	1	3.65993	65.008	0.0146012	1.32863	1.329
comp182815_c1	comp182815_c1_seq9	m.144665	AT1G16130		wall associated kinase-like 2	wall-associated receptor kinase 2-li	213.243	131.709	202.247	219.619	217.862	140.821	140.841	113.467	Good	comp138375_c1	comp138375_c1_seq5	comp136461_c2	comp136461_c2_seq3	1e-110	5e-76	1e-75	1e-75	0.934644	0.636069	0.467087	0.0015009	1.61786	1.61899	0.96264	0.838257	0.838155	5.39e-09	1.65445	1.65593
comp182885_c0	comp182885_c0_seq8					No hits found	1008.63	811.855	1001.24	1012.7	1011.94	823.223	835.374	776.967	Good	comp137935_c0	comp137935_c0_seq4	comp128854_c0	comp128854_c0_seq3			0	0	1	1.18556	1.18623	0.000161735	1.2423	1.24237	0.97277	0.825531	0.825031
comp182890_c0	comp182890_c0_seq9	m.171156				No hits found	962.069	834.457	927.938	986.794	971.475	824.162	884.901	794.307	Good	comp134022_c1	comp134022_c1_seq1	comp138712_c1	comp138712_c1_seq1		3e-60	0	0	0.933788	1.3464	1.40224	0.0148676	1.15288	1.15293
comp183360_c0	comp183360_c0_seq9					No hits found	137.707	54.6006	166.311	109.886	136.923	53.533	67.9768	42.2921	Good	comp101225_c0	comp101225_c0_seq1	comp134506_c0	comp134506_c0_seq4			4e-179	0	0.654093	4.61768	9.70002	3.7e-06	2.51414	2.52179	1	0.675683	0.665349	0.00175878	2.32735	2.32757
comp183700_c0	comp183700_c0_seq3					No hits found	2350.53	1911.3	2433.06	2437.77	2180.76	1972.28	1908.11	1853.52	Good								comp125968_c0_seq2	1	1.17036	1.17806	3.56e-05	1.22978	1.2298
comp183904_c0	comp183904_c0_seq9	m.157807				hypothetical protein BRAFLDRAFT_63199 [Branchio	574.526	310.084	533.48	644.125	545.974	403.633	335.789	190.83	Good	comp126708_c0	comp126708_c0_seq5	comp143850_c1	comp143850_c1_seq15		0	0	0	0.860476	1.6811	1.72033	0.0277279	1.85199	1.85278	1	1.04327	1.04336	0.00163	1.87022	1.8706
comp183982_c0	comp183982_c0_seq9	m.252279	AT5G45780		Leucine-rich repeat protein kinase family protein	Leucine-rich repeat protein kinase family prote	663.177	510.122	666.018	592.947	730.567	512.201	527.165	491.001	Good	comp143404_c0	comp143404_c0_seq12	comp139645_c0	comp139645_c0_seq12	0	0	0	0	0.284192	1.55376	1.55632	0.00741739	1.29987	1.30003	0.0167313	0.849496	0.849463
comp184251_c1	comp184251_c1_seq9					No hits found	143.008	79.5195	172.925	138.173	117.925	72.2784	66.2233	100.057	Good	comp112680_c1	comp112680_c1_seq3	comp132131_c1	comp132131_c1_seq12			5e-111	6e-180	1	0.404035	0.360681	0.0331035	1.7954	1.7983				1.53e-05	1.70155	1.70318
comp184676_c2	comp184676_c2_seq9	m.167603				No hits found	404.897	265.809	386.465	401.496	426.73	296.661	277.961	222.807	Good	comp126339_c1	comp126339_c1_seq2	comp136851_c0	comp136851_c0_seq6		5e-180	0	0	1	0.146537	0.00269848	4.75e-08	1.5227	1.52324				0.00719573	2.06966	2.07408
comp184733_c1	comp184733_c1_seq4					No hits found	3153.59	2002.37	2691.48	3293.71	3475.57	1947.53	2256.25	1803.31	Good								comp132791_c0_seq2	1	0.201939	0.0104058	0.00864491	1.57486	1.57493
comp184738_c1	comp184738_c1_seq2	m.168422	AT3G57120		Protein kinase superfamily protein	LRR receptor-like serine/th	191.654	134.993	218.444	168.636	187.881	140.812	145.542	118.624	Good	comp137195_c0	comp137195_c0_seq4	comp136270_c0	comp136270_c0_seq6	1e-112	0	0	0	0.914922	1.44567	1.44826	0.0389494	1.41895	1.4197	0.97861	0.830233	0.830135
comp184788_c0	comp184788_c0_seq6	m.169019				hypothetical protein [Beta vulgaris subsp. vulgaris	549.165	424.65	537.675	568.903	540.917	399.597	469.999	404.353	Good	comp140339_c0	comp140339_c0_seq4	comp128691_c0	comp128691_c0_seq9		0	0	0	0.95669	1.47995	1.48316	9.93e-06	1.29301	1.29321	0.997656	1.08192	1.082
comp184788_c1	comp184788_c1_seq6	m.169019				Uncharacterized protein TCM_031281 [Theobroma c	556.958	425.486	545.584	574.788	550.501	370.779	472.237	433.442	Good	comp143935_c0	comp143935_c0_seq7	comp128691_c1	comp128691_c1_seq6		0	0	0	0.977216	1.10273	1.10364	0.0011856	1.30881	1.30899	0.997263	0.969774	0.969751	0.0429472	1.24066	1.24082
comp185188_c0	comp185188_c0_seq8	m.173981	AT3G29400		exocyst subunit exo70 family protein E1	protein binding protein, putative [Ricinus comm	989.134	843.459	1015.64	960.791	990.972	878.643	882.122	769.612	Good	comp143718_c0	comp143718_c0_seq2	comp141943_c1	comp141943_c1_seq7	5e-159	0	0	0	1	1.18709	1.18739	0.0352884	1.17265	1.17271	1	1.02307	1.02312
comp185271_c1	comp185271_c1_seq9					hypothetical protein POPTR_0011s12270g [Populus	238.853	144.243	243.929	207.107	265.522	140.802	140.841	151.086	Good	comp130924_c0	comp130924_c0_seq1	comp134506_c0	comp134506_c0_seq3			0	0				8.29e-09	1.65454	1.65586	1	1.25123	1.25249	0.00175878	2.32735	2.32757
comp185289_c3	comp185289_c3_seq6	m.110288	AT1G76250		unknown protein; INVOLVED IN: biological_process unknown; LOCATED IN: endomembrane system; EXPRESSED IN: 6 plant structures; EXPRESSED DURING: 4 anthesis, petal differentiation and expansion stage; Has 74 Blast hits to 74 proteins in 16 species: Archae - 0; Bacteria - 0; Metazoa - 1; Fungi - 0; Plants - 69; Viruses - 0; Other Eukaryotes - 4 (source: NCBI BLink).	No hits found	52.5512	28.3879	55.2605	42.4311	59.962	33.8582	32.6453	18.6601	Good	comp131798_c0	comp131798_c0_seq1	comp129580_c0	comp129580_c0_seq2	3e-80	1e-24	0	0	1	6.56433	11.5391	0.0291879	1.8423	1.85089	0.99485	0.909026	0.908856
comp185404_c0	comp185404_c0_seq9					No hits found	138.277	94.6535	128.815	125.117	160.898	96.5903	89.5413	97.8288	Good	comp125704_c0	comp125704_c0_seq4	comp138035_c1	comp138035_c1_seq2			0	0	0.863191	1.8379	1.85754	0.00894832	1.45942	1.46083	1	1.05272	1.05298	0.00811349	1.51296	1.51458
comp185404_c1	comp185404_c1_seq8					No hits found	128.477	85.4184	136.072	108.417	140.941	93.8681	93.3375	69.0495	Good	comp124361_c0	comp124361_c0_seq1	comp138035_c0	comp138035_c0_seq10			0	0	1	0.0543056	0.000904131	0.0436393	1.5024	1.50403	0.0014764	0.656083	0.655443
comp185539_c0	comp185539_c0_seq8	m.178063	AT3G22890		ATP sulfurylase 1	unknown	5684.43	3908.45	4929.68	6024.94	6098.67	3764.87	4267.57	3692.9	Good	comp143100_c0	comp143100_c0_seq7	comp137103_c0	comp137103_c0_seq1	0	0	0	0	0.00275345	1.49344	1.49347	0.0122379	1.45436	1.45439				0.0922951	1.44022	1.44025
comp185627_c0	comp185627_c0_seq9	m.155163	AT1G19330		unknown protein; BEST Arabidopsis thaliana protein match is: unknown protein (TAIR:AT1G75060.1); Has 145 Blast hits to 145 proteins in 43 species: Archae - 0; Bacteria - 0; Metazoa - 40; Fungi - 0; Plants - 104; Viruses - 0; Other Eukaryotes - 1 (source: NCBI BLink).	conserved hypothetical protein [Ricinus communi	635.454	397.302	613.8	690.973	601.589	431.915	354.472	405.519	Good	comp137920_c1	comp137920_c1_seq3	comp138193_c0	comp138193_c0_seq3	8e-51	4e-58	0	0				1.3e-12	1.59899	1.59941
comp186171_c0	comp186171_c0_seq9	m.123638				No hits found	12496.4	9788.3	12982	11996.1	12511.1	10229.6	10115.1	9020.19	Good	comp142812_c1	comp142812_c1_seq20	comp140046_c0	comp140046_c0_seq4		3e-147	0	0	0.0777008	1.24432	1.24453	1.58e-07	1.27666	1.27666	0.99447	0.914865	0.914765	0.00494066	1.15853	1.15853
comp186259_c0	comp186259_c0_seq1					laminin G, domain-containing 2	191.389	125.431	208.833	166.46	198.874	120.564	139.89	115.839	Good	comp138969_c0	comp138969_c0_seq21	comp138171_c1	comp138171_c1_seq4			0	0	6.79e-06	1.53517	1.53617	5.01e-05	1.5246	1.52581	0.996525	1.39988	1.40043
comp186304_c1	comp186304_c1_seq3	m.188968	AT5G02030		protein_coding	BEL1-like homeodomain protein 9 [Morus notabilis]	55.3515	21.8276	43.4676	69.6304	52.9565	21.5897	33.578	10.3151	Good	comp141076_c0	comp141076_c0_seq7	comp135716_c0	comp135716_c0_seq5	5e-58	0	0	0	0.868281	2.46601	2.67177	0.0287252	2.51506	2.53515	0.997866	1.22048	1.22083
comp186403_c0	comp186403_c0_seq9	m.190162	AT5G09300		Thiamin diphosphate-binding fold (THDP-binding) superfamily protein	2-oxoisovalerate dehydrogenase subunit alpha [Morus	686.56	555.751	688.054	702.049	669.576	601.713	572.496	493.043	Good	comp139006_c0	comp139006_c0_seq1	comp139530_c0	comp139530_c0_seq6	9e-65	0	0	0	0.902195	1.72668	3.66763	0.00940871	1.23525	1.23537	0.657729	0.679742	0.679662
comp187073_c0	comp187073_c0_seq9	m.198013	AT2G22480		phosphofructokinase 5	ATP-utilizing phosphofructokinase [Spinacia oleracea	221.805	162.201	238.136	186.37	240.907	166.935	156.688	162.979	Good	comp200934_c0	comp200934_c0_seq1	comp149949_c0	comp149949_c0_seq1	0	2e-48	3e-149	1e-152	1	2.23359	2.32432	0.0343865	1.36679	1.36745	1	1.34583	1.48028
comp187176_c0	comp187176_c0_seq9	m.199438	AT5G52450		MATE efflux family protein	MATE efflux family protein 8-like [V	1264.76	823.023	1332.65	1067.87	1393.75	869.923	836.652	762.495	Good	comp137192_c0	comp137192_c0_seq1	comp140662_c2	comp140662_c2_seq6	1e-128	0	0	0	1	0.469577	0.26211	0.000540475	1.53652	1.53671	0.996263	1.07891	1.07894	4.37e-08	1.38603	1.38613
comp187791_c0	comp187791_c0_seq9	m.208741	AT1G54130		RELA/SPOT homolog 3	RelA homolog [Suaeda japonica]	2759.82	2070.84	3038.32	2545.35	2695.78	2250.38	1926.05	2036.09	Good	comp142145_c0	comp142145_c0_seq3	comp143091_c0	comp143091_c0_seq4	1e-120	0	0	0	0.0525615	1.33135	1.33262	0.0123294	1.33266	1.3327	0.957877	0.644941	0.64489
comp187956_c1	comp187956_c1_seq2	m.211070	AT2G18700		trehalose phosphatase/synthase 11	trehalose-6-phosphate synthase [Camellia sinensis]	204.482	145.342	215.448	187.132	210.866	135.17	168.823	132.034	Good	comp122062_c0	comp122062_c0_seq1	comp123590_c0	comp123590_c0_seq1	1e-73	0	0	0	0.206487	1.38908	1.39095	0.0022674	1.40606	1.40687	0.981146	0.791044	0.790872	0.0215725	1.34778	1.34851
comp188301_c1	comp188301_c1_seq9	m.215555	AT2G47430		Signal transduction histidine kinase	Hybrid signal transduction histidine kinase E, putative	679.899	560.538	659.639	691.485	688.574	511.581	609.972	560.06	Good	comp140564_c1	comp140564_c1_seq5	comp141696_c1	comp141696_c1_seq19	9e-139	0	0	0	0	115.942	7294.72	0.00945024	1.21283	1.21294
comp188635_c0	comp188635_c0_seq9					No hits found	488.528	394.315	488.623	457.32	519.641	396.18	416.638	370.128	Good	comp143025_c1	comp143025_c1_seq13	comp136521_c1	comp136521_c1_seq7			3e-116	8e-117				0.00124205	1.23878	1.23892
comp188894_c0	comp188894_c0_seq3	m.215382	AT1G80080		Leucine-rich repeat (LRR) family protein	TOO MANY MOUTHS-like [Citrus	90.4421	55.2777	77.5235	104.859	88.9437	56.762	65.7476	43.3236	Good	comp138930_c0	comp138930_c0_seq1	comp137615_c0	comp137615_c0_seq10	1e-162	0	0	0	0.968939	1.55296	1.59318	0.0416024	1.63325	1.63602	0.996243	0.965118	0.965066
comp189216_c0	comp189216_c0_seq3	m.229231	AT5G14230		CONTAINS InterPro DOMAIN/s: Ankyrin repeat-containing domain (InterPro:IPR020683), Ankyrin repeat (InterPro:IPR002110); BEST Arabidopsis thaliana protein match is: XB3 ortholog 2 in Arabidopsis thaliana (TAIR:AT5G57740.1); Has 66374 Blast hits to 25358 proteins in 1201 species: Archae - 121; Bacteria - 8133; Metazoa - 29530; Fungi - 5885; Plants - 3349; Viruses - 785; Other Eukaryotes - 18571 (so…	ankyrin-2-like [Vitis vinifera]	285.446	200.224	311.833	244.697	299.81	214.958	205.199	180.515	Good	comp143357_c0	comp143357_c0_seq1	comp140970_c0	comp140970_c0_seq1	0	0	0	0	1	1.3047	1.30854	0.00582291	1.42503	1.42562	0.998522	0.829769	0.81138	0.0130477	1.37019	1.3707
comp189287_c0	comp189287_c0_seq9	m.230197	AT1G71980		Protease-associated (PA) RING/U-box zinc finger family protein	E3 ubiquitin-protein ligase [Morus notabilis]	1108.53	925.715	1032.44	1138.85	1154.29	965.509	943.029	868.607	Good	comp141864_c0	comp141864_c0_seq5	comp141659_c1	comp141659_c1_seq6	2e-125	0	0	0	0.93116	1.4778	1.47941	0.0229183	1.19742	1.19748	1	1.07162	1.07178
comp189594_c0	comp189594_c0_seq9	m.235822	AT3G47780		ABC2 homolog 6	unnamed protein product [Vitis vinifera]	411.81	263.493	371.364	388.407	475.659	296.623	275.153	218.702	Good	comp142327_c0	comp142327_c0_seq9	comp142165_c0	comp142165_c0_seq5	3e-104	0	0	0	0.957495	1.35678	1.36242	0.0136798	1.56228	1.56287	0.997986	0.974717	0.97471
comp189657_c0	comp189657_c0_seq3	m.236924	AT3G14470		NB-ARC domain-containing disease resistance protein	hypothetical protein POPTR_0019s10300g, partial	220.567	135.425	239.072	182.78	239.848	144.557	148.303	113.415	Good	comp146324_c0	comp146324_c0_seq7	comp144693_c0	comp144693_c0_seq1	3e-65	0	0	0	0.890605	1.50995	1.52209	0.00156018	1.62753	1.62865	1	0.722791	0.715838	8.02e-05	1.55977	1.56081
comp189780_c0	comp189780_c0_seq9	m.238710	AT3G51620		PAP/OAS1 substrate-binding domain superfamily	nucleic acid binding protein, putative [Ricinus	758.068	625.898	761.486	803.938	708.781	613.043	636.788	627.862	Good	comp143536_c0	comp143536_c0_seq9	comp141510_c0	comp141510_c0_seq31	4e-66	0	0	0				7.59e-05	1.21107	1.21117				1.09e-05	1.24173	1.24181
comp189787_c0	comp189787_c0_seq8					No hits found	935.193	794.458	1005.42	900.724	899.43	817.601	806.777	758.998	Good	comp37363_c0	comp37363_c0_seq1	comp136109_c1	comp136109_c1_seq15			1e-97	1e-176				0.0413104	1.17708	1.17714	1	1.0601	1.1063
comp189986_c0	comp189986_c0_seq9	m.242803				No hits found	684.066	542.151	709.098	698.927	644.172	597.94	533.2	495.312	Good	comp126857_c0	comp126857_c0_seq2	comp141510_c0	comp141510_c0_seq21		0	0	0	1	2.73668	4.09324	0.0063487	1.26162	1.26176	1	1.25719	1.26876	1.09e-05	1.24173	1.24181
comp190236_c0	comp190236_c0_seq8	m.246524	AT1G25350		glutamine-tRNA ligase, putative / glutaminyl-tRNA synthetase, putative / GlnRS, putative	Glutamine--tRNA ligase [Morus notabilis]	1750.4	1553.22	1717.01	1735.35	1798.84	1616.32	1495.02	1548.3	Good	comp144246_c0	comp144246_c0_seq7	comp143551_c0	comp143551_c0_seq3	0	0	0	0	0.890837	1.12788	1.12806	0.000433876	1.12693	1.12695	1	2.01328	2.38611
comp190781_c0	comp190781_c0_seq6	m.256343	AT2G13370		chromatin remodeling 5	Chromatin remodeling complex subunit isoform 2	2794.5	2336.6	2686.92	2958.29	2738.28	2390.03	2345.44	2274.33	Good	comp144589_c0	comp144589_c0_seq9	comp137382_c0	comp137382_c0_seq1	0	0	0	0	0.983236	1.07945	1.07959	3.14e-06	1.19594	1.19596	0.994503	1.04766	1.04777
comp190864_c0	comp190864_c0_seq9	m.257920	AT2G25850		poly(A) polymerase 2	unnamed protein product [Vitis vinifera]	2300.37	1937.67	2271.13	2267.59	2362.38	1856.16	2078.59	1878.25	Good	comp142929_c0	comp142929_c0_seq7	comp143396_c1	comp143396_c1_seq4	7e-83	0	0	0	0.84908	1.25659	1.25696	0.000146923	1.18716	1.18718	1	0.761907	0.754653
comp191486_c0	comp191486_c0_seq5					No hits found	4753.74	4366.73	4849.81	4592.28	4819.12	4419.51	4247.68	4433.01	Good								comp52926_c0_seq1	0.988691	1.46553	1.49838	0.0104932	1.08862	1.08862
comp191571_c0	comp191571_c0_seq9					No hits found	2449.92	2085.87	2392.7	2533.69	2423.36	2124.8	2189.61	1943.21	Good								comp129508_c0_seq1				0.00198192	1.17451	1.17453
comp191573_c0	comp191573_c0_seq9	m.316940	AT2G03890		phosphoinositide 4-kinase gamma 7	No hits found	3417.72	2931.93	3336.45	3439	3477.7	2959.45	2977.56	2858.79	Good	comp128286_c1	comp128286_c1_seq5	comp140330_c1	comp140330_c1_seq1	4e-81	5e-36	0	0	0.925491	1.31943	1.32276	0	1.16567	1.16569	0.897121	0.712109	0.710729
comp191674_c0	comp191674_c0_seq9	m.274067	AT2G25850		poly(A) polymerase 2	poly(A) polymerase-like [Vitis vinif	2290.32	1936.76	2316.01	2209.62	2345.33	1898.37	2045.89	1866.01	Good	comp142929_c0	comp142929_c0_seq26	comp142749_c0	comp142749_c0_seq32	5e-154	0	0	0	0.984889	1.22611	1.22828	2.57e-06	1.18253	1.18256	1	0.761907	0.754653	0.0163122	1.13903	1.13904
comp191949_c0	comp191949_c0_seq9	m.279665	AT1G67550		urease	urease-like isoform X1	849.966	674.893	815.093	894.338	840.468	713.97	681.363	629.347	Good	comp145088_c0	comp145088_c0_seq6	comp143833_c0	comp143833_c0_seq10	0	0	0	0	5.6e-05	1.26225	1.26264	2.01e-06	1.25929	1.2594	0.998077	0.915714	0.915702
comp192070_c0	comp192070_c0_seq1	m.281948	AT5G14950		Major facilitator superfamily protein	alpha-mannosidase 2x	1021.56	860.021	1075.52	962.619	1026.53	860.714	902.884	816.464	Good	comp144969_c0	comp144969_c0_seq3	comp146003_c0	comp146003_c0_seq17	0	0	0	0	0.000290022	1.19611	1.19616	0.00442087	1.18776	1.18783	0.99945	0.874228	0.874207
comp192154_c0	comp192154_c0_seq9	m.283759	AT3G63500		Protein of unknown function (DUF1423)	OBERON 4-like [Solanum lycop	1975.7	1747.44	1962.13	1897.96	2067.01	1750.26	1708.68	1783.38	Good	comp145561_c0	comp145561_c0_seq4	comp145886_c0	comp145886_c0_seq12	2e-19	0	0	0	0.80278	4.7633	5.0236	0.000624685	1.13061	1.13062	0.995567	0.946824	0.946788
comp192164_c0	comp192164_c0_seq9	m.283914	AT2G33770		phosphate 2	ubiquitin-conjugating enzyme E2 24 [Morus n	2493.39	1987.71	2271.66	2603.7	2604.82	2010.6	1862.95	2089.57	Good	comp145623_c0	comp145623_c0_seq6	comp144753_c0	comp144753_c0_seq9	5e-69	0	0	0	0.0569288	14.4592	17.838	0.0222839	1.25438	1.25441	0.99677	0.936086	0.936071
comp192189_c0	comp192189_c0_seq9					No hits found	863.868	651.464	892.248	843.899	855.458	617.127	736.832	600.434	Good								comp106091_c0_seq1	0.127741	2.28792	2.32299	7.94e-05	1.32592	1.32604
comp192303_c5	comp192303_c5_seq9					hypothetical protein CARUB_v10015220mg, partial	1138.17	599.703	1133.94	1094.51	1186.07	771.277	563.383	464.449	Good								comp140278_c1_seq9	0.8596	0.480262	0.427446	1.73e-08	1.89752	1.89788
comp192379_c0	comp192379_c0_seq1	m.288492	AT5G22140		FAD/NAD(P)-binding oxidoreductase family protein		11.5536	1.55652	6.61463	13.0557	14.9905	0.938681	3.73089	0	Good	comp135180_c1	comp135180_c1_seq3	comp123099_c0	comp123099_c0_seq2	7e-119	9e-27	0	0	0.000818298	6.59382	7.43154	0.00287907	6.38637	7.38171	1	0.881493	0.881336
comp192391_c1	comp192391_c1_seq3	m.288826	AT4G34280		protein_coding	unnamed protein product [Vitis vinifera]	878.802	682.538	887.58	844.28	904.547	621.322	755.076	671.216	Good	comp144637_c0	comp144637_c0_seq5	comp144278_c0	comp144278_c0_seq17	1e-39	0	0	0	0.875356	1.42363	1.4297	0.000148309	1.28744	1.28755	1	0.880904	0.879964
comp192478_c0	comp192478_c0_seq6	m.290626	AT5G20420		chromatin remodeling 42	hypothetical protein PRUPE_ppa000332mg [Prunus persi	897.281	706.519	944.947	859.457	887.438	704.95	783.477	631.132	Good	comp145108_c0	comp145108_c0_seq1	comp144710_c0	comp144710_c0_seq8	0	0	0	0	0.991094	1.52297	1.52885	0.0187541	1.26991	1.27	0.997093	0.962912	0.962898
comp192508_c0	comp192508_c0_seq9	m.85334				No hits found	277.896	186.801	250.411	303.545	279.733	210.405	183.933	166.063	Good	comp132161_c0	comp132161_c0_seq8	comp157090_c0	comp157090_c0_seq1		3e-164	0	0	1	1.13428	1.13738	9.09e-05	1.48692	1.48764	0.774725	0.841291	0.84124
comp192700_c0	comp192700_c0_seq9	m.295695	AT5G20660		Zn-dependent exopeptidases superfamily protein	hypothetical protein PRUPE_ppa001092mg	642.359	509.986	673.152	579.891	674.033	522.723	514.863	492.372	Good			comp144064_c0	comp144064_c0_seq3	0	0		0	8.27e-13	7.86591	8.41874	0.00080948	1.25943	1.25956
comp192718_c0	comp192718_c0_seq9					No hits found	3062.1	2792.28	3118.51	2948.99	3118.81	2797.12	2841.93	2737.78	Good									0.862778	0.526819	0.478004	0.00114565	1.09662	1.09663
comp193198_c0	comp193198_c0_seq4	m.307162	AT3G13300		Transducin/WD40 repeat-like superfamily protein	enhancer of mRNA-decapping protein 4	3106.04	2855.8	3122.32	3037.64	3158.16	2757.72	2912.58	2897.09	Good			comp144817_c0	comp144817_c0_seq4	0	0		0	0.992456	1.0026	1.0026	0.0042939	1.08762	1.08763
comp193252_c0	comp193252_c0_seq6	m.308423	AT3G59410		protein kinase family protein	Kinase family protein isoform 2 [Theobroma caca	874.709	690.63	883.809	838.829	901.489	754.155	694.421	623.313	Good			comp145554_c0	comp145554_c0_seq9	0	0		0	0.906332	1.16975	1.16996	0.000362364	1.26643	1.26653
comp193565_c0	comp193565_c0_seq9	m.315558	AT1G03080		kinase interacting (KIP1-like) family protein	Kinase interacting (KIP1-like) family protein,	1617.56	1420.52	1584.67	1560.56	1707.45	1435.21	1455.48	1370.86	Good			comp145618_c0	comp145618_c0_seq10	0	0		0	0.577755	1.20085	1.20103	0.0171304	1.13869	1.13871
comp193622_c0	comp193622_c0_seq9	m.316944	AT2G03890		phosphoinositide 4-kinase gamma 7	phosphatidylinositol kinase [Oxybasis rubr	3605.35	3171.91	3640.74	3674.96	3500.35	3069.9	3159.37	3286.46	Good			comp143506_c0	comp143506_c0_seq31	7e-48	0		0				7.71e-07	1.13664	1.13665
comp193625_c0	comp193625_c0_seq9	m.317032	AT3G59410		protein kinase family protein		892.429	692.831	907.839	844.073	925.374	737.024	677.175	664.295	Good			comp145359_c0	comp145359_c0_seq49	0	0		0	0.000104481	0.00908039	0.00372516	7.19e-10	1.28798	1.28809
comp193664_c1	comp193664_c1_seq7	m.317791	AT3G16785		phospholipase D P1	hypothetical protein PRUPE_ppa000537mg [Prunus persi	356.991	259.306	394.043	311.161	365.768	263.769	276.086	238.063	Good			comp144877_c0	comp144877_c0_seq4	0	0		0	0.794933	1.41912	1.42059	0.00907656	1.37628	1.3767
comp193667_c0	comp193667_c0_seq9	m.317838	AT1G75310		auxin-like 1 protein	uncharacterized protein LOC100266034	1206.03	1000.68	1244.39	1116.28	1257.4	957.107	1028.73	1016.2	Good			comp145206_c0	comp145206_c0_seq4	3e-74	0		0				0.000997663	1.20516	1.20521
comp193871_c0	comp193871_c0_seq9	m.322306	AT2G41700		ATP-binding cassette A1	unnamed protein product [Vitis vinifera]	1430	1154.5	1398.46	1321.32	1570.22	1192.25	1149.87	1121.37	Good			comp145883_c0	comp145883_c0_seq25	0	0		0	0.982959	0.898836	0.898341	0.0350863	1.23858	1.23863
comp193974_c0	comp193974_c0_seq8	m.322311	AT2G41700		ATP-binding cassette A1	ABC transporter A family member 1-li	1277.25	971.752	1263.47	1185.28	1382.98	994.242	983.089	937.924	Good			comp145883_c0	comp145883_c0_seq26	5e-105	5e-83		9e-173	1	1.65984	1.71626	8.38e-07	1.31428	1.31437
comp194036_c1	comp194036_c1_seq6	m.326235	AT4G23160		protein_coding		515.096	283.768	414.35	518.964	611.972	309.765	311.501	230.038	Good			comp125412_c0	comp125412_c0_seq1	4e-37	0		0	0.000893043	9.04628	9.40837	0.0351008	1.81448	1.81517
comp194047_c0	comp194047_c0_seq9	m.326520	AT2G29190		pumilio 2	Pumilio 2 isoform 3 [Theobroma cacao]	2097.07	1832.25	2224.6	2023.89	2042.71	1868.9	1850.79	1777.07	Good			comp145810_c0	comp145810_c0_seq2	9e-57	0		0	1	1.17254	1.17282	0.0165518	1.1445	1.14453
comp194087_c1	comp194087_c1_seq4	m.327421				No hits found	1400.79	1219.3	1348.96	1447.29	1406.11	1170.41	1232.55	1254.93	Good			comp145001_c0	comp145001_c0_seq28		0		0	1	0.89446	0.893894	8.79e-05	1.14882	1.14885
comp194097_c0	comp194097_c0_seq9	m.207157	AT3G22380		time for coffee	No hits found	4485.53	4081.07	4374.62	4619.04	4462.94	4097.63	4194.25	3951.33	Good			comp146038_c0	comp146038_c0_seq10	2e-07	4e-23		0	0.948319	1.15821	1.16716	0.0116024	1.0991	1.09911
comp194335_c0	comp194335_c0_seq2	m.333487				Integrase, catalytic region; Zinc finger, CCHC-type; Peptidase	1058.47	774.601	1004.38	1046.85	1124.19	809.406	845.998	668.4	Good			comp145887_c0	comp145887_c0_seq1		0		0	9.55e-08	1.40451	1.40463	0.000505662	1.36634	1.36647				6.67e-06	1.34843	1.34856
comp194760_c0	comp194760_c0_seq1						59.5517	3.78222	51.9721	70.7184	55.9646	0	0	11.3467	Good									0	14.9087	15.7663	0	14.6633	15.7063
comp194922_c0	comp194922_c0_seq1	m.335907					23.4315	0	19.8439	30.4633	19.9873	0	0	0	Good			comp146533_c0	comp146533_c0_seq1		2e-166		0	2.58e-13	97.4375	2321.65	8.63e-11	79.242	2344.15				2.65e-09	71.694	2275.01
comp195712_c0	comp195712_c0_seq1	m.335485	AT1G10190		Protein of Unknown Function (DUF239)	hypothetical protein L484_022351	21.572	0	22.6787	13.0557	28.9816	0	0	0	Good			comp146979_c0	comp146979_c0_seq1	5e-28	0		0	4.29e-12	89.6422	2134.06	3.78e-11	86.5709	2158.2				1.06e-10	83.1586	2155.04
comp196129_c0	comp196129_c0_seq1						19.2999	1.03151	16.0641	22.8475	18.988	0	0	3.09454	Good									1.03e-05	15.3803	18.6085	0.00220876	14.7254	18.5402
comp196596_c0	comp196596_c0_seq1	m.321443	AT5G34940		glucuronidase 3		47.4228	19.5711	55.7519	31.5513	54.9652	18.7736	22.404	17.5357	Good			comp146813_c0	comp146813_c0_seq1	1e-83	2e-63		0	0.00141498	2.42072	2.43775	0.00506988	2.405	2.42237				0.010934	2.26952	2.28921
comp196958_c0	comp196958_c0_seq1	m.335442	AT4G20520		protein_coding	hypothetical protein	68.6693	6.15615	67.0913	85.9501	52.9665	0	0.932722	17.5357	Good			comp148085_c0	comp148085_c0_seq1	1e-09	0		0	1.42e-14	10.8126	11.1848	2.42e-14	10.7551	11.1381				0	9.72702	10.1428
comp197233_c0	comp197233_c0_seq1	m.335478	AT4G20520		protein_coding	hypothetical protein	46.6173	4.12605	52.9171	48.9589	37.976	0	0	12.3782	Good			comp65394_c0	comp65394_c0_seq1	2e-09	0		0	0	10.7631	11.315	0	10.6014	11.2734				0	10.9258	11.5657
comp197284_c0	comp197284_c0_seq1	m.335485	AT1G10190		Protein of Unknown Function (DUF239)	hypothetical protein L484_022351	20.7929	0	18.8989	18.4956	24.9842	0	0	0	Good			comp147667_c0	comp147667_c0_seq1	5e-28	0		0	3.6e-11	86.4925	2058.27	3.14e-10	83.4803	2080.29				3.11e-09	77.9148	2017.56
comp197959_c0	comp197959_c0_seq1						44.0235	1.03151	28.3484	58.7507	44.9715	0	0	3.09454	Good									5.57e-13	34.8458	42.4436	1.31e-12	34.4931	42.2784
comp197973_c0	comp197973_c0_seq1						13.9606	0.343838	10.3944	18.4956	12.9918	0	0	1.03151	Good									0.00287964	24.2626	39.6296	0.0214304	23.8495	39.483
comp198332_c0	comp198332_c0_seq1						14.2092	2.1843	19.8439	9.79178	12.9918	3.75472	2.79817	0	Good									0.000131825	6.00129	6.53734	0.000421135	5.93552	6.48005
comp198333_c0	comp198333_c0_seq1						15.8511	1.03151	9.44947	26.1114	11.9924	0	0	3.09454	Good									0.00199782	12.6784	15.3	0.00499375	12.5452	15.2289
comp198514_c0	comp198514_c0_seq1						21.6007	3.14796	14.1742	32.6393	17.9886	2.81604	5.59633	1.03151	Good									0.00184203	6.49174	6.89991	0.004302	6.3737	6.84324
comp198803_c0	comp198803_c0_seq1						7.55088	0.623801	10.3944	3.26393	8.9943	0.938681	0.932722	0				comp118554_c0	comp118554_c0_seq3				0	0.00274669	9.03793	12.0186	0.00833643	8.90856	11.9294
comp199033_c0	comp199033_c0_seq1	m.5237				hypothetical protein	13.9539	0.687676	12.2843	19.5836	9.99367	0	0	2.06303				comp149561_c0	comp149561_c0_seq1		3e-169		0	1.3e-07	15.3056	20.0993	4.51e-07	14.4389	20.0148				1.2e-06	13.7062	18.8424
comp201628_c0	comp201628_c0_seq1	m.335907					25.0448	0	17.954	27.1994	29.981	0	0	0	Good			comp150450_c0	comp150450_c0_seq1		3e-166		0	7.33e-15	104.01	2479.8	2.57e-12	84.629	2505.48				9.57e-13	93.6637	2430.46
comp204118_c0	comp204118_c0_seq1	m.335442	AT4G20520		protein_coding	hypothetical protein	20.6048	0	30.2383	19.5836	11.9924	0	0	0	Good			comp152205_c0	comp152205_c0_seq1	1e-09	6e-94		0	3.58e-11	85.7717	2040.93	1.14e-08	69.8029	2061.48				3.09e-09	77.2544	2000.24
comp227980_c0	comp227980_c0_seq1	m.338119					6.08737	0.343838	7.55958	8.70381	1.99873	0	0	1.03151				comp168105_c0	comp168105_c0_seq1		6e-170		0	0.0142179	10.8206	17.3081	0.0381009	10.6379	17.2321				0.0616283	9.21443	16.2346
comp45270_c0	comp45270_c0_seq1						6.83083	0.343838	6.61463	10.8798	2.9981	0	0	1.03151									comp283298_c0_seq1	0.00684826	12.0937	19.422	0.0181631	11.8854	19.3332
comp48438_c0	comp48438_c0_seq1						14.1568	2.59201	17.954	6.52785	17.9886	2.81604	1.86544	3.09454	Good								comp154253_c0_seq1	0.00408976	5.10649	5.47684	0.0124002	5.01843	5.44457
comp58683_c0	comp58683_c0_seq1					hypothetical protein	7.65298	0.625787	6.61463	4.3519	11.9924	1.87736	0	0	Good									0.00496781	9.15671	12.1819	0.0149745	9.0047	12.0527
comp58866_c0	comp58866_c0_seq2					No hits found	12.9249	0	12.2843	18.4956	7.99494	0	0	0				comp124341_c2	comp124341_c2_seq8				0	0.996504	30.0121	957.189	0.00610023	52.2701	1293.49
comp61768_c0	comp61768_c0_seq1	m.3170				AC079281_8 unknown protein	111.261	10.626	102.054	125.117	106.612	0	0.932722	30.9454	Good	comp185199_c0	comp185199_c0_seq1	comp128748_c1	comp128748_c1_seq1		0	0	0	0	10.2969	10.5013	0	10.2225	10.4617	0.905038	3.21652	4.03534	0.00929796	1.53075	1.53163
comp61848_c0	comp61848_c0_seq1	m.3189					18.8579	3.14598	21.7338	22.8475	11.9924	1.87736	6.52905	1.03151	Good	comp148824_c0	comp148824_c0_seq1	comp46486_c0	comp46486_c0_seq1		9e-172	0	0	2.68e-05	5.67447	6.02188	6.9e-05	5.62377	5.97846	1	0.880277	0.878003	0.000198397	5.28112	5.66634
comp62112_c0	comp62112_c0_seq2	m.3211				hypothetical protein	48.657	11.2703	53.1533	59.8387	32.9791	3.75472	8.3945	21.6618	Good	comp167781_c0	comp167781_c0_seq1	comp129892_c0	comp129892_c0_seq6		0	0	0	3.59e-13	14.2441	21.0201	0.000108867	4.24469	4.31432	1	0.291048	0.015417	0.0137415	3.80556	3.81327
comp62818_c0	comp62818_c0_seq1	m.3294	AT5G24860		flowering promoting factor 1	Flowering promoting factor 1	287.497	183.034	251.356	276.346	334.788	205.571	184.679	158.853	Good	comp45924_c0	comp45924_c0_seq1	comp102949_c1	comp102949_c1_seq1	4e-35	0	0	0	0.00278936	1.58133	1.58208	0.0138283	1.56994	1.57069	1	0.988892	0.988671	0.0730172	1.48396	1.48476
comp64689_c0	comp64689_c0_seq2	m.3440	AT4G23160		protein_coding	hypothetical protein VITISV_025614	31.8931	2.68484	32.1282	31.5513	31.9997	0	1.86544	6.18908	Good	comp298401_c0	comp298401_c0_seq1	comp48213_c0	comp48213_c0_seq1	5e-50	0	1e-109	0	2.45e-09	10.8446	12.0447	1.5e-09	10.7872	11.8386				1.09e-09	10.3089	11.1551
comp66491_c0	comp66491_c0_seq1						20.2463	4.73543	20.7888	11.9677	27.9823	2.81604	9.32722	2.06303	Good								comp62020_c0_seq1	0.00880987	4.13703	4.29208	0.0261994	4.10993	4.26859
comp68116_c0	comp68116_c0_seq1						80.9822	46.549	79.3756	69.6304	93.9405	46.9341	59.6942	33.0188	Good	comp45228_c0	comp45228_c0_seq1	comp118839_c1	comp118839_c1_seq1			0	0	0.0122303	1.74783	1.7516	0.0453914	1.73573	1.73956	0.991838	1.34178	1.35479
comp68135_c0	comp68135_c0_seq1	m.57781					73.3638	24.2265	74.6509	55.4976	89.943	17.8349	37.3089	17.5357	Good	comp140357_c0	comp140357_c0_seq6	comp146744_c0	comp146744_c0_seq1		0	0	0	2.06e-05	3.02616	3.04577	8.24e-05	3.00736	3.02741	0.997487	1.00541	1.00542	1.25e-12	2.74452	2.75756
comp75307_c0	comp75307_c0_seq4					No hits found	161.067	44.3552	142.687	131.645	208.868	38.4859	41.9725	52.6072	Good								comp148866_c0_seq1				2.12e-07	3.61444	3.6307
comp75316_c0	comp75316_c0_seq1						12.2654	2.03208	10.3944	17.4076	8.9943	0.938681	0	5.15757		comp206021_c0	comp206021_c0_seq1	comp107955_c0	comp107955_c0_seq4			5e-152	0	0.00141713	5.52657	6.04555	0.00371205	5.48011	6.01124	1	3.32976	62.0819
comp77263_c0	comp77263_c0_seq1					hypothetical protein	12.3872	0.625787	7.55958	7.61583	21.9861	1.87736	0	0	Good									0.0141887	14.6451	19.7059	0.039222	13.7114	19.4989
comp80201_c0	comp80201_c0_seq1						31.188	2.59201	35.908	32.6719	24.9842	2.81604	1.86544	3.09454	Good	comp204934_c0	comp204934_c0_seq1	comp133640_c0	comp133640_c0_seq17			0	0	2.3e-11	11.1614	12.0779	1.99e-10	11.0545	11.99	1	1.54372	1.71855
comp82183_c0	comp82183_c0_seq3					hypothetical protein [Beta vulgaris subsp. vulgaris	35.6212	2.341	33.0732	34.8152	38.9753	0	1.86544	5.15757	Good									0.625942	19.6545	33.2683	7.55e-15	13.8342	15.1558

## Sheet: Sheet2
gene_All_Alligator	component (gene) designator determined by assembly in Trinity
Contig_All_Alligator	contig (transcript) designator determined by assembly in Trinity
ORF	The designation of the open reading frame
AGI	The arabidopsis gene that is most similar to the designated contig
Transcription factor	Putative class of transcription factor as indicated by the function of the most similar arabidopsis gene
Function	The putative function of the most similar arabidopsis gene
NR hits	The putative function of the most similar protein in the non-redundant database
Ave JN	The average number of transcripts per million for the Jinan population that mapped to the assembled gene.
Ave SH	The average number of transcripts per million for the Shanghai population that mapped to the assembled gene.
JN1	The transcripts per million that mapped to the assembled gene from individual 1 of the Jinan population
JN2	The transcripts per million that mapped to the assembled gene from individual 2 of the Jinan population
JN3	The transcripts per million that mapped to the assembled gene from individual 3 of the Jinan population
SH1	The transcripts per million that mapped to the assembled gene from individual 1 of the Shanghai population
SH2	The transcripts per million that mapped to the assembled gene from individual 2 of the Shanghai population
SH3	The transcripts per million that mapped to the assembled gene from individual 3 of the Shanghai population
>10 TPM	Indication (good) that a given transcript had more than 10 transcript hits per million in all three of the individuals from at least one of the two populations.
SH_Alligator_hit_gene	The assembled components (genes) from the Shanghai population that were most similar to the combined assembly
SH_Alligator_hit_contig	The assembled contigs (transcripts) from the Shanghai population that were most similar to the combined assembly
NR_Alligator_hit_gene	The assembled components (genes) from the Jinan population that were most similar to the combined assembly
NR_Alligator_hit_contig	The assembled contigs (transcripts) from the Jinan population that were most similar to the combined assembly
Evalue.AGI	The e value from the blastX sequence comparison between the assembled alligatorweed contigs to the arabidopsis protein sequences
Evalue.ORF	The e value from the blastN sequence comparison between the assembled alligatorweed contigs to the sequence of the fragments containing open reading frames
SH_Evalue	The e value from the blastN sequence comparison between the assembled alligatorweed contigs to the sequence of the assembled contigs from the Jinan population
JN_Evalue	The e value from the blastN sequence comparison between the assembled alligatorweed contigs to the sequence of the assembled contigs from the Shanghai population
contigPPEE	The false discovery statistic returned by the EBseq program for the designated contig from the combined assembly
contigPostFC	The posterior fold change of the designated contig returned by the EBseq program for the designated contig from the combined assembly
contigRealFC	The real fold change of the designated contig returned by the EBseq program for the designated contig from the combined assembly
genePPEE	The false discovery statistic returned by the EBseq program for the designated gene from the combined assembly
genePostFC	The posterior fold change of the designated gene returned by the EBseq program for the designated contig from the combined assembly
geneRealFC	The real fold change of the designated gene returned by the EBseq program for the designated contig from the combined assembly
SH_PPEE_gene	The false discovery statistic returned by the EBseq program for the designated gene from the Shanghai assembly
SH_PostFC_gene	The posterior fold change of the designated gene returned by the EBseq program for the designated contig from the Shanghai assembly
SH_RealFC_gene	The real fold change of the designated gene returned by the EBseq program for the designated contig from the Shanghai assembly
JN_PPEE_gene	The false discovery statistic returned by the EBseq program for the designated gene from the Jinan assembly
JN_PostFC_gene	The posterior fold change of the designated gene returned by the EBseq program for the designated contig from the Jinan assembly
JN_RealFC	The real fold change of the designated gene returned by the EBseq program for the designated contig from the Jinan assembly
