# Supplementary material for: RNA Sequencing Characterizes Transcriptomes Differences in Cold Response Between Northern and Southern Alternanthera philoxeroides and Highlight Adaptations Associated With Northward Expansion
Source: Front Plant Sci. 2019 Jan 28;10:24. doi: 10.3389/fpls.2019.00024 (PMC6364329; doi:10.3389/fpls.2019.00024)
Supplement: TABLE S3 — Annotation and gene expression analysis of the clustered contigs of genes determined to be differentially expressed between the northern and southern populations. [file Table_3.XLSX]

## Sheet: GSEA
Gene set enrichement analysis of expressed components (genes).
Header key
All	Gene set enrichment analysis from the entire dataset based on the log2 expression of the transcript hits per million for each gene
Up in Shanghai	Gene set enrichment analysis from only genes that were more highly expressed in the Shanghai population based on the average log2 expression of the transcript hits per million for each gene
Up in Jinan	Gene set enrichment analysis from only genes that were more highly expressed in the Jinan population based on the average log2 expression of the transcript hits per million for each gene
Just significant	Gene set enrichment analysis from only genes that were significantly differentially expressed (PPEE <0.05) between the two populations based on the average log2 expression of the transcript hits per million for each gene
Name	Gene ontology
Median change	Median Log2 change in expression based on the log2 expression of the transcript hits per million for each gene.
p-value	Statistical significance of the over-representation of the given ontology as determined by the Pathway Studio program
Gene Set Category	Database from which the given ontology was derived
All					Up in Shanghai					Up in Jinan					Just significant
Name	Median change	p-value	Gene Set Category		Name	Median change	p-value	Gene Set Category		Name	Median change	p-value	Gene Set Category		Name	Median change	p-value	Gene Set Category
Sphingolipid biosynthesis (plants)	-1.1126	3.74703e-11	AraCyc		Sphingolipid biosynthesis (plants)	-1.26456	2.57412e-08	AraCyc		Sphingolipid biosynthesis (plants)	1.22609	7.0583e-07	AraCyc		Triacylglycerol degradation	-1.69528	4.76668e-05	AraCyc
Superpathway of anthocyanin biosynthesis (from cyanidin and cyanidin 3-O-glucoside)	-1.14111	3.62193e-09	AraCyc		Cellulose biosynthesis	-1.55642	1.52945e-07	AraCyc		Leucodelphinidin biosynthesis	1.42473	3.5502e-05	AraCyc		Lipid-A-precursor biosynthesis	-1.42734	0.00120358	AraCyc
Cellulose biosynthesis	-1.42783	1.15639e-08	AraCyc		Superpathway of anthocyanin biosynthesis (from cyanidin and cyanidin 3-O-glucoside)	-1.28903	1.56185e-07	AraCyc		Superpathway of anthocyanin biosynthesis (from cyanidin and cyanidin 3-O-glucoside)	1.22201	7.04636e-05	AraCyc		Very long chain fatty acid biosynthesis	-1.2362	0.00168129	AraCyc
Kaempferol glucoside biosynthesis (Arabidopsis)	-1.13109	1.44375e-07	AraCyc		Photosynthesis, light reaction	-1.42292	1.39516e-06	AraCyc		Cytokinins-O-glucoside biosynthesis	1.22849	7.47597e-05	AraCyc		Superpathway of fatty acid biosynthesis	-1.41347	0.00173756	AraCyc
Quercetin glucoside biosynthesis	-1.13109	1.44375e-07	AraCyc		Photosynthesis	-1.32004	2.21434e-06	AraCyc		Cytokinins 9-N-glucoside biosynthesis	1.22849	7.47597e-05	AraCyc		IAA biosynthesis VII	-1.53528	0.00216317	AraCyc
Cytokinins-O-glucoside biosynthesis	-1.1126	3.04754e-07	AraCyc		Chlorophyllide a biosynthesis	-1.466	6.38884e-06	AraCyc		Cytokinins 7-N-glucoside biosynthesis	1.22849	7.47597e-05	AraCyc		Fatty acid biosynthesis - initial steps	-1.41347	0.00673817	AraCyc
Cytokinins 9-N-glucoside biosynthesis	-1.1126	3.04754e-07	AraCyc		Kaempferol glucoside biosynthesis (Arabidopsis)	-1.28903	9.94299e-06	AraCyc		Kaempferol glucoside biosynthesis (Arabidopsis)	1.22849	7.47597e-05	AraCyc		Sphingolipid biosynthesis (plants)	-1.23965	0.00926489	AraCyc
Cytokinins 7-N-glucoside biosynthesis	-1.1126	3.04754e-07	AraCyc		Quercetin glucoside biosynthesis	-1.28903	9.94299e-06	AraCyc		Monolignol glucosides biosynthesis	1.22849	7.47597e-05	AraCyc		Superpathway of KDO2-lipid A biosynthesis	-1.31697	0.0129511	AraCyc
Monolignol glucosides biosynthesis	-1.1126	3.04754e-07	AraCyc		Superpathway of fatty acid biosynthesis	-1.31542	1.00815e-05	AraCyc		Quercetin glucoside biosynthesis	1.22849	7.47597e-05	AraCyc		Superpathway of anthocyanin biosynthesis (from cyanidin and cyanidin 3-O-glucoside)	-1.24662	0.0181372	AraCyc
Abscisic acid glucose ester biosynthesis	-1.1126	3.04754e-07	AraCyc		Palmitate biosynthesis	-1.39287	1.28357e-05	AraCyc		Abscisic acid glucose ester biosynthesis	1.22849	7.47597e-05	AraCyc		Cellulose biosynthesis	-1.62976	0.0215773	AraCyc
Ajugose biosynthesis (galactinol-dependent)	-1.1126	3.04754e-07	AraCyc		Stearate biosynthesis	-1.39287	1.28357e-05	AraCyc		Ajugose biosynthesis (galactinol-dependent)	1.22849	7.47597e-05	AraCyc		Palmitate biosynthesis	-1.33471	0.022809	AraCyc
Ajugose biosynthesis II (galactinol-independent)	-1.1126	3.04754e-07	AraCyc		Triacylglycerol degradation	-1.40016	1.77232e-05	AraCyc		Ajugose biosynthesis II (galactinol-independent)	1.22849	7.47597e-05	AraCyc		Stearate biosynthesis	-1.33471	0.022809	AraCyc
Galactosylcyclitol biosynthesis	-1.1126	3.04754e-07	AraCyc		Cytokinins-O-glucoside biosynthesis	-1.28903	2.05745e-05	AraCyc		Galactosylcyclitol biosynthesis	1.22849	7.47597e-05	AraCyc		Sulfate reduction (assimilatory)	1.43465	0.0255904	AraCyc
IAA degradation IV	-1.1126	3.04754e-07	AraCyc		Cytokinins 9-N-glucoside biosynthesis	-1.28903	2.05745e-05	AraCyc		IAA degradation IV	1.22849	7.47597e-05	AraCyc		Phenylalanine degradation III	-1.35633	0.0333959	AraCyc
Pelargonidin conjugates biosynthesis	-1.1126	3.04754e-07	AraCyc		Cytokinins 7-N-glucoside biosynthesis	-1.28903	2.05745e-05	AraCyc		Pelargonidin conjugates biosynthesis	1.22849	7.47597e-05	AraCyc		Brassinosteroid biosynthesis I	-1.30306	0.037326	AraCyc
Xylan biosynthesis	-1.1126	6.11165e-07	AraCyc		Monolignol glucosides biosynthesis	-1.28903	2.05745e-05	AraCyc		Xylan biosynthesis	1.22849	0.000100783	AraCyc		Brassinosteroid biosynthesis II	-1.30306	0.037326	AraCyc
Photosynthesis, light reaction	-1.40535	4.3322e-06	AraCyc		Abscisic acid glucose ester biosynthesis	-1.28903	2.05745e-05	AraCyc		Xanthophyll cycle	1.40981	0.000340687	AraCyc		Fatty acid elongation -- saturated	-1.33471	0.0377358	AraCyc
Palmitate biosynthesis	-1.39287	1.35273e-05	AraCyc		Ajugose biosynthesis (galactinol-dependent)	-1.28903	2.05745e-05	AraCyc		Antheraxanthin and violaxanthin biosynthesis	1.40981	0.000340687	AraCyc		Chlorophyllide a biosynthesis	-1.33292	0.0460067	AraCyc
Stearate biosynthesis	-1.39287	1.35273e-05	AraCyc		Ajugose biosynthesis II (galactinol-independent)	-1.28903	2.05745e-05	AraCyc		Leucopelargonidin and leucocyanidin biosynthesis	1.28798	0.000621585	AraCyc		lipid metabolic process	-1.55675	7.90859e-05	biological_process
Chlorophyllide a biosynthesis	-1.39287	1.86678e-05	AraCyc		Galactosylcyclitol biosynthesis	-1.28903	2.05745e-05	AraCyc		Superpathway of carotenoid biosynthesis	1.38241	0.00101987	AraCyc		response to karrikin	-1.31184	0.000267537	biological_process
Fatty acid elongation -- saturated	-1.39287	3.03346e-05	AraCyc		IAA degradation IV	-1.28903	2.05745e-05	AraCyc		Suberin biosynthesis	1.32045	0.00150203	AraCyc		lipid catabolic process	-1.69312	0.000367536	biological_process
Superpathway of carotenoid biosynthesis	-1.17957	4.72973e-05	AraCyc		Pelargonidin conjugates biosynthesis	-1.28903	2.05745e-05	AraCyc		13-LOX and 13-HPL pathway	1.47533	0.0017338	AraCyc		response to gibberellin stimulus	-1.4506	0.000389437	biological_process
Superpathway of fatty acid biosynthesis	-1.23044	8.58472e-05	AraCyc		Fatty acid elongation -- saturated	-1.39287	3.19939e-05	AraCyc		Flavonoid biosynthesis	1.28798	0.00189749	AraCyc		transmembrane receptor protein tyrosine kinase signaling pathway	1.27006	0.000839888	biological_process
Photosynthesis	-1.29303	8.76857e-05	AraCyc		Xylan biosynthesis	-1.27105	3.42483e-05	AraCyc		Brassinosteroid biosynthesis I	1.24041	0.00224574	AraCyc		response to light stimulus	-1.36876	0.000990683	biological_process
Coumarin biosynthesis (via 2-coumarate)	-1.3376	0.000351458	AraCyc		Fatty acid biosynthesis - initial steps	-1.31542	0.000342988	AraCyc		Brassinosteroid biosynthesis II	1.24041	0.00224574	AraCyc		fatty acid biosynthetic process	-1.39983	0.00220464	biological_process
Phenylpropanoid biosynthesis	1.05976	0.000448155	AraCyc		Lipid-A-precursor biosynthesis	-1.31542	0.00052268	AraCyc		Phenylpropanoid biosynthesis	1.24041	0.00274273	AraCyc		oligopeptide transport	-1.36468	0.00282643	biological_process
Triacylglycerol degradation	-1.1337	0.000487605	AraCyc		Glycolipid desaturation	-1.38136	0.00106218	AraCyc		Ferulate and sinapate biosynthesis	1.42473	0.00443315	AraCyc		regulation of transcription, DNA-dependent	-1.14629	0.00399994	biological_process
Fatty acid biosynthesis - initial steps	-1.18521	0.00078093	AraCyc		Phospholipid desaturation	-1.38136	0.00106218	AraCyc		Glucosinolate biosynthesis from homomethionine	1.42473	0.00445287	AraCyc		response to nematode	-1.21772	0.00482358	biological_process
Jasmonic acid biosynthesis	1.01153	0.00117742	AraCyc		Zeaxanthin biosynthesis	-1.38136	0.00106218	AraCyc		Cellulose biosynthesis	1.4528	0.00582644	AraCyc		lipid transport	-1.35083	0.00569482	biological_process
Very long chain fatty acid biosynthesis	-1.13922	0.00126439	AraCyc		Coumarin biosynthesis (via 2-coumarate)	-1.41852	0.00117645	AraCyc		Glucosinolate biosynthesis from tryptophan	1.38547	0.00646387	AraCyc		oxidation-reduction process	-1.23581	0.00768419	biological_process
Xanthophyll cycle	-1.07867	0.00127114	AraCyc		Superpathway of KDO2-lipid A biosynthesis	-1.31542	0.00136654	AraCyc		Glucosinolate biosynthesis from dihomomethionine	1.38547	0.00795056	AraCyc		protein phosphorylation	1.15803	0.0107595	biological_process
Antheraxanthin and violaxanthin biosynthesis	-1.07867	0.00127114	AraCyc		Very long chain fatty acid biosynthesis	-1.2362	0.0014098	AraCyc		Glucosinolate biosynthesis from hexahomomethionine	1.38547	0.00795056	AraCyc		photosynthesis	-1.49185	0.0121444	biological_process
Glycolipid desaturation	-1.38136	0.0017415	AraCyc		Lutein biosynthesis	-1.33572	0.0014616	AraCyc		Glucosinolate biosynthesis from pentahomomethionine	1.38547	0.00795056	AraCyc		nitrate assimilation	-1.55501	0.0134053	biological_process
Phospholipid desaturation	-1.38136	0.0017415	AraCyc		Superpathway of carotenoid biosynthesis	-1.24513	0.00217368	AraCyc		Glucosinolate biosynthesis from tetrahomomethionine	1.38547	0.00795056	AraCyc		response to red or far red light	-1.35982	0.0147327	biological_process
Zeaxanthin biosynthesis	-1.38136	0.0017415	AraCyc		Phenylpropanoid biosynthesis	-1.35037	0.00296014	AraCyc		Glucosinolate biosynthesis from trihomomethionine	1.38547	0.00795056	AraCyc		response to oxidative stress	-1.15386	0.0150678	biological_process
Brassinosteroid biosynthesis I	-1.11828	0.00198626	AraCyc		trans-Lycopene biosynthesis	-1.33572	0.00305335	AraCyc		Cutin biosynthesis	1.42473	0.00920271	AraCyc		sulfate assimilation	1.45067	0.0158685	biological_process
Brassinosteroid biosynthesis II	-1.11828	0.00198626	AraCyc		Jasmonic acid biosynthesis	-1.31555	0.00428936	AraCyc		Camalexin biosynthesis	1.42473	0.00920271	AraCyc		response to auxin stimulus	-1.42738	0.0183679	biological_process
13-LOX and 13-HPL pathway	1.44518	0.00213043	AraCyc		IAA biosynthesis VII	-1.2362	0.00491951	AraCyc		Jasmonic acid biosynthesis	1.31526	0.0106944	AraCyc		response to red light	-1.3852	0.0285804	biological_process
Leucodelphinidin biosynthesis	1.09832	0.00222979	AraCyc		Gravitropism and Phototropism Auxin Signaling	-1.31087	0.000142844	Ariadne Pathways		Glucosinolate biosynthesis from phenylalanine	1.42473	0.0131825	AraCyc		response to chitin	-1.50869	0.0333627	biological_process
Lipid-A-precursor biosynthesis	-1.16578	0.00243153	AraCyc		Plant Growth Auxin Signaling	-1.30702	0.000312824	Ariadne Pathways		Ascorbate glutathione cycle	1.30187	0.0226818	AraCyc		positive gravitropism	-1.21772	0.0347842	biological_process
Lutein biosynthesis	-1.33572	0.00254675	AraCyc		Phytochrome Signaling	-1.33315	0.000781186	Ariadne Pathways		Ethylene biosynthesis from methionine	1.19479	0.0254363	AraCyc		response to abscisic acid stimulus	-1.20252	0.0381041	biological_process
Sulfate reduction (assimilatory)	-1.21285	0.00262591	AraCyc		Senescence Auxin Signaling	-1.29037	0.00164156	Ariadne Pathways		Lysine degradation II	1.22631	0.0257668	AraCyc		cysteine biosynthetic process	-1.45522	0.0387351	biological_process
Homogalacturonan degradation	-1.1172	0.00349422	AraCyc		oxidation-reduction process	-1.22588	7.26057e-10	biological_process		Tyrosine degradation	1.458	0.031636	AraCyc		response to stress	1.09949	0.0409399	biological_process
Flavonoid biosynthesis	1.08565	0.00445966	AraCyc		photosynthesis	-1.39977	1.89048e-09	biological_process		Phenylalanine degradation III	1.33793	0.0433847	AraCyc		response to far red light	-1.49185	0.0489181	biological_process
protein phosphorylation	1.02987	6.63518e-15	biological_process		transmembrane receptor protein tyrosine kinase signaling pathway	-1.45121	5.89397e-09	biological_process		IAA biosynthesis I	1.33841	0.0443815	AraCyc		endomembrane system	-1.21427	4.32419e-06	cellular_component
defense response	1.15262	7.10779e-14	biological_process		carbohydrate metabolic process	-1.25986	2.34565e-08	biological_process		Flagellin Signaling	1.44043	0.000130544	Ariadne Pathways		apoplast	-1.44334	9.91842e-05	cellular_component
oxidation-reduction process	-1.10602	1.14978e-13	biological_process		cellular cell wall organization	-1.37239	3.98442e-08	biological_process		SA Signaling	1.26122	0.00107037	Ariadne Pathways		integral to membrane	-1.20061	0.000291529	cellular_component
transmembrane receptor protein tyrosine kinase signaling pathway	-1.24584	1.41434e-13	biological_process		response to karrikin	-1.33315	1.00258e-07	biological_process		JA Signaling	1.19944	0.0131594	Ariadne Pathways		extracellular region	-1.44558	0.000333427	cellular_component
response to karrikin	-1.15746	1.42741e-12	biological_process		photosynthesis, light harvesting	-1.46463	6.80923e-07	biological_process		Systemin Signaling	1.22912	0.0132841	Ariadne Pathways		chloroplast stroma	-1.32516	0.0012212	cellular_component
cellular cell wall organization	-1.17685	2.80526e-09	biological_process		lipid catabolic process	-1.44799	8.16108e-07	biological_process		Guard Cell ABA Signaling	1.1576	0.0133591	Ariadne Pathways		membrane	-1.24767	0.00598121	cellular_component
response to chitin	1.25498	3.07103e-09	biological_process		fatty acid biosynthetic process	-1.33625	1.34564e-06	biological_process		SCARECROW Signaling	1.22108	0.017603	Ariadne Pathways		thylakoid	-1.48697	0.0136279	cellular_component
carbohydrate metabolic process	-1.14854	6.23741e-09	biological_process		chlorophyll biosynthetic process	-1.38643	1.93658e-06	biological_process		Hypersensitive Response	1.22912	0.0209943	Ariadne Pathways		cell wall	-1.28799	0.0169143	cellular_component
photosynthesis	-1.38456	4.86413e-08	biological_process		plant-type cell wall organization	-1.53196	4.65695e-06	biological_process		Plant Growth Auxin Signaling	1.22967	0.0229955	Ariadne Pathways		anchored to membrane	-1.32819	0.0261748	cellular_component
lipid transport	-1.20555	1.66607e-06	biological_process		lipid metabolic process	-1.34943	8.6628e-06	biological_process		Osmotic Stress Signaling	1.21986	0.0278526	Ariadne Pathways		chloroplast thylakoid membrane	-1.36384	0.0263574	cellular_component
response to wounding	1.10501	1.927e-06	biological_process		lipid transport	-1.57741	1.22136e-05	biological_process		Calcium Signaling	1.17177	0.0356981	Ariadne Pathways		chloroplast thylakoid lumen	-1.48697	0.0292209	cellular_component
regulation of transcription, DNA-dependent	1.01071	2.85253e-06	biological_process		protein phosphorylation	-1.21375	3.46126e-05	biological_process		Phytosulfokine Signaling	1.24497	0.0366214	Ariadne Pathways		plant-type cell wall	-1.14472	0.0386462	cellular_component
response to biotic stimulus	1.38172	3.26342e-06	biological_process		response to red light	-1.39977	3.76775e-05	biological_process		Cold-Stress Signaling	1.2847	0.0407112	Ariadne Pathways		plasma membrane	-1.13997	0.0469821	cellular_component
chlorophyll biosynthetic process	-1.38643	7.69866e-06	biological_process		response to blue light	-1.43942	4.06072e-05	biological_process		Phosphate Deprivation Signaling	1.25326	0.0429606	Ariadne Pathways		carboxylesterase activity	-1.69484	8.74978e-05	molecular_function
fatty acid biosynthetic process	-1.29532	1.03861e-05	biological_process		unidimensional cell growth	-1.29833	4.29411e-05	biological_process		defense response	1.33076	5.4218e-17	biological_process		sequence-specific DNA binding transcription factor activity	-1.20252	9.48753e-05	molecular_function
plant-type cell wall loosening	-1.34156	1.05453e-05	biological_process		very long-chain fatty acid metabolic process	-1.78008	5.06869e-05	biological_process		protein phosphorylation	1.22229	4.78516e-16	biological_process		lipid binding	-1.43452	0.000292146	molecular_function
recognition of pollen	1.29602	1.40517e-05	biological_process		plant-type cell wall loosening	-1.35891	6.18406e-05	biological_process		oxidation-reduction process	1.20239	4.94087e-12	biological_process		receptor activity	1.24497	0.00151339	molecular_function
photosynthesis, light harvesting	-1.45038	1.44822e-05	biological_process		response to far red light	-1.43942	7.71928e-05	biological_process		response to chitin	1.34679	6.3788e-10	biological_process		peroxidase activity	-1.58477	0.00584011	molecular_function
response to other organism	-1.06118	2.06406e-05	biological_process		cellular glucan metabolic process	-1.67778	9.6988e-05	biological_process		response to karrikin	1.35018	1.46841e-07	biological_process		kinase activity	1.15803	0.00667303	molecular_function
flavonoid biosynthetic process	-1.04479	2.36111e-05	biological_process		cellulose biosynthetic process	-1.42783	0.000104848	biological_process		response to wounding	1.29864	4.1935e-06	biological_process		protein serine-threonine kinase activity	1.15292	0.0108141	molecular_function
plant-type cell wall organization	-1.37135	3.05871e-05	biological_process		hydrogen peroxide catabolic process	-1.3233	0.00014922	biological_process		defense response to fungus	1.33701	5.10028e-06	biological_process		heme binding	-1.14375	0.0183723	molecular_function
syncytium formation	-1.34156	4.50515e-05	biological_process		wax biosynthetic process	-1.67533	0.000201817	biological_process		regulation of transcription, DNA-dependent	1.1622	7.06997e-06	biological_process		transferase activity, transferring acyl groups other than amino-acyl groups	-1.31184	0.0214216	molecular_function
cellulose catabolic process	-1.29648	4.59072e-05	biological_process		cuticle development	-1.64593	0.000262961	biological_process		apoptosis	1.25378	8.74956e-06	biological_process		sequence-specific DNA binding	1.09778	0.0222981	molecular_function
lipid catabolic process	-1.19878	4.67599e-05	biological_process		response to auxin stimulus	-1.23245	0.000286829	biological_process		recognition of pollen	1.49809	1.64382e-05	biological_process		protein kinase activity	1.14726	0.0254838	molecular_function
response to light stimulus	-1.13796	6.299e-05	biological_process		lignan biosynthetic process	-2.02174	0.000522809	biological_process		response to biotic stimulus	1.58108	1.65873e-05	biological_process		electron carrier activity	-1.14375	0.0334258	molecular_function
plant-type cell wall modification involved in multidimensional cell growth	-1.29833	8.48047e-05	biological_process		microtubule-based movement	-1.28799	0.000581512	biological_process		response to oxidative stress	1.24361	4.24943e-05	biological_process		copper ion binding	-1.27895	0.0408236	molecular_function
very long-chain fatty acid metabolic process	-1.64593	9.44731e-05	biological_process		syncytium formation	-1.35891	0.000966141	biological_process		response to nematode	1.32723	4.71354e-05	biological_process		amino acid binding	-1.4386	0.048622	molecular_function
unidimensional cell growth	-1.17446	0.000124252	biological_process		plant-type cell wall modification involved in multidimensional cell growth	-1.35891	0.00113406	biological_process		transmembrane receptor protein tyrosine kinase signaling pathway	1.29588	6.47194e-05	biological_process		floral bud	-1.54766	0.00189602	PO
defense response to fungus	1.12533	0.000144495	biological_process		response to light stimulus	-1.25461	0.00119698	biological_process		amino acid transport	1.25841	0.000128157	biological_process		lateral root primordium	-1.44465	0.00633603	PO
cellular glucan metabolic process	-1.3405	0.000191835	biological_process		secondary cell wall biogenesis	-1.55642	0.00139297	biological_process		signal transduction	1.18996	0.000156138	biological_process		floral meristem	-1.26684	0.0219293	PO
secondary cell wall biogenesis	-1.4659	0.000258181	biological_process		negative regulation of catalytic activity	-1.24722	0.00156961	biological_process		cellular calcium ion homeostasis	1.68414	0.000249585	biological_process		vascular tissue	-1.28599	0.0287099	PO
response to red light	-1.35982	0.000267413	biological_process		response to biotic stimulus	-1.44785	0.001575	biological_process		leaf senescence	1.26397	0.000339567	biological_process		stem vascular system	-1.40815	0.0295965	PO
response to nematode	1.03505	0.000299863	biological_process		plant-type cell wall biogenesis	-1.37239	0.00175659	biological_process		lignin biosynthetic process	1.25422	0.000350506	biological_process		inflorescence	-1.30702	0.0416357	PO
lipid metabolic process	-1.13656	0.000344504	biological_process		response to other organism	-1.35988	0.00186169	biological_process		defense response to bacterium, incompatible interaction	1.29218	0.0003853	biological_process		leaf trichome	-1.27271	0.042987	PO
oligopeptide transport	1.10551	0.000392266	biological_process		unsaturated fatty acid biosynthetic process	-1.52436	0.00196727	biological_process		toxin catabolic process	1.38332	0.000465809	biological_process		filament	-1.54766	0.0453094	PO
cuticle development	-1.64593	0.000400027	biological_process		flavonoid biosynthetic process	-1.33568	0.00211495	biological_process		oligopeptide transport	1.31354	0.000511465	biological_process		Transcription factors	-1.20252	6.57401e-05	Protein classes
wax biosynthetic process	-1.67533	0.000432883	biological_process		response to water deprivation	-1.22809	0.00219069	biological_process		metabolic process	1.17062	0.000595526	biological_process		Protein kinases	1.15109	0.0155487	Protein classes
microtubule-based movement	-1.27298	0.000504683	biological_process		recognition of pollen	-1.38336	0.00228856	biological_process		calcium-mediated signaling	1.67003	0.00066742	biological_process
lignin biosynthetic process	1.02068	0.000505817	biological_process		reductive pentose-phosphate cycle	-1.37891	0.00266074	biological_process		flavonoid biosynthetic process	1.68798	0.000943881	biological_process
amino acid transport	1.11645	0.000661745	biological_process		microtubule-based process	-1.28799	0.00308982	biological_process		floral organ abscission	1.41617	0.00106833	biological_process
lignan biosynthetic process	-2.02174	0.000668123	biological_process		photosynthetic electron transport in photosystem I	-1.32323	0.00333269	biological_process		response to other organism	1.38547	0.00112742	biological_process
metabolic process	-1.06763	0.000756893	biological_process		stomatal complex morphogenesis	-1.98297	0.00378547	biological_process		syncytium formation	1.97063	0.00114887	biological_process
response to blue light	-1.37891	0.000804367	biological_process		lignin biosynthetic process	-1.33863	0.00385768	biological_process		cell wall macromolecule catabolic process	1.66342	0.0018084	biological_process
hydrogen peroxide catabolic process	-1.15783	0.000946946	biological_process		defense response to bacterium	-1.24243	0.00452757	biological_process		carbohydrate metabolic process	1.18133	0.00220069	biological_process
cellular calcium ion homeostasis	-1.03078	0.000976839	biological_process		response to oxidative stress	-1.22232	0.00453911	biological_process		oxylipin biosynthetic process	1.47533	0.00294797	biological_process
oxylipin biosynthetic process	1.17361	0.00112579	biological_process		porphyrin biosynthetic process	-1.27522	0.00463863	biological_process		response to brassinosteroid stimulus	1.4309	0.00343231	biological_process
defense response to bacterium	-1.05738	0.00131414	biological_process		auxin mediated signaling pathway	-1.24103	0.00472069	biological_process		plant-type cell wall loosening	1.97063	0.00351673	biological_process
calcium-mediated signaling	1.22912	0.00144554	biological_process		phototropism	-1.37452	0.00473209	biological_process		response to fungus	1.33063	0.00373071	biological_process
response to oxidative stress	-1.04933	0.00168685	biological_process		gibberellic acid mediated signaling pathway	-1.35037	0.00491134	biological_process		plant-type hypersensitive response	1.26122	0.0041893	biological_process
negative regulation of catalytic activity	-1.21833	0.00214419	biological_process		thylakoid	-1.409	8.87614e-24	cellular_component		cellular cell wall organization	1.18584	0.00448118	biological_process
defense response to bacterium, incompatible interaction	1.12933	0.00258699	biological_process		apoplast	-1.41965	2.10633e-21	cellular_component		plant-type cell wall modification involved in multidimensional cell growth	1.73809	0.00456452	biological_process
stomatal complex morphogenesis	1.06315	0.0027225	biological_process		chloroplast thylakoid membrane	-1.32444	5.34674e-21	cellular_component		glucose metabolic process	1.28873	0.00545846	biological_process
pollen sperm cell differentiation	1.17699	0.00297362	biological_process		chloroplast stroma	-1.27631	8.42689e-21	cellular_component		cellular response to nitrogen starvation	1.38509	0.00613188	biological_process
jasmonic acid mediated signaling pathway	1.07936	0.00303877	biological_process		extracellular region	-1.36589	3.93613e-17	cellular_component		gluconeogenesis	1.63239	0.00630724	biological_process
signal transduction	1.04891	0.00320771	biological_process		endomembrane system	-1.24583	1.10332e-16	cellular_component		phosphate transport	1.25326	0.0071427	biological_process
sterol biosynthetic process	-1.22262	0.00352512	biological_process		chloroplast	-1.21571	2.8284e-16	cellular_component		chitin catabolic process	1.29421	0.00788758	biological_process
regulation of defense response	1.36455	0.00365973	biological_process		chloroplast envelope	-1.26717	8.44281e-15	cellular_component		multicellular organismal development	1.20381	0.00813306	biological_process
lipid biosynthetic process	-1.29216	0.00490141	biological_process		anchored to membrane	-1.4736	3.43851e-12	cellular_component		response to hypoxia	1.22985	0.0094324	biological_process
programmed cell death	-1.41283	0.00497878	biological_process		plant-type cell wall	-1.38632	9.20139e-12	cellular_component		hydrogen peroxide catabolic process	1.32159	0.00959712	biological_process
endomembrane system	-1.0502	1.05432e-25	cellular_component		integral to membrane	-1.21295	2.088e-10	cellular_component		potassium ion transport	1.16332	0.0109352	biological_process
apoplast	-1.30742	5.94319e-22	cellular_component		cell wall	-1.26081	5.27952e-08	cellular_component		trichome differentiation	1.39568	0.0119067	biological_process
thylakoid	-1.39356	8.82157e-21	cellular_component		chloroplast thylakoid lumen	-1.39148	7.51009e-08	cellular_component		nitrate assimilation	1.23076	0.011932	biological_process
extracellular region	-1.20728	5.0808e-19	cellular_component		anchored to plasma membrane	-1.44023	4.029e-07	cellular_component		protein autophosphorylation	1.27006	0.0120338	biological_process
integral to membrane	-1.03078	1.88797e-18	cellular_component		thylakoid lumen	-1.39148	8.91219e-07	cellular_component		systemic acquired resistance	1.41653	0.0121247	biological_process
chloroplast thylakoid membrane	-1.29496	1.69762e-17	cellular_component		plastid	-1.21273	8.3981e-06	cellular_component		cellular response to phosphate starvation	1.25326	0.0133875	biological_process
chloroplast stroma	-1.25762	1.23971e-14	cellular_component		light-harvesting complex	-1.45038	2.93889e-05	cellular_component		growth	1.44518	0.0137397	biological_process
plant-type cell wall	-1.21056	1.46184e-14	cellular_component		extrinsic to membrane	-1.38654	3.0927e-05	cellular_component		metal ion transport	1.19668	0.0144119	biological_process
anchored to membrane	-1.35862	5.07395e-12	cellular_component		oxygen evolving complex	-1.41031	3.98675e-05	cellular_component		response to arsenic-containing substance	1.46772	0.0152947	biological_process
chloroplast envelope	-1.23709	1.88729e-10	cellular_component		chloroplast photosystem II	-1.42292	8.03157e-05	cellular_component		cellulose catabolic process	2.20049	0.0154192	biological_process
cell wall	-1.12533	8.49518e-10	cellular_component		microtubule	-1.27365	0.000261808	cellular_component		lateral root morphogenesis	1.51313	0.016121	biological_process
chloroplast	-1.16264	5.57375e-09	cellular_component		membrane	-1.19341	0.000279565	cellular_component		jasmonic acid mediated signaling pathway	1.21136	0.0165368	biological_process
chloroplast thylakoid lumen	-1.38654	2.9023e-07	cellular_component		plasma membrane	-1.18831	0.000301013	cellular_component		meristem maintenance	1.24433	0.018091	biological_process
anchored to plasma membrane	-1.36748	3.01152e-07	cellular_component		photosystem I	-1.48342	0.000387183	cellular_component		response to cold	1.17253	0.0183516	biological_process
thylakoid lumen	-1.38654	1.06222e-05	cellular_component		cytoplasmic membrane-bounded vesicle	-1.21245	0.000831245	cellular_component		phenylpropanoid biosynthetic process	1.42473	0.0199724	biological_process
plasma membrane	-1.02725	5.29816e-05	cellular_component		plastoglobule	-1.30675	0.00177787	cellular_component		response to light stimulus	1.17549	0.0212499	biological_process
membrane	-1.0616	6.61654e-05	cellular_component		extracellular space	-1.4754	0.00213963	cellular_component		unidimensional cell growth	1.18584	0.0212739	biological_process
oxygen evolving complex	-1.41031	0.000110501	cellular_component		chloroplast stromal thylakoid	-1.44209	0.00239549	cellular_component		defense response to fungus, incompatible interaction	1.19619	0.0225045	biological_process
plasma membrane part	1.50286	0.000124143	cellular_component		photosystem II	-1.40535	0.0045049	cellular_component		anther dehiscence	1.44206	0.0247332	biological_process
chloroplast photosystem II	-1.42292	0.000183537	cellular_component		hydrolase activity, hydrolyzing O-glycosyl compounds	-1.38783	5.69944e-14	molecular_function		response to stress	1.167	0.0255316	biological_process
integral to plasma membrane	1.20534	0.000328833	cellular_component		receptor activity	-1.30394	1.5334e-08	molecular_function		systemic acquired resistance, salicylic acid mediated signaling pathway	1.33063	0.0275216	biological_process
light-harvesting complex	-1.45038	0.000414999	cellular_component		cation binding	-1.31398	3.14601e-08	molecular_function		ethylene biosynthetic process	1.31526	0.0282747	biological_process
extrinsic to membrane	-1.38456	0.000528185	cellular_component		lipid binding	-1.57372	1.2373e-07	molecular_function		positive regulation of transcription, DNA-dependent	1.18415	0.0316195	biological_process
microtubule	-1.25737	0.000550494	cellular_component		carboxylesterase activity	-1.485	6.81937e-07	molecular_function		glycerol metabolic process	1.29805	0.0331849	biological_process
photosystem I	-1.48342	0.00067708	cellular_component		peroxidase activity	-1.45241	1.5637e-06	molecular_function		phospholipid transport	1.24142	0.0351905	biological_process
cytoplasmic membrane-bounded vesicle	-1.04641	0.0017286	cellular_component		cellulose synthase activity	-1.53208	2.55467e-06	molecular_function		sulfate assimilation	1.45067	0.0355968	biological_process
plastid	-1.14639	0.00226604	cellular_component		chlorophyll binding	-1.45038	3.63666e-06	molecular_function		pentose-phosphate shunt	1.20133	0.0362557	biological_process
chloroplast membrane	-1.22413	0.00233895	cellular_component		sugar binding	-1.37314	8.27364e-06	molecular_function		xylem and phloem pattern formation	1.29075	0.0370458	biological_process
chloroplast stromal thylakoid	-1.44209	0.00333912	cellular_component		transferase activity, transferring acyl groups other than amino-acyl groups	-1.33471	1.23091e-05	molecular_function		defense response to bacterium	1.14594	0.0402666	biological_process
plastoglobule	-1.29916	0.00357821	cellular_component		hydrolase activity, acting on ester bonds	-1.35814	1.24327e-05	molecular_function		steroid metabolic process	1.47855	0.0430919	biological_process
outer membrane-bounded periplasmic space	-1.03078	0.0041387	cellular_component		protein serine-threonine kinase activity	-1.22627	1.31482e-05	molecular_function		arsenite transport	1.50482	0.045305	biological_process
receptor activity	-1.0363	2.62292e-21	molecular_function		cellulose synthase (UDP-forming) activity	-1.51102	1.99855e-05	molecular_function		ATP biosynthetic process	1.18575	0.0487858	biological_process
kinase activity	1.06014	8.74789e-18	molecular_function		nutrient reservoir activity	-1.50026	2.78567e-05	molecular_function		microtubule-based movement	1.25347	0.0488513	biological_process
hydrolase activity, hydrolyzing O-glycosyl compounds	-1.25986	7.87648e-17	molecular_function		heme binding	-1.24793	4.97882e-05	molecular_function		double fertilization forming a zygote and endosperm	1.22108	0.0495944	biological_process
protein serine-threonine kinase activity	1.03517	3.84697e-14	molecular_function		oxidoreductase activity	-1.22588	6.84865e-05	molecular_function		integral to membrane	1.16529	3.06109e-14	cellular_component
sequence-specific DNA binding transcription factor activity	-1.02497	1.91282e-11	molecular_function		kinase activity	-1.22045	7.26144e-05	molecular_function		endomembrane system	1.17786	1.17023e-12	cellular_component
sugar binding	1.15645	3.35485e-11	molecular_function		xyloglucan:xyloglucosyl transferase activity	-1.67778	9.6988e-05	molecular_function		plasma membrane	1.14726	1.88483e-06	cellular_component
lipid binding	-1.36637	6.75559e-11	molecular_function		transferase activity, transferring glycosyl groups	-1.23007	0.000172709	molecular_function		plant-type cell wall	1.24667	5.25015e-06	cellular_component
cation binding	-1.26707	4.7095e-08	molecular_function		UDP-glycosyltransferase activity	-1.28701	0.000223713	molecular_function		extracellular region	1.24258	1.14889e-05	cellular_component
iron ion binding	-1.03597	1.92037e-07	molecular_function		beta-glucosidase activity	-1.41852	0.000363834	molecular_function		plasma membrane part	1.75866	3.62767e-05	cellular_component
protein kinase activity	-1.0093	2.7054e-07	molecular_function		water channel activity	-1.37785	0.000575491	molecular_function		apoplast	1.20792	0.000157458	cellular_component
monooxygenase activity	1.04728	2.79144e-07	molecular_function		fatty acid elongase activity	-1.78008	0.000587861	molecular_function		integral to plasma membrane	1.47871	0.000334467	cellular_component
UDP-glycosyltransferase activity	-1.15446	2.96789e-07	molecular_function		electron carrier activity	-1.23271	0.000618669	molecular_function		outer membrane-bounded periplasmic space	1.68414	0.000534431	cellular_component
heme binding	-1.06823	3.14214e-07	molecular_function		microtubule motor activity	-1.27298	0.000717649	molecular_function		anchored to membrane	1.24088	0.00118677	cellular_component
electron carrier activity	-1.07676	4.68414e-07	molecular_function		protein kinase activity	-1.20703	0.000932484	molecular_function		cell wall	1.17904	0.00170256	cellular_component
oxygen binding	1.08735	1.10147e-06	molecular_function		catalytic activity	-1.19876	0.000971776	molecular_function		membrane	1.14151	0.002509	cellular_component
transferase activity, transferring acyl groups other than amino-acyl groups	-1.31184	3.84858e-06	molecular_function		iron ion binding	-1.25132	0.000986533	molecular_function		endoplasmic reticulum lumen	1.26995	0.0055466	cellular_component
carboxylesterase activity	-1.10693	5.407e-06	molecular_function		acyltransferase activity	-1.2447	0.00103372	molecular_function		kinase activity	1.23399	1.32487e-17	molecular_function
peroxidase activity	-1.20728	7.83645e-06	molecular_function		hydrolase activity, acting on glycosyl bonds	-1.3405	0.00147583	molecular_function		receptor activity	1.34986	8.94094e-17	molecular_function
transferase activity, transferring hexosyl groups	1.00616	1.33669e-05	molecular_function		aspartic-type endopeptidase activity	-1.36335	0.00299052	molecular_function		protein serine-threonine kinase activity	1.21249	9.61797e-13	molecular_function
sequence-specific DNA binding	1.09348	1.58987e-05	molecular_function		oxidoreductase activity, acting on single donors with incorporation of molecular oxygen, incorporation of two atoms of oxygen	-1.29205	0.00342868	molecular_function		iron ion binding	1.28687	6.56882e-11	molecular_function
cellulase activity	1.4528	2.0759e-05	molecular_function		sequence-specific DNA binding transcription factor activity	-1.19449	0.00348575	molecular_function		sugar binding	1.35452	1.43192e-10	molecular_function
transferase activity, transferring glycosyl groups	-1.09702	2.2201e-05	molecular_function		glycerophosphodiester phosphodiesterase activity	-1.71277	0.00386658	molecular_function		monooxygenase activity	1.36254	4.41874e-10	molecular_function
nutrient reservoir activity	-1.12244	4.19949e-05	molecular_function		beta-galactosidase activity	-1.5309	0.00446218	molecular_function		oxygen binding	1.36248	5.05202e-10	molecular_function
cellulose synthase activity	-1.53208	5.05413e-05	molecular_function		monooxygenase activity	-1.24513	0.00461923	molecular_function		sequence-specific DNA binding transcription factor activity	1.17996	6.41618e-10	molecular_function
chlorophyll binding	-1.45038	6.09618e-05	molecular_function		calcium ion binding	-1.22228	0.00467141	molecular_function		sequence-specific DNA binding	1.22904	3.15744e-09	molecular_function
oxidoreductase activity	-1.12646	8.06606e-05	molecular_function		transmembrane receptor protein serine-threonine kinase activity	-1.36334	0.0046976	molecular_function		heme binding	1.25916	1.84933e-07	molecular_function
methyl jasmonate esterase activity	-1.03551	0.000175882	molecular_function		stem epidermis	-1.49185	7.32097e-05	PO		protein kinase activity	1.20275	9.81303e-06	molecular_function
xyloglucan:xyloglucosyl transferase activity	-1.3405	0.000191835	molecular_function		root endodermis	-1.3558	0.000562942	PO		electron carrier activity	1.18947	1.01639e-05	molecular_function
methyl indole-3-acetate esterase activity	-1.19833	0.000197194	molecular_function		root vascular system	-1.31286	0.000782164	PO		transferase activity, transferring hexosyl groups	1.29971	1.32196e-05	molecular_function
calcium channel activity	-1.03078	0.000294872	molecular_function		leaf mesophyll	-1.39494	0.000851826	PO		amino acid transmembrane transporter activity	1.31215	2.84014e-05	molecular_function
cellulose synthase (UDP-forming) activity	-1.51102	0.000322435	molecular_function		stem cortex	-1.45038	0.00106825	PO		hydrolase activity, hydrolyzing O-glycosyl compounds	1.22638	4.04278e-05	molecular_function
beta-glucosidase activity	-1.3376	0.000373889	molecular_function		fruit	-1.19951	0.00147493	PO		methyl jasmonate esterase activity	1.56656	8.66973e-05	molecular_function
carbohydrate transmembrane transporter activity	1.13427	0.000485514	molecular_function		stem vascular system	-1.37891	0.00249947	PO		carbohydrate binding	1.24423	0.000108489	molecular_function
structural constituent of cell wall	-1.38485	0.000578402	molecular_function		juvenile leaf	-1.33939	0.00269304	PO		transmembrane receptor protein serine-threonine kinase activity	1.74866	0.000159029	molecular_function
methyl salicylate esterase activity	-1.19833	0.000716222	molecular_function		floral meristem	-1.26684	0.00274593	PO		nutrient reservoir activity	1.43912	0.000223517	molecular_function
quercetin 7-O-glucosyltransferase activity	-1.28951	0.00072149	molecular_function		lateral root primordium	-1.2183	0.00297105	PO		cellulase activity	2.20049	0.000223602	molecular_function
water channel activity	-1.3049	0.000761802	molecular_function		Protein kinases	-1.21521	3.33481e-05	Protein classes		intracellular ligand-gated ion channel activity	1.68414	0.000249585	molecular_function
microtubule motor activity	-1.23868	0.000865348	molecular_function		Transcription factors	-1.1956	0.00339583	Protein classes		extracellular-glutamate-gated ion channel activity	1.68414	0.000249585	molecular_function
amino acid transmembrane transporter activity	1.15914	0.000874446	molecular_function		nonphotochemical quenching	-1.50245	0.0050547	biological_process		ionotropic glutamate receptor activity	1.68414	0.000249585	molecular_function
hydrolase activity, acting on ester bonds	-1.10693	0.000892527	molecular_function		transmembrane receptor protein kinase activity	-1.38336	0.00508699	molecular_function		symporter activity	1.29102	0.000261599	molecular_function
symporter activity	1.04079	0.00101575	molecular_function		elongation zone	-1.23504	0.00511123	PO		UDP-glycosyltransferase activity	1.28925	0.000272908	molecular_function
glycerophosphodiester phosphodiesterase activity	-1.44684	0.0011197	molecular_function		transferase activity, transferring hexosyl groups	-1.20622	0.0052212	molecular_function		calmodulin binding	1.18973	0.000324292	molecular_function
aspartic-type endopeptidase activity	-1.13441	0.00121492	molecular_function		Homogalacturonan degradation	-1.43895	0.00527617	AraCyc		methyl indole-3-acetate esterase activity	1.56656	0.000401612	molecular_function
carbohydrate binding	1.01668	0.0014027	molecular_function		root cap development	-1.39115	0.00561632	biological_process		carbohydrate transmembrane transporter activity	1.35978	0.000448068	molecular_function
hydrolase activity, acting on glycosyl bonds	-1.19864	0.00170397	molecular_function		methyl indole-3-acetate esterase activity	-1.35336	0.00571235	molecular_function		methyl salicylate esterase activity	1.56656	0.000552317	molecular_function
glucuronosyltransferase activity	1.34324	0.0019013	molecular_function		oxylipin biosynthetic process	-1.3054	0.00624268	biological_process		calcium channel activity	1.68414	0.000756013	molecular_function
catalytic activity	-1.09039	0.00233166	molecular_function		defense response	-1.20969	0.00636361	biological_process		glutathione transferase activity	1.38332	0.000914635	molecular_function
urea transmembrane transporter activity	-1.44482	0.00233365	molecular_function		pericycle	-1.27003	0.00721454	PO		oxidoreductase activity, acting on single donors with incorporation of molecular oxygen, incorporation of two atoms of oxygen	1.28798	0.00154176	molecular_function
intracellular ligand-gated ion channel activity	1.29864	0.00242439	molecular_function		Superpathway of heme biosynthesis	-1.31672	0.00773364	AraCyc		protein tyrosine kinase activity	1.38807	0.00156145	molecular_function
extracellular-glutamate-gated ion channel activity	1.29864	0.00242439	molecular_function		preprophase band	-1.25703	0.00779097	cellular_component		sugar:hydrogen symporter activity	1.31594	0.00160366	molecular_function
ionotropic glutamate receptor activity	1.29864	0.00242439	molecular_function		Leucine biosynthesis	-1.3332	0.00794112	AraCyc		lipoxygenase activity	1.47533	0.0017338	molecular_function
glyceraldehyde-3-phosphate dehydrogenase activity	-1.32444	0.00244044	molecular_function		photosystem I reaction center	-1.47246	0.00808701	cellular_component		lipid binding	1.2297	0.00249002	molecular_function
fatty acid elongase activity	-1.67533	0.00249642	molecular_function		adult leaf	-1.33939	0.00812746	PO		oxidoreductase activity, acting on paired donors, with incorporation or reduction of molecular oxygen, 2-oxoglutarate as one donor, and incorporation of one atom each of oxygen into both donors	1.37633	0.00276212	molecular_function
acyltransferase activity	-1.09778	0.00280487	molecular_function		13-LOX and 13-HPL pathway	-1.65476	0.00866764	AraCyc		ATP binding	1.1447	0.0031685	molecular_function
calmodulin binding	1.05493	0.00299999	molecular_function		DNA unwinding involved in replication	-1.37462	0.00869188	biological_process		amino acid binding	1.21537	0.0041195	molecular_function
hydro-lyase activity	-1.3332	0.00321703	molecular_function		UDP-glucosyltransferase activity	-1.28951	0.00894573	molecular_function		L-ascorbic acid binding	1.22572	0.00438361	molecular_function
transmembrane receptor protein tyrosine kinase activity	1.2967	0.00362707	molecular_function		oxygen binding	-1.24793	0.00902485	molecular_function		transferase activity, transferring glycosyl groups	1.18773	0.00456666	molecular_function
transmembrane receptor protein kinase activity	-1.35892	0.00456821	molecular_function		DNA-dependent DNA replication initiation	-1.37462	0.00909008	biological_process		ATPase activity, coupled to transmembrane movement of substances	1.18948	0.00715399	molecular_function
root endodermis	-1.31087	1.69292e-05	PO		cortical microtubule	-1.50989	0.00914142	cellular_component		chitinase activity	1.29421	0.00788758	molecular_function
lateral root primordium	-1.12143	2.79552e-05	PO		Photorespiration	-1.27736	0.00919477	AraCyc		oxidoreductase activity	1.14597	0.00832761	molecular_function
root vascular system	-1.12886	5.57735e-05	PO		water transport	-1.37785	0.00940618	biological_process		flavin adenine dinucleotide binding	1.18268	0.0086177	molecular_function
stem vascular system	-1.17402	5.99188e-05	PO		proton-transporting ATP synthase complex, catalytic core F(1)	-1.34748	0.00961069	cellular_component		ATPase activity, coupled to transmembrane movement of ions, phosphorylative mechanism	1.24142	0.00872079	molecular_function
stem epidermis	-1.49185	0.000109239	PO		serine-type carboxypeptidase activity	-1.26136	0.0100012	molecular_function		calcium ion binding	1.1594	0.00882169	molecular_function
adult leaf	-1.14472	0.00126894	PO		protein polymerization	-1.28799	0.0100818	biological_process		glycerophosphodiester phosphodiesterase activity	1.43713	0.0113515	molecular_function
gynoecium	-1.14238	0.00247862	PO		Choline biosynthesis I	-1.37891	0.0105936	AraCyc		xenobiotic-transporting ATPase activity	1.21418	0.0131379	molecular_function
root cortex	-1.09358	0.00251908	PO		Receptors	-1.26717	0.0108412	Protein classes		NAD+ ADP-ribosyltransferase activity	1.48499	0.0135576	molecular_function
juvenile leaf	-1.21745	0.00348635	PO		gynoecium	-1.23687	0.0108901	PO		phospholipid-translocating ATPase activity	1.2779	0.0144319	molecular_function
floral meristem	-1.19063	0.00363865	PO		defense response to virus	-1.48152	0.0116118	biological_process		cationic amino acid transmembrane transporter activity	1.37243	0.0174095	molecular_function
vascular tissue	-1.11085	0.00371132	PO		phylloquinone biosynthetic process	-1.39401	0.0117377	biological_process		RNA-directed DNA polymerase activity	1.24146	0.0191069	molecular_function
root stele	-1.12143	0.00418706	PO		pectate lyase activity	-1.35216	0.0122438	molecular_function		peroxidase activity	1.25916	0.0196608	molecular_function
Protein kinases	1.02699	4.28402e-14	Protein classes		Superpathway of leucine, valine, and isoleucine biosynthesis	-1.27436	0.0123334	AraCyc		UDP-glucosyltransferase activity	1.22201	0.020946	molecular_function
Transcription factors	-1.02465	9.21961e-11	Protein classes		glycerol metabolic process	-1.44684	0.0125435	biological_process		phospholipase C activity	1.38319	0.0215299	molecular_function
Receptors	-1.00741	0.00362916	Protein classes		stigma	-1.33528	0.012985	PO		quercetin 3-O-glucosyltransferase activity	1.42468	0.0233959	molecular_function
transmembrane receptor protein serine-threonine kinase activity	-1.27	0.00502992	molecular_function		polygalacturonase activity	-1.44424	0.0134062	molecular_function		transmembrane receptor activity	1.22663	0.025956	molecular_function
apoptosis	1.18327	0.00529033	biological_process		response to desiccation	-1.28881	0.0144812	biological_process		phosphoric diester hydrolase activity	1.18979	0.0263278	molecular_function
trans-Lycopene biosynthesis	-1.33572	0.00534973	AraCyc		methyl jasmonate esterase activity	-1.35336	0.0144894	molecular_function		NADP binding	1.22896	0.0276001	molecular_function
cellular modified amino acid biosynthetic process	-1.67142	0.00549347	biological_process		methyl salicylate esterase activity	-1.35336	0.0144894	molecular_function		transmembrane receptor protein tyrosine kinase activity	1.37885	0.0283232	molecular_function
Superpathway of heme biosynthesis	-1.19411	0.00573383	AraCyc		DNA-dependent ATPase activity	-1.32096	0.0159049	molecular_function		receptor serine-threonine kinase binding	1.2967	0.0283884	molecular_function
sugar:hydrogen symporter activity	1.07131	0.00579713	molecular_function		rRNA binding	-1.35023	0.0159781	molecular_function		acetylglucosaminyltransferase activity	1.21213	0.033096	molecular_function
unsaturated fatty acid biosynthetic process	-1.49076	0.00624862	biological_process		inositol or phosphatidylinositol phosphatase activity	-1.36301	0.0166715	molecular_function		oligopeptide transporter activity	1.38654	0.0355109	molecular_function
photosynthetic electron transport in photosystem I	-1.32323	0.00632765	biological_process		jasmonic acid mediated signaling pathway	-1.34355	0.0167264	biological_process		zinc ion transmembrane transporter activity	1.25074	0.0368176	molecular_function
alkaloid biosynthetic process	-1.23377	0.00636368	biological_process		microtubule binding	-1.20886	0.0170061	molecular_function		glucuronosyltransferase activity	1.34324	0.0375897	molecular_function
photosystem II	-1.40535	0.00639103	cellular_component		microsporogenesis	-1.34308	0.0171651	biological_process		acid phosphatase activity	1.20214	0.0390685	molecular_function
defense response to fungus, incompatible interaction	1.04245	0.00640079	biological_process		1,4-dihydroxy-2-naphthoate biosynthesis II (plants)	-1.44209	0.0171987	AraCyc		transferase activity, transferring acyl groups other than amino-acyl groups	1.25808	0.0398052	molecular_function
SA Signaling	1.09323	0.00652366	Ariadne Pathways		Brassinosteroid biosynthesis I	-1.23076	0.0173824	AraCyc		carboxy-lyase activity	1.35852	0.0415366	molecular_function
root hair	-1.12668	0.00653614	PO		Brassinosteroid biosynthesis II	-1.23076	0.0173824	AraCyc		alpha,alpha-trehalose-phosphate synthase (UDP-forming) activity	1.24667	0.0441915	molecular_function
lipoxygenase activity	1.47533	0.00654218	molecular_function		cell surface	-1.2562	0.017517	cellular_component		inward rectifier potassium channel activity	1.34851	0.0469718	molecular_function
nonphotochemical quenching	-1.50245	0.0068606	biological_process		lipid biosynthetic process	-1.31542	0.0176367	biological_process		stem vascular system	1.35211	0.000769242	PO
beta-galactosidase activity	-1.4957	0.00738392	molecular_function		De novo biosynthesis of pyrimidine deoxyribonucleotides	-1.27744	0.0180275	AraCyc		root vascular system	1.19751	0.00181735	PO
Leucopelargonidin and leucocyanidin biosynthesis	1.17904	0.00741012	AraCyc		response to gibberellin stimulus	-1.2157	0.0180333	biological_process		root cortex	1.4897	0.0033626	PO
receptor serine-threonine kinase binding	1.14273	0.00766781	molecular_function		hydro-lyase activity	-1.3332	0.0180599	molecular_function		root epidermis	1.52524	0.00357936	PO
response to auxin stimulus	-1.10206	0.00774462	biological_process		chloroplast membrane	-1.27137	0.0182329	cellular_component		vascular tissue	1.195	0.00517536	PO
sugar transmembrane transporter activity	1.46119	0.00785846	molecular_function		root hair	-1.21809	0.0188426	PO		stomatal complex	1.2677	0.0128905	PO
primary root apical meristem	1.23115	0.00793782	PO		Glucosinolate biosynthesis from dihomomethionine	-1.38734	0.0188435	AraCyc		primary root apical meristem	1.29835	0.0139939	PO
protein autophosphorylation	1.0422	0.00795745	biological_process		photosynthetic electron transport chain	-1.29303	0.0203839	biological_process		phloem	1.18666	0.0161157	PO
porphyrin biosynthetic process	-1.27522	0.0082938	biological_process		protein-chromophore linkage	-1.34043	0.0208666	biological_process		root stele	1.33758	0.017246	PO
fruit	-1.08145	0.00838217	PO		photosystem II assembly	-1.28748	0.0209352	biological_process		lateral root primordium	1.20693	0.0203995	PO
vitamin E biosynthetic process	-1.28137	0.00869308	biological_process		1-aminocyclopropane-1-carboxylate synthase activity	-1.34515	0.0209798	molecular_function		funicle	1.25269	0.0254728	PO
quercetin 3-O-glucosyltransferase activity	1.23156	0.00894179	molecular_function		programmed cell death	-1.42645	0.022156	biological_process		ovule	1.22621	0.035059	PO
Systemin Signaling	1.07979	0.00900712	Ariadne Pathways		rhythmic process	-1.30278	0.0224912	biological_process		vascular bundle	1.20746	0.0439515	PO
Suberin biosynthesis	1.0363	0.00908647	AraCyc		nucleoid	-1.20586	0.0231682	cellular_component		root hair	1.32808	0.0457218	PO
stem cortex	-1.43942	0.00949285	PO		poly(U) RNA binding	-1.27864	0.0237904	molecular_function		microsporocyte	1.29322	0.0469914	PO
serine-type carboxypeptidase activity	-1.24896	0.010014	molecular_function		oligopeptide transport	-1.21102	0.0241713	biological_process		Protein kinases	1.21249	9.61163e-14	Protein classes
microtubule binding	-1.20713	0.0100372	molecular_function		cysteine biosynthetic process	-1.45522	0.0241792	biological_process		Transcription factors	1.17551	4.69563e-09	Protein classes
UDP-glucosyltransferase activity	-1.25986	0.0101361	molecular_function		copper ion binding	-1.21071	0.0248632	molecular_function		Receptors	1.23043	5.17957e-05	Protein classes
1-aminocyclopropane-1-carboxylate synthase activity	-1.17278	0.0104986	molecular_function		lipase activity	-1.42339	0.0251112	molecular_function
ATPase activity, coupled to transmembrane movement of substances	-1.04463	0.0107206	molecular_function		regulation of cell cycle	-1.21739	0.0264796	biological_process
photosystem I reaction center	-1.47246	0.010734	cellular_component		stromule	-1.21285	0.0266137	cellular_component
calcium ion binding	-1.05665	0.0108168	molecular_function		Calvin cycle	-1.27464	0.0266887	AraCyc
oxidoreductase activity, acting on paired donors, with oxidation of a pair of donors resulting in the reduction of molecular oxygen to two molecules of water	-1.67176	0.0108553	molecular_function		antioxidant activity	-1.28494	0.0271914	molecular_function
sexual reproduction	-1.08426	0.0111589	biological_process		UDP-sugars interconversion	-1.28725	0.0273287	AraCyc
copper ion binding	-1.12622	0.0111989	molecular_function		vegetative phase change	-1.55871	0.0282016	biological_process
leaf mesophyll	-1.37891	0.0112056	PO		chloroplast organization	-1.25461	0.0293354	biological_process
anther development	1.34805	0.0116311	biological_process		positive regulation of abscisic acid mediated signaling pathway	-1.44078	0.0293954	biological_process
IAA biosynthesis VII	-1.06791	0.0118976	AraCyc		response to arsenic-containing substance	-1.24243	0.0297063	biological_process
cortical microtubule	-1.50989	0.0119899	cellular_component		regulation of cell proliferation	-1.53875	0.0300317	biological_process
nitrate assimilation	-1.07962	0.0123538	biological_process		Leucodelphinidin biosynthesis	-1.2904	0.03232	AraCyc
Phytosulfokine Signaling	1.14273	0.0124914	Ariadne Pathways		pollen tube development	-1.35125	0.0325092	biological_process
toxin catabolic process	1.14004	0.0127571	biological_process		stamen development	-1.18505	0.0325849	biological_process
response to herbivore	1.0413	0.0130985	biological_process		lateral root	-1.29304	0.033455	PO
procambium	-1.36652	0.0135732	PO		protein metabolic process	-1.29905	0.0340404	biological_process
sulfate assimilation	1.1229	0.0137081	biological_process		procambium	-1.36652	0.0341971	PO
regulation of cell cycle	-1.06549	0.0137469	biological_process		photosynthetic electron transport in photosystem II	-1.39401	0.0345414	biological_process
auxin mediated signaling pathway	-1.17402	0.013777	biological_process		Ascorbate glutathione cycle	-1.22588	0.0349116	AraCyc
abscisic acid glucosyltransferase activity	-1.28701	0.0139491	molecular_function		cysteine-type endopeptidase activity	-1.24209	0.0349723	molecular_function
SCARECROW Signaling	-1.09369	0.0142415	Ariadne Pathways		response to wounding	-1.21456	0.0371004	biological_process
glutathione transferase activity	-1.09492	0.0143085	molecular_function		structural molecule activity	-1.25598	0.0372086	molecular_function
negative regulation of seed germination	1.15136	0.0143122	biological_process		ATPase activity, coupled to transmembrane movement of substances	-1.23991	0.0377425	molecular_function
oxidoreductase activity, acting on single donors with incorporation of molecular oxygen, incorporation of two atoms of oxygen	1.0343	0.0145041	molecular_function		Triacylglycerol biosynthesis	-1.28859	0.0377686	AraCyc
pericycle	-1.17203	0.0145158	PO		trichome differentiation	-1.30146	0.0381397	biological_process
cellulose biosynthetic process	-1.34329	0.014694	biological_process		sterol biosynthetic process	-1.32548	0.0381474	biological_process
response to water deprivation	-1.09303	0.0147332	biological_process		phospholipid biosynthetic process	-1.25707	0.0383452	biological_process
extracellular matrix	1.64506	0.0150398	cellular_component		Tetrapyrrole biosynthesis	-1.33169	0.0385457	AraCyc
Photorespiration	-1.23134	0.0152175	AraCyc		cotyledon primordium	-1.28566	0.0387051	PO
Choline biosynthesis I	-1.37891	0.0154517	AraCyc		vitamin E biosynthetic process	-1.41777	0.0387763	biological_process
Senescence Auxin Signaling	-1.21772	0.0164171	Ariadne Pathways		Glucosinolate biosynthesis from hexahomomethionine	-1.35633	0.0392493	AraCyc
phylloquinone biosynthetic process	-1.39401	0.0164303	biological_process		Glucosinolate biosynthesis from pentahomomethionine	-1.35633	0.0392493	AraCyc
polygalacturonase activity	-1.1172	0.0165809	molecular_function		Glucosinolate biosynthesis from tetrahomomethionine	-1.35633	0.0392493	AraCyc
response to brassinosteroid stimulus	-1.14544	0.0170851	biological_process		Glucosinolate biosynthesis from trihomomethionine	-1.35633	0.0392493	AraCyc
substrate-specific transmembrane transporter activity	1.0491	0.0178996	molecular_function		response to nitrate	-1.32977	0.0394877	biological_process
Heme biosynthesis from uroporphyrinogen	-1.19411	0.0179367	AraCyc		response to cold	-1.20853	0.0397951	biological_process
petal development	-1.11471	0.0179409	biological_process		symporter activity	-1.21772	0.0418354	molecular_function
gibberellic acid mediated signaling pathway	1.0575	0.0182893	biological_process		acid phosphatase activity	-1.28859	0.0422042	molecular_function
cellular response to phosphate starvation	1.04907	0.018677	biological_process		Glucosinolate biosynthesis from tryptophan	-1.38734	0.0424288	AraCyc
DNA-dependent DNA replication initiation	-1.32096	0.0189954	biological_process		Superpathway of proto- and siroheme biosynthesis	-1.25436	0.0428576	AraCyc
phloem	1.1151	0.0190886	PO		carotenoid biosynthetic process	-1.2383	0.0431487	biological_process
protein-chromophore linkage	-1.29185	0.0192726	biological_process		quercetin 7-O-glucosyltransferase activity	-1.28951	0.0434626	molecular_function
transcription factor binding	-1.17108	0.0193899	molecular_function		nitrate assimilation	-1.18273	0.0441945	biological_process
potassium ion transport	1.05966	0.0194928	biological_process		Rho guanyl-nucleotide exchange factor activity	-1.29536	0.0442389	molecular_function
Glucosinolate biosynthesis from dihomomethionine	-1.07867	0.0195339	AraCyc		metabolic process	-1.18569	0.045195	biological_process
microtubule-based process	-1.28799	0.0197094	biological_process		heme biosynthetic process	-1.27522	0.0454323	biological_process
lateral root morphogenesis	1.21976	0.0200332	biological_process		protein refolding	-1.35988	0.0460936	biological_process
response to bacterium	1.0497	0.0203345	biological_process		CCAAT-binding factor complex	-1.2717	0.0465045	cellular_component
reductive pentose-phosphate cycle	-1.32444	0.0207346	biological_process		cell-cell signaling	-1.31152	0.0473645	biological_process
protein polymerization	-1.28799	0.0208976	biological_process		response to brassinosteroid stimulus	-1.22244	0.0479526	biological_process
elongation zone	-1.16356	0.0211429	PO		chloroplast inner membrane	-1.23605	0.0480125	cellular_component
meristem maintenance	1.18575	0.0213674	biological_process		RNA-directed DNA polymerase activity	-1.34675	0.0480208	molecular_function
lipase activity	1.06227	0.022695	molecular_function		protein autophosphorylation	-1.32516	0.0481982	biological_process
1,4-dihydroxy-2-naphthoate biosynthesis II (plants)	-1.44209	0.0227237	AraCyc		floral bud	-1.20293	0.0482709	PO
Superpathway of KDO2-lipid A biosynthesis	-1.11502	0.0228179	AraCyc		cellulose catabolic process	-1.3376	0.0487884	biological_process
glucose metabolic process	1.17421	0.0228393	biological_process		Heme biosynthesis from uroporphyrinogen	-1.19411	0.0488033	AraCyc
Free phenylpropanoid acid biosynthesis	-1.18688	0.0237394	AraCyc		proteinaceous extracellular matrix	-1.24836	0.0495679	cellular_component
phosphate transport	1.25326	0.0238448	biological_process
phototropism	-1.3543	0.0247921	biological_process
jasmonic acid biosynthetic process	1.08565	0.0248314	biological_process
extracellular space	-1.23302	0.0251616	cellular_component
leaf trichome	-1.03568	0.0251625	PO
oxidoreductase activity, acting on paired donors, with incorporation or reduction of molecular oxygen, NADH or NADPH as one donor, and incorporation of one atom of oxygen	1.21719	0.0252481	molecular_function
stigma	-1.08429	0.0262638	PO
xylem and phloem pattern formation	-1.11956	0.0279163	biological_process
cinnamoyl-CoA reductase activity	-1.12668	0.0295673	molecular_function
salicylic acid mediated signaling pathway	1.18266	0.0296226	biological_process
heme biosynthetic process	-1.27522	0.0299737	biological_process
anther	-1.10893	0.0303945	PO
enzyme inhibitor activity	-1.12283	0.0305335	molecular_function
proteolysis	-1.12213	0.0305716	biological_process
abscisic acid mediated signaling pathway	-1.01999	0.0312972	biological_process
DNA unwinding involved in replication	-1.35088	0.0313162	biological_process
ATP binding	-1.02273	0.0314597	molecular_function
photosystem II assembly	-1.28748	0.031752	biological_process
oxidoreductase activity, acting on paired donors, with incorporation or reduction of molecular oxygen, 2-oxoglutarate as one donor, and incorporation of one atom each of oxygen into both donors	1.0343	0.0319067	molecular_function
gluconeogenesis	1.5309	0.0323879	biological_process
carbohydrate biosynthetic process	-1.02725	0.0324293	biological_process
embryonic root	-1.18194	0.0326287	PO
response to far red light	-1.37891	0.0329763	biological_process
glucuronoxylan biosynthetic process	-1.14147	0.0330111	biological_process
preprophase band	-1.25703	0.0330816	cellular_component
microsporogenesis	-1.29411	0.0332598	biological_process
fructose-bisphosphate aldolase activity	1.20133	0.0335802	molecular_function
root epidermis	1.12981	0.0339532	PO
photosynthetic electron transport in photosystem II	-1.25692	0.0339947	biological_process
aldo-keto reductase (NADP) activity	-1.22333	0.0344844	molecular_function
water transport	-1.37785	0.035203	biological_process
Glucosinolate biosynthesis from hexahomomethionine	-1.00766	0.0355428	AraCyc
Glucosinolate biosynthesis from pentahomomethionine	-1.00766	0.0355428	AraCyc
Glucosinolate biosynthesis from tetrahomomethionine	-1.00766	0.0355428	AraCyc
Glucosinolate biosynthesis from trihomomethionine	-1.00766	0.0355428	AraCyc
acid phosphatase activity	-1.13673	0.0356504	molecular_function
chlorophyll catabolic process	1.08792	0.0362914	biological_process
regulation of hydrogen peroxide metabolic process	-1.13441	0.0370112	biological_process
root cap development	-1.30702	0.0374276	biological_process
regulation of apoptosis	-1.19236	0.0376114	biological_process
UDP-sugars interconversion	-1.1848	0.0383862	AraCyc
oligopeptide transporter activity	1.35298	0.0387046	molecular_function
cyclin-dependent protein kinase regulator activity	-1.03255	0.0393992	molecular_function
trichome differentiation	-1.14398	0.0394861	biological_process
Glucosinolate biosynthesis from tryptophan	-1.00766	0.0396371	AraCyc
alcohol dehydrogenase (NAD) activity	-1.02043	0.0406646	molecular_function
flower abscission zone	1.32793	0.0410223	PO
Methionine salvage pathway	1.0776	0.0411009	AraCyc
floral organ abscission	1.32093	0.0417278	biological_process
photosynthetic electron transport chain	-1.25946	0.042	biological_process
cell wall macromolecule catabolic process	1.07263	0.0422143	biological_process
fruit development	-1.022	0.0422372	biological_process
chitin catabolic process	-1.147	0.0422979	biological_process
chitinase activity	-1.147	0.0422979	molecular_function
pectate lyase activity	-1.26812	0.0423065	molecular_function
O-methyltransferase activity	1.17934	0.0425911	molecular_function
phenylpropanoid biosynthetic process	1.1285	0.0426894	biological_process
IL.00 inflorescence just visible	-1.12159	0.042723	PO
metal ion transport	1.07596	0.0429144	biological_process
pectinesterase activity	-1.09649	0.0433732	molecular_function
Removal of superoxide radicals	1.11786	0.0437359	AraCyc
NAD+ ADP-ribosyltransferase activity	1.48499	0.0446848	molecular_function
systemic acquired resistance	-1.00533	0.0447504	biological_process
multicellular organismal development	1.01432	0.0453507	biological_process
Glucosinolate biosynthesis from homomethionine	-1.07867	0.0455792	AraCyc
iron ion homeostasis	1.11764	0.0456491	biological_process
response to arsenic-containing substance	1.06521	0.0461548	biological_process
Valine degradation	1.07854	0.0461914	AraCyc
4-hydroxyphenylpyruvate biosynthesis	1.0776	0.0465895	AraCyc
sucrose alpha-glucosidase activity	1.05965	0.0474524	molecular_function
Superpathway of proto- and siroheme biosynthesis	-1.17547	0.0474752	AraCyc
response to cold	-1.07048	0.0481897	biological_process
cationic amino acid transmembrane transporter activity	1.37243	0.048233	molecular_function
cysteine biosynthetic process	-1.33929	0.0483685	biological_process
glycerol metabolic process	-1.06779	0.0490366	biological_process
Gibberellin inactivation	1.15459	0.0491677	AraCyc
response to desiccation	1.08172	0.0493562	biological_process

## Sheet: Header key
All	Gene set enrichment analysis from the entire dataset based on the log2 expression of the transcript hits per million for each gene
Up in Shanghai	Gene set enrichment analysis from only genes that were more highly expressed in the Shanghai population based on the average log2 expression of the transcript hits per million for each gene
Up in Jinan	Gene set enrichment analysis from only genes that were more highly expressed in the Jinan population based on the average log2 expression of the transcript hits per million for each gene
Just significant	Gene set enrichment analysis from only genes that were significantly differentially expressed (PPEE <0.05) between the two populations based on the average log2 expression of the transcript hits per million for each gene
Name	Gene ontology
Median change	Median Log2 change in expression based on the log2 expression of the transcript hits per million for each gene.
p-value	Statistical significance of the over-representation of the given ontology as determined by the Pathway Studio program
Gene Set Category	Database from which the given ontology was derived
