# Supplementary material for: RNA Sequencing Characterizes Transcriptomes Differences in Cold Response Between Northern and Southern Alternanthera philoxeroides and Highlight Adaptations Associated With Northward Expansion
Source: Front Plant Sci. 2019 Jan 28;10:24. doi: 10.3389/fpls.2019.00024 (PMC6364329; doi:10.3389/fpls.2019.00024)
Supplement: TABLE S4 — Gene set enrichment analysis from the indicated sub-populations of genes. [file Table_4.XLSX]

## Sheet: SNEA
Subnetwork enrichment analysis of expressed components (genes).
Header key
All	Sub-network enrichment analysis from the entire dataset based on the log2 expression of the transcript hits per million for each gene
Up in Shanghai	Sub-network enrichment analysis from only genes that were more highly expressed in the Shanghai population based on the average log2 expression of the transcript hits per million for each gene
Up in Jinan	Sub-network enrichment analysis from only genes that were more highly expressed in the Jinan population based on the average log2 expression of the transcript hits per million for each gene
Just significant	Sub-network enrichment analysis from only genes that were significantly differentially expressed (PPEE <0.05) between the two populations based on the average log2 expression of the transcript hits per million for each gene
Name	Regulatory gene or process ontology
Median change	Median Log2 change in expression based on the log2 expression of the transcript hits per million for each gene.
p-value	Statistical significance of the over-representation of the given ontology as determined by the Pathway Studio program
Network	Network database from which the given regulatory gene or process ontology was derived
All				Up in Shanghai				Up in Jinan				Just significant
Name	Median change	p-value	Network	Name	Median change	p-value	Network	Name	Median change	p-value	Network	Name	Median change	p-value	Network
CP47	-1.54908	0.00336552	Binding Partners of	CP47	-1.54908	0.00318179	Binding Partners of	KAPP	1.54032	0.00321155	Binding Partners of	cytokinesis	-1.3408	0.0419704	Cellular Process
PKS1	-1.3543	0.00510046	Binding Partners of	PETC	-1.49185	0.00373852	Binding Partners of	NPR1	1.34586	0.00909238	Binding Partners of
AP1	-1.25899	0.0107343	Binding Partners of	PKS1	-1.3543	0.00821478	Binding Partners of	BRI1	1.41975	0.0098619	Binding Partners of
NPH3	-1.3852	0.0112096	Binding Partners of	PSAK	-1.37399	0.010118	Binding Partners of	ATCBL3	1.32549	0.0214222	Binding Partners of
PETC	-1.49185	0.0116418	Binding Partners of	CBL10	-1.33528	0.0187377	Binding Partners of	abscission	1.73948	0.000337333	Cellular Process
PSAK	-1.37399	0.012944	Binding Partners of	PIF3	-1.2417	0.0320533	Binding Partners of	K+ import/homeostasis	1.33094	0.0092005	Cellular Process
ATCBL3	1.2335	0.0142464	Binding Partners of	ALB3	-1.25692	0.0425078	Binding Partners of	leaf senescence	1.64434	0.0102554	Cellular Process
CBL10	-1.28086	0.0300087	Binding Partners of	cellulose biosynthesis	-1.55642	0.00014528	Cellular Process	plant response	1.28418	0.0110251	Cellular Process
HSP70	-1.19305	0.0340187	Binding Partners of	stomata development	-1.428	0.00541034	Cellular Process	defense response	1.23485	0.0112949	Cellular Process
RPL	1.05061	0.0409026	Binding Partners of	root development	-1.31087	0.0111299	Cellular Process	phosphate import	1.37837	0.0236158	Cellular Process
KAPP	1.01377	0.0429567	Binding Partners of	calcium ion homeostasis	-1.44335	0.0199297	Cellular Process	COI1	1.51111	0.013628	Neighbors of
cellulose biosynthesis	-1.55642	0.000331855	Cellular Process	auxins	-1.36334	0.000284652	Neighbors of	salicylate	1.29223	0.0297887	Neighbors of
stomata development	-1.28218	0.00196239	Cellular Process	MPK6	-1.31729	0.0337662	Protein Modification Targets of	brassinosteroids	1.31139	0.0325416	Neighbors of
abscission	1.52623	0.00284646	Cellular Process
root development	-1.1368	0.00333593	Cellular Process
stomata density	-1.428	0.00339824	Cellular Process
auxins	-1.31286	0.0042948	Cellular Process
plant response	1.12924	0.0112795	Cellular Process
calcium ion homeostasis	-1.22227	0.0113441	Cellular Process
K+ import/homeostasis	1.21781	0.0236727	Cellular Process
meristem identity	-1.2157	0.0299863	Cellular Process
leaf growth	1.13148	0.0355684	Cellular Process
cytokinesis	-1.10441	0.0419334	Cellular Process
EIN3	1.39363	0.0252378	Expression Targets of
NPH4	1.14735	0.0397077	Expression Targets of
COI1	1.36455	0.0443595	Expression Targets of
MPK6	1.32808	0.00647618	Neighbors of
COI1	1.36455	0.00826626	Neighbors of
EIN3	1.39363	0.00962622	Neighbors of
LFY	-1.2157	0.0198118	Neighbors of
NPH4	1.14735	0.0256525	Neighbors of
brassinosteroids	-1.14774	0.0333511	Neighbors of
MPK6	-1.26938	0.00629621	Protein Modification Targets of

## Sheet: Header Key
All	Sub-network enrichment analysis from the entire dataset based on the log2 expression of the transcript hits per million for each gene
Up in Shanghai	Sub-network enrichment analysis from only genes that were more highly expressed in the Shanghai population based on the average log2 expression of the transcript hits per million for each gene
Up in Jinan	Sub-network enrichment analysis from only genes that were more highly expressed in the Jinan population based on the average log2 expression of the transcript hits per million for each gene
Just significant	Sub-network enrichment analysis from only genes that were significantly differentially expressed (PPEE <0.05) between the two populations based on the average log2 expression of the transcript hits per million for each gene
Name	Regulatory gene or process ontology
Median change	Median Log2 change in expression based on the log2 expression of the transcript hits per million for each gene.
p-value	Statistical significance of the over-representation of the given ontology as determined by the Pathway Studio program
Network	Network database from which the given regulatory gene or process ontology was derived
